# Supplementary material for: Uncovering the genomic basis of symbiotic interactions and niche adaptations in freshwater picocyanobacteria
Source: Microbiome. 2024 Aug 10;12:150. doi: 10.1186/s40168-024-01867-0 (PMC11316352; doi:10.1186/s40168-024-01867-0)
Supplement: Supplementary file 3 — Supplementary Material 2. Table S1. Sampling sites across the central Europe. Table S2. Genome statistics, culture conditions, and pigmentation phenothypes of picocyanobacteria. Table S3. Global distribution of freshwater picocyanobacteria calculated by metagenomic read recruitment (base coverage per Gb). Table S4. List of 526 heterotrophic bacterial genomes co-isolated in the cultures. Table S5. List of 38 heterophic bacterial genomes present in more than 5% of the cultures. Table S6. KEGG annotation results of picocyanobacterial genomes. Table S7. KEGG annotation results of heterotrophic partners. Table S8. CRISRP-Cas prediction from picocyanobacterial genomes using the CRISPRCasTyper. Table S9. CARD-FISH probes for different ecotypes of freshwater picocyanobacteria and the concentration of formamide in the hybridization buffer. [file 40168_2024_1867_MOESM2_ESM.xlsx]

## Sheet: Outline
Outline
Table S1. Sampling sites across the central Europe
Table S2. Genome statistics, culture conditions, and pigmentation phenothypes of picocyanobacteria
Table S3. Global distribution of freshwater picocyanobacteria calculated by metagenomic read recruitment (base coverage per Gb)
Table S4. List of 526 heterotrophic bacterial genomes co-isolated in the cultures
Table S5. List of 38 heterophic bacterial genomes present in more than 5% of the cultures
Table S6. KEGG annotation results of picocyanobacterial genomes
Table S7. KEGG annotation results of heterotrophic partners
Table S8. CRISRP-Cas prediction from picocyanobacterial genomes using the CRISPRCasTyper
Table S9. CARD-FISH probes for different ecotypes of freshwater picocyanobacteria and the concentration of formamide in the hybridization buffer

## Sheet: Table S1
Table S1. Sampling sites across the central Europe
Sampling sites	Country	Type	Trophic status	Coordinates	Area (Ha)	Max depth (m)
Attersee	Austria	Lake	Oligotrophic	47°52'31.008''N 13°32'53.16''E	4700	171
Baťův kanál	Czech Republic	River	Hypertrophic	48°56'39.2964''N 17°21'17.3448''E	NA	NA
Brno	Czech Republic	Reservoir	Eutrophic	49°14'20.0508''N 16°30'33.336''E	259	23.5
Černá	Czech Republic	River	Oligotrophic	48°43'47.7372''N 14°34'18.7716''E	NA	NA
České Údolí	Czech Republic	Reservoir	Hypertrophic	49°43'3.468''N 13°20'46.5108''E	104	5.5
Dehtář	Czech Republic	Fishpond	Hypertrophic	49°0'14.598''N 14°18'17.6256''E	228	4
Geierswalder	Germany	Post-mine lake	Oligotrophic	51°29'52.944''N 14°7'34.6728''E	620	34
Großräschener	Germany	Post-mine lake	Oligotrophic	51°33'55.6416''N 14°0'39.7548''E	820	55
Hejtman	Czech Republic	Fishpond	Hypertrophic	48°57'47.538''N 14°56'21.9156''E	82	2.6
Husinec	Czech Republic	Reservoir	Eutrophic	49°2'16.1016''N 13°59'36.384''E	68	25.5
Jesenice	Czech Republic	Reservoir	Eutrophic	50°3'43.8444''N 12°25'54.8292''E	746	18
Klec	Czech Republic	Fishpond	Hypertrophic	49°5'42.2736''N 14°45'55.2456''E	64	2
Klíčava	Czech Republic	Reservoir	Oligotrophic	50°3'54.8604''N 13°55'57.7524''E	71.4	35
Klingenberg	Germany	Reservoir	Oligotrophic	50°54'13.9"N13°32'14.7"E	NA	NA
Koclířov	Czech Republic	Fishpond	Hypertrophic	49°4'20.7588''N 14°41'55.41''E	192	NA
Kvítkovický	Czech Republic	Fishpond	Hypertrophic	48°57'56.4372''N 14°20'14.6148''E	24	3
Landštejn	Czech Republic	Reservoir	Oligotrophic	49°1'12.8136''N 15°14'32.9352''E	40	NA
Lipno	Czech Republic	Reservoir	Eutrophic	48°38'0.204''N 14°12'50.2524''E	4870	25
Máchovo jezero	Czech Republic	Fishpond	Hypertrophic	50°34'55.3656''N 14°39'0.3744''E	284	5
MEDARD	Czech Republic	Post-mine lake	Oligotrophic	50°10'44.6628''N 12°35'12.4476''E	493	50
Milada	Czech Republic	Post-mine lake	Oligotrophic	50°39'19.152''N 13°57'1.134''E	250	22
Mirka	Czech Republic	Fishpond	Eutrophic	49°0'19.3572''N 14°32'24.63''E	NA	NA
MOST	Czech Republic	Post-mine lake	Oligotrophic	50°31'50.0052''N 13°38'17.196''E	309	71
Mrhal	Czech Republic	Fishpond	Hypertrophic	48°59'12.8796''N 14°34'13.9908''E	8	15
Naděje	Czech Republic	Fishpond	Hypertrophic	49°6'55.116''N 14°44'45.24''E	15	70
Nová Říše	Czech Republic	Reservoir	Mesotrophic	49°9'3.726''N 15°32'50.4744''E	51	20
Orlík	Czech Republic	Reservoir	Eutrophic	49°35'58.452''N 14°10'58.8288''E	2732	74
Partwitz	Germany	Post-mine lake	Oligotrophic	51°32'0.9276''N 14°8'36.33''E	1102	41
Římov	Czech Republic	Reservoir	Mesotrophic	48°50'57.5016''N 14°29'19.5972''E	210	42
Rod	Czech Republic	Fishpond	Hypertrophic	49°7'18.6744''N 14°44'33.0828''E	22	1.3
Šamonický Dolní	Czech Republic	Fishpond	Hypertrophic	49°21'39.6936''N 14°1'24.2292''E	NA	NA
Senftenberg	Germany	Post-mine lake	Oligotrophic	51°30'5.0076''N 14°2'54.6252''E	1300	28
Skalka	Czech Republic	Reservoir	Eutrophic	50°5'25.3032''N 12°19'13.692''E	310	14
Slapy	Czech Republic	Reservoir	Eutrophic	49°49'26.8428''N 14°25'43.356''E	1160	58
Stanovice	Czech Republic	Reservoir	Mesotrophic	50°10'30.9828''N 12°52'44.7276''E	110	60
Stříbřec	Czech Republic	Fishpond	Hypertrophic	49°1'43.7268''N 14°52'49.0656''E	NA	NA
Thunersee	Switzeland	Lake	Oligotrophic	46°40'40.9404''N 7°43'50.772''E	4830	217
Trauensee	Austria	Lake	Oligotrophic	47°52'33.1392''N 13°47'34.6056''E	2450	191
Vranov	Czech Republic	Reservoir	Mesotrophic	48°54'37.7424''N 15°49'5.4228''E	765	58
Vrchlice	Czech Republic	Reservoir	Mesotrophic	49°55'39.9''N 15°13'35.9724''E	87.6	33
Vydýmač	Czech Republic	Fishpond	Hypertrophic	48°57'39.672''N 14°57'19.3104''E	NA	NA
Žlutice	Czech Republic	Reservoir	Mesotrophic	50°5'13.5348''N 13°7'39.0144''E	167.39	24
Znojmo	Czech Republic	Reservoir	Mesotrophic	48°51'16.524''N 16°2'15.54''E	44.8	15
Zvůle	Czech Republic	Fishpond	Hypertrophic	49°5'40.776''N 15°14'0.7584''E	8	2.5

## Sheet: Table S2
Table S2. Genome statistics, culture conditions, and pigmentation phenothypes of picocyanobacteria
Genome ID	Metagenome/Culture ID	Genome_size	Completeness	Contamination	# of genes	% GC	tax_id	Ecptypes	FISH_probe	Source_type	Trophy	Environment (decription)	Depth (m)	Source_name_standard	Source_name_orig	Geographic location (country name)	Latitude	Longitude	Collection_date	Strain_name	Medium	Cultivation temp	PH of medium	Color
JJ-ATTM11-21-1-mx-bin490	JJ-ATTM11-21	2918331	99.46	0.54	2984	66.169	1647806	-	#N/A	lake	oligotrophic	alpine lake	5	ATTERSEE	Attersee	Austria, Europe	47.8753	13.5481	2019-05-03	ATT-M11	WC	19	6.9	green
JJ-BKS3-85-1-mx-bin494	JJ-BKS3-85	2615751	99.73	0	2742	62.314	1647806	SC5.2LP	probe-A4.2.1	river	hyper-eutrophic	river channel	0.5	BATUV_KANAL	Baťův kanál	Czech republic, Europe	48.9442	17.3548	2019-07-01	BK-S3	WC	19	6.9	green
JJ-CERC1-25-1-mx-bin499	JJ-CERC1-25	3793172	99.46	0.54	3795	64.421	1647806	-	#N/A	river	oligotrophic	small humic river	0.5	CERNA	Černá	Czech republic, Europe	48.7299	14.5719	2019-03-11	CER-C1	WC	19	6.9	green
JJ-D1D10-2-1-mx-bin507	JJ-D1D10-2	3263542	99.73	0.27	3281	67.738	1647806	-	probe-A1.1long	reservoir	oligotrophic	drinking water reservoir	0.5	KLINGENBERG	Klingenberg	Germany, Europe	50.9039	13.5374	2018-03-15	D1-D10	WC	19	6.9	green
JJ-D1D11-3-1-mx-bin508	JJ-D1D11-3	2985742	100	0.27	2938	66.323	1647806	-	probe-A2.2Y	reservoir	oligotrophic	drinking water reservoir	0.5	KLINGENBERG	Klingenberg	Germany, Europe	50.9039	13.5374	2018-03-15	D1-D11	WC	19	6.9	green
JJ-DHS118-246-5-mx-bin511	JJ-DHS118-246	3051340	96.29	0.54	3314	69.599	1647806	-	probe-A1.1long	fishpond	hyper-eutrophic	hyper-eutrophic fishpond	0.5	DEHTAR	Dehtář	Czech republic, Europe	49.0041	14.3049	2018-07-19	DH-S1/18	BG11	19	7.05	green
JJ-DHS13-24-1-mx-bin512	JJ-DHS13-24	3867634	99.73	0.68	4079	68.108	1647806	-	probe-A1.1long	fishpond	hyper-eutrophic	hyper-eutrophic fishpond	0.5	DEHTAR	Dehtář	Czech republic, Europe	49.0041	14.3049	2018-06-01	DH-S1-3	WC	19	6.9	green
JJ-DHS19-233-3-mx-bin516	JJ-DHS19-233	3700547	99.46	0.68	3949	68.501	1647806	-	probe-A1.1long	fishpond	hyper-eutrophic	hyper-eutrophic fishpond	0.5	DEHTAR	Dehtář	Czech republic, Europe	49.0041	14.3049	2018-06-01	DH-S1/9	BG11	19	7.05	green
JJ-DHS1A4B2-380-4-m1-bin230	JJ-DHS1A4B2-380	3312927	97.83	0.68	3473	68.928	1647806	-	probe-A1.1long	fishpond	hyper-eutrophic	hyper-eutrophic fishpond	0.5	DEHTAR	Dehtář	Czech republic, Europe	49.0041	14.3049	2018-06-01	DH-S1/10N (A4) B2	WC	19	6.9	green
JJ-DHS1A4C2-339-1-mx-bin518	JJ-DHS1A4C2-339	3872038	99.73	0.68	4083	68.079	1647806	-	probe-A1.1long	fishpond	hyper-eutrophic	hyper-eutrophic fishpond	0.5	DEHTAR	Dehtář	Czech republic, Europe	49.0041	14.3049	2018-06-01	DH-S1_10N (A4) C2	WC	19	6.9	green
JJ-GEL11-19-1-mx-bin521	JJ-GEL11-19	2761308	99.73	0.91	2619	64.54	1647806	SC5.2LNLT	probe-B1.2	post-mine-lake	oligotrophic	post mine lake	0.5	GEIERSWALDER_SEE	Geierswalder See	Germany, Europe	51.498	14.1263	2019-09-01	GEI-L11	WC	19	6.9	green
JJ-GEL9D5-184-1-mx-bin525	JJ-GEL9D5-184	3100612	100	0.54	3053	66.128	1647806	-	probe-A2.2Y	post-mine-lake	oligotrophic	post mine lake	0.5	GEIERSWALDER_SEE	Geierswalder See	Germany, Europe	51.498	14.1263	2019-09-01	GEI-L9-D5	WC	19	6.9	green
JJ-GR1L3-82-1-m2-bin25	JJ-GR1L3-82	2147752	98.28	0	2334	52.019	1647806	SC5.3	probe-A4.4	post-mine-lake	oligotrophic	post mine lake	0.5	GROSSRAESCHENER_SEE	Grossraeschener See	Germany, Europe	51.5655	14.011	2019-09-01	GRO1-L3	WC	19	6.9	red
JJ-K11792-97-7-m2-bin43	JJ-K11792-97	2256782	96.74	0.54	2380	61.932	1647806	SC5.2LP	probe-A4.2.1	reservoir	oligotrophic	drinking water reservoir	0.5	KLICAVA	Klíčava	Czech republic, Europe	50.0652	13.9327	2018-12-12	K1-17-92	WC	19	6.9	red
JJ-AX1-329-1-mx-bin491	JJ-AX1-329	2532177	99.73	0.27	2613	61.766	1647806	SC5.2LP	probe-A4.2.1	laboratory	x	WC medium	x	CESKE BUDEJOVICE	České Budějovice	Czech republic, Europe	48.9752	14.4572	NA	AXEN1	WC	19	6.9	green
JJ-K1D3-5-9-m1-bin267	JJ-K1D3-5	2882105	99.18	0.36	2728	64.504	1647806	SC5.2LNLT	probe-B1.2	reservoir	oligotrophic	drinking water reservoir	0.5	KLICAVA	Klíčava	Czech republic, Europe	50.0652	13.9327	2018-06-06	K1-D3	WC	19	6.9	red
JJ-K1D7-64-1-mx-bin570	JJ-K1D7-64	2624733	99.73	0.54	2792	61.839	1647806	SC5.2LP	probe-A4.2.1	reservoir	oligotrophic	drinking water reservoir	17	KLICAVA	Klíčava	Czech republic, Europe	50.0652	13.9327	2018-06-27	K1-D7	WC	19	6.9	red
JJ-K1HD4-379-1-mx-bin574	JJ-K1HD4-379	3223788	99.73	0.27	3228	69.345	1647806	-	probe-A1.1long	reservoir	oligotrophic	drinking water reservoir	20	KLICAVA	Klíčava	Czech republic, Europe	50.0652	13.9327	2020-08-12	K1H-D4	WC	19	6.9	green
JJ-K1K20-67-1-mx-bin578	JJ-K1K20-67	3030562	99.73	0.36	2799	64.254	1647806	SC5.2LNLT	probe-B1.2	reservoir	oligotrophic	drinking water reservoir	0.5	KLICAVA	Klíčava	Czech republic, Europe	50.0652	13.9327	2018-06-06	K1-K20	WC	19	6.9	red
JJ-K9-75-2-m2-bin55	JJ-K9-75	2358685	99.46	0.54	2488	61.941	1647806	SC5.2LP	probe-A4.2.1	reservoir	oligotrophic	drinking water reservoir	0.5	KLICAVA	Klíčava	Czech republic, Europe	50.0652	13.9327	2019-03-12	KLI-K9-75	WC	19	6.9	red
JJ-KC21115-111-1-mx-bin588	JJ-KC21115-111	3300362	100	0.82	3315	68.722	1647806	-	#N/A	fishpond	hyper-eutrophic	hyper-eutrophic fishpond	0.5	KOCLIROV	Koclířov	Czech republic, Europe	49.0724	14.6987	2019-07-01	KOC-21/115	WC	19	6.9	green
JJ-KC21117-112-1-mx-bin590	JJ-KC21117-112	3290641	99.46	0	3427	67.567	1647806	-	probe-A1.1long	fishpond	hyper-eutrophic	hyper-eutrophic fishpond	0.5	KOCLIROV	Koclířov	Czech republic, Europe	49.0724	14.6987	2019-07-01	KOC-21/117	WC	19	6.9	green
JJ-KL2088-143-1-mx-bin592	JJ-KL2088-143	2929875	99.73	0.82	2947	70.417	1647806	-	#N/A	fishpond	hyper-eutrophic	hyper-eutrophic fishpond	0.5	KLEC	Klec	Czech republic, Europe	49.0951	14.7653	2019-07-01	KL-20/88	WC	19	6.9	green
JJ-KL21111-146-3-m1-bin280	JJ-KL21111-146	3192822	100	1.36	3239	69.271	1647806	-	#N/A	fishpond	hyper-eutrophic	hyper-eutrophic fishpond	0.5	KLEC	Klec	Czech republic, Europe	49.0951	14.7653	2019-06-19	KL-21/111	WC	19	6.9	green
JJ-KO21-114-4-m1-bin285	JJ-KO21-114	3268624	100	0.82	3282	68.826	1647806	-	#N/A	fishpond	hyper-eutrophic	hyper-eutrophic fishpond	0.5	KOCLIROV	Koclířov	Czech republic, Europe	49.0724	14.6987	2019-07-01	KOC-21-121	WC	19	6.9	green
JJ-KV10D3-173-4-m2-bin880	JJ-KV10D3-173	4211988	98.75	2.66	4688	66.457	1647806	-	probe-A6.4	fishpond	hyper-eutrophic	hyper-eutrophic fishpond	0.5	KVITKOVICKY	Kvítkovický	Czech republic, Europe	48.9657	14.3374	2019-07-10	KV 10/D3	WC	19	6.9	green
JJ-KV1159-161-5-m1-bin287	JJ-KV1159-161	2744994	99.18	0.54	2867	61.019	1647806	SC5.2LP	probe-A4.2.1	fishpond	hyper-eutrophic	hyper-eutrophic fishpond	0.5	KVITKOVICKY	Kvítkovický	Czech republic, Europe	48.9657	14.3374	2019-04-17	KV-11/59	WC	19	6.9	green
JJ-KV1262-208-1-mx-bin599	JJ-KV1262-208	3087529	100	1.36	3029	69.924	1647806	-	#N/A	fishpond	hyper-eutrophic	hyper-eutrophic fishpond	0.5	KVITKOVICKY	Kvítkovický	Czech republic, Europe	48.9657	14.3374	2019-04-03	KV-12/D4	WC	19	6.9	green
JJ-KV1283-160-1-mx-bin602	JJ-KV1283-160	2993019	99.73	0.14	3133	65.742	1647806	-	probe-A6.4	fishpond	hyper-eutrophic	hyper-eutrophic fishpond	0.5	KVITKOVICKY	Kvítkovický	Czech republic, Europe	48.9657	14.3374	2019-05-29	KV-12/83	WC	19	6.9	green
JJ-KV12D3-154-1-m2-bin68	JJ-KV12D3-154	2660391	96.06	0.27	2876	66.083	1647806	-	probe-A6.4	fishpond	hyper-eutrophic	hyper-eutrophic fishpond	0.5	KVITKOVICKY	Kvítkovický	Czech republic, Europe	48.9657	14.3374	2019-08-07	KV 12/D3	WC	19	6.9	green
JJ-KV14-14-1-mx-bin606	JJ-KV14-14	1980089	86.28	2.31	2137	66.801	1647806	-	probe-A6.4	fishpond	hyper-eutrophic	hyper-eutrophic fishpond	0.5	KVITKOVICKY	Kvítkovický	Czech republic, Europe	48.9657	14.3374	2019-08-07	KV-KV14	WC	19	6.9	green
JJ-KV14-14-2-m1-bin288	JJ-KV14-14	4021884	95.92	4.76	4576	65.537	1647806	-	probe-A6.4	fishpond	hyper-eutrophic	hyper-eutrophic fishpond	0.5	KVITKOVICKY	Kvítkovický	Czech republic, Europe	48.9657	14.3374	2019-08-07	KV-KV14	WC	19	6.9	green
JJ-KV16-15-1-mx-bin607	JJ-KV16-15	2920622	98.37	0.54	3159	65.882	1647806	-	probe-A6.4	fishpond	hyper-eutrophic	hyper-eutrophic fishpond	0.5	KVITKOVICKY	Kvítkovický	Czech republic, Europe	48.9657	14.3374	2019-08-07	KV-KV16	WC	19	6.9	green
JJ-KV19-16-1-m2-bin71	JJ-KV19-16	2513738	98.91	0.54	2498	67.451	1647806	-	probe-A2.2Y	fishpond	hyper-eutrophic	hyper-eutrophic fishpond	0.5	KVITKOVICKY	Kvítkovický	Czech republic, Europe	48.9657	14.3374	2018-06-01	KV-KV19	BG11	19	7.05	green
JJ-KV216-33-1-mx-bin608	JJ-KV216-33	3064501	99.73	0.54	3051	66.367	1647806	-	probe-A2.2Y	fishpond	hyper-eutrophic	hyper-eutrophic fishpond	0.5	KVITKOVICKY	Kvítkovický	Czech republic, Europe	48.9657	14.3374	2018-06-20	KV-2-16	WC	19	6.9	green
JJ-KV5C6-239-2-mx-bin610	JJ-KV5C6-239	2644741	95.92	0.27	2766	65.915	1647806	-	probe-A6.4	fishpond	hyper-eutrophic	hyper-eutrophic fishpond	0.5	KVITKOVICKY	Kvítkovický	Czech republic, Europe	48.9657	14.3374	2019-08-20	KV5C6	WC	19	6.9	green
JJ-KV7-12-3-mx-bin612	JJ-KV7-12	2989337	98.91	0.54	3252	65.759	1647806	-	probe-A6.4	fishpond	hyper-eutrophic	hyper-eutrophic fishpond	0.5	KVITKOVICKY	Kvítkovický	Czech republic, Europe	48.9657	14.3374	2019-08-20	KV-KV7	WC	19	6.9	green
JJ-KV7-12-2-m1-bin295	JJ-KV7-12	3179979	99.64	0.27	3230	69.393	1647806	-	probe-A1.1long	fishpond	hyper-eutrophic	hyper-eutrophic fishpond	0.5	KVITKOVICKY	Kvítkovický	Czech republic, Europe	48.9657	14.3374	2019-08-20	KV-KV7	WC	19	6.9	green
JJ-KVS114-11-1-m1-bin301	JJ-KVS114-11	3107343	98.64	0.27	3217	67.998	1647806	-	probe-A1.1long	fishpond	hyper-eutrophic	hyper-eutrophic fishpond	0.5	KVITKOVICKY	Kvítkovický	Czech republic, Europe	48.9657	14.3374	2018-06-20	KV-S1-14	BG11	19	7.05	green
JJ-KVS216-79-1-mx-bin616	JJ-KVS216-79	3064591	100	0.54	3051	66.373	1647806	-	probe-A2.2Y	fishpond	hyper-eutrophic	hyper-eutrophic fishpond	0.5	KVITKOVICKY	Kvítkovický	Czech republic, Europe	48.9657	14.3374	2018-06-20	KV-S2-16	WC	19	6.9	green
JJ-KVS218-80-1-mx-bin617	JJ-KVS218-80	3064902	100	0.54	3051	66.368	1647806	-	probe-A2.2Y	fishpond	hyper-eutrophic	hyper-eutrophic fishpond	0.5	KVITKOVICKY	Kvítkovický	Czech republic, Europe	48.9657	14.3374	2018-06-20	KV-S2-18	WC	19	6.9	green
JJ-L4C1C4A3-408-1-m1-bin302	JJ-L4C1C4A3-408	3267559	99.73	0.27	3258	69.157	1647806	-	probe-A1.1long	reservoir	oligotrophic	drinking water reservoir	0.5	LANDSTEJN	Landštejn	Czech republic, Europe	49.0202	15.2425	2020-06-19	LAN-L4-C1-C4-A3	WC	19	6.9	green
JJ-LA1A6-383-1-mx-bin619	JJ-LA1A6-383	2930774	99.46	0.27	3002	66.131	1647806	-	#N/A	reservoir	oligotrophic	drinking water reservoir	0.5	LANDSTEJN	Landštejn	Czech republic, Europe	49.0202	15.2425	2020-06-19	LA<1-A6	WC	19	6.9	green
JJ-LAS318-81-4-m1-bin308	JJ-LAS318-81	2693964	99.18	0	2518	65.199	1647806	SC5.2LNLT	probe-B1.2	reservoir	oligotrophic	drinking water reservoir	0.5	LANDSTEJN	Landštejn	Czech republic, Europe	49.0202	15.2425	2019-06-19	LA-S3-18	WC	19	6.9	green
JJ-LAS318NA6-149-1-mx-bin621	JJ-LAS318NA6-149	2603210	99.73	0.82	2706	62.013	1647806	SC5.2LP	probe-A4.2.1	reservoir	oligotrophic	drinking water reservoir	0.5	LANDSTEJN	Landštejn	Czech republic, Europe	49.0202	15.2425	2019-06-19	LA S3/18N-A6	WC	19	6.9	green
JJ-LAS318NC5-148-1-mx-bin623	JJ-LAS318NC5-148	2742734	99.59	0.09	2578	65.204	1647806	SC5.2LNLT	probe-B1.2	reservoir	oligotrophic	drinking water reservoir	0.5	LANDSTEJN	Landštejn	Czech republic, Europe	49.0202	15.2425	2019-06-19	LA S3/18N-C5	WC	19	6.9	green
JJ-LAS36-244-1-mx-bin627	JJ-LAS36-244	2797954	99.73	0.27	2840	67.116	1647806	-	#N/A	reservoir	oligotrophic	drinking water reservoir	hypolimnion	LANDSTEJN	Landštejn	Czech republic, Europe	49.0202	15.2425	2019-07-04	LA-S3/6	WC	19	6.9	green
JJ-LAS39-17-1-m2-bin83	JJ-LAS39-17	3369595	99.73	0	2994	65.172	1647806	-	#N/A	reservoir	oligotrophic	drinking water reservoir	0.5	LANDSTEJN	Landštejn	Czech republic, Europe	49.0202	15.2425	2019-07-04	LA-S3-9	WC	19	6.9	green
JJ-MA1B5-281-6-m1-bin328	JJ-MA1B5-281	3715311	94.57	0	3776	65.013	1647806	SC5.2HN	probe-A10.3	fishpond	hyper-eutrophic	recreational fishpond	0.5	MACHOVO	Máchovo jezero	Czech republic, Europe	50.582	14.6501	2020-05-17	MACH-B5	WC	19	6.9	green
JJ-MAA6-279-1-mx-bin652	JJ-MAA6-279	2622265	99.73	0.54	2728	61.694	1647806	SC5.2LP	probe-A4.2.1	fishpond	hyper-eutrophic	recreational fishpond	0.5	MACHOVO	Máchovo jezero	Czech republic, Europe	50.582	14.6501	2020-05-17	MACH-A6	WC	19	6.9	red
JJ-MAC1KOLA6-346-1-mx-bin653	JJ-MAC1KOLA6-346	2537746	99.73	0.27	2618	61.748	1647806	SC5.2LP	probe-A4.2.1	fishpond	hyper-eutrophic	recreational fishpond	0.5	MACHOVO	Máchovo jezero	Czech republic, Europe	50.582	14.6501	2020-05-17	MACH-C1-KOL-A6	WC	19	6.9	green
JJ-MAC1KOLB2-402-1-mx-bin657	JJ-MAC1KOLB2-402	2533896	99.73	0.27	2619	61.766	1647806	SC5.2LP	probe-A4.2.1	fishpond	hyper-eutrophic	recreational fishpond	0.5	MACHOVO	Máchovo jezero	Czech republic, Europe	50.582	14.6501	2020-05-17	MACH-C1-KOL-D4-B2	WC	19	6.9	green
JJ-ME644-99-1-mx-bin661	JJ-ME644-99	2231288	98.82	0.09	2390	51.885	1647806	SC5.3	probe-A4.4	post-mine-lake	oligotrophic	deep post mine lake	13	MEDARD	Medard	Czech republic, Europe	50.1791	12.5868	2018-10-17	MED-6-44	WC	19	6.9	red
JJ-BR168-52-1-mx-bin497	JJ-BR168-52	3300829	100	0.41	3271	69.118	1647806	-	probe-A1.1long	reservoir	eutrophic	drinking water reservoir	0.5	BRNO	Brno	Czech republic, Europe	49.2389	16.5093	2005-08-01	16-8	WC	19	6.9	green
JJ-ME9A6-316-8-m1-bin336	JJ-ME9A6-316	2079710	98.82	0.09	2244	52.462	1647806	SC5.3	probe-A4.4	post-mine-lake	oligotrophic	deep post mine lake	9	MEDARD	Medard	Czech republic, Europe	50.1791	12.5868	2020-06-24	MED-9-A6	WC	19	6.9	red
JJ-CU23-05-4-mx-bin503	JJ-CU23-05	3187842	100	0.82	3298	67.573	1647806	-	probe-A1.1long	reservoir	hyper-eutrophic	recreational reservoir	0.5	CESKE_UDOLI	České Údolí	Czech republic, Europe	49.7176	13.3463	2005-08-01	2-3	WC	19	6.9	green
JJ-HEJT-55-5-m1-bin240	JJ-HEJT-55	3278697	99.73	0.27	3470	65.232	1647806	-	probe-A6.4	fishpond	hyper-eutrophic	hyper-eutrophic fishpond	0.5	HEJTMAN	Hejtman	Czech republic, Europe	48.9632	14.9394	2005-07-14	HEJTM	BG11	19	7.05	green
JJ-HU231-55-2-m1-bin242	JJ-HU231-55	3302323	99.59	0	3576	65.624	1647806	-	probe-A6.4	reservoir	eutrophic	drinking water reservoir	0.5	HUSINEC	Husinec	Czech republic, Europe	49.0378	13.9934	2005-08-01	23-1	WC	19	6.9	green
JJ-MEM4D-83-5-m1-bin337	JJ-MEM4D-83	2335034	98.55	0.27	2521	51.594	1647806	SC5.3	probe-A4.4	post-mine-lake	oligotrophic	deep post mine lake	0.5	MEDARD	Medard	Czech republic, Europe	50.1791	12.5868	2019-04-09	MED-M4D	WC	19	6.9	red
JJ-HU233-56-1-mx-bin532	JJ-HU233-56	3365261	99.73	0.27	3355	68.1	1647806	-	probe-A1.1long	reservoir	eutrophic	drinking water reservoir	0.5	HUSINEC	Husinec	Czech republic, Europe	49.0378	13.9934	2005-08-01	23-3	WC	19	6.9	green
JJ-MEM5D2-223-1-mx-bin669	JJ-MEM5D2-223	2457850	98.82	0	2539	52.341	1647806	SC5.3	probe-A4.4	post-mine-lake	oligotrophic	deep post mine lake	20	MEDARD	Medard	Czech republic, Europe	50.1791	12.5868	2019-04-09	MED-M5D-D2	WC	19	6.9	red
JJ-MI52-106-1-mx-bin670	JJ-MI52-106	2219510	98.82	0	2351	51.801	1647806	SC5.3	probe-A4.4	post-mine-lake	oligotrophic	shallow post mine lake	15	MILADA	Milada	Czech republic, Europe	50.6553	13.9503	2019-04-16	MIL-5-2	WC	19	6.9	red
JJ-MIC7-10-7-m1-bin351	JJ-MIC7-10	2005220	97.19	0.54	2180	52.244	1647806	SC5.3	probe-A4.4	post-mine-lake	oligotrophic	shallow post mine lake	15	MILADA	Milada	Czech republic, Europe	50.6553	13.9503	2019-04-16	MIL-C7	WC	19	6.9	red
JJ-HU235-57-4-m2-bin30	JJ-HU235-57	3065591	99.73	0	3260	65.825	1647806	-	probe-A6.4	reservoir	eutrophic	drinking water reservoir	0.5	HUSINEC	Husinec	Czech republic, Europe	49.0378	13.9934	2005-08-01	23-5	WC	19	6.9	green
JJ-JE126-44-1-mx-bin534	JJ-JE126-44	3173216	99.73	0.82	3139	66.546	1647806	-	probe-A2.2Y	reservoir	eutrophic	drinking water reservoir	0.5	JESENICE	Jesenice	Czech republic, Europe	50.0622	12.4319	2005-08-01	12-6	WC	19	6.9	green
JJ-JE510-14-13-m2-bin33	JJ-JE510-14	3223523	100	0	3455	65.425	1647806	-	probe-A6.4	reservoir	eutrophic	drinking water reservoir	0.5	JESENICE	Jesenice	Czech republic, Europe	50.0622	12.4319	2005-08-01	5-10	WC	19	6.9	green
JJ-JE51-08-1-mx-bin536	JJ-JE51-08	3204705	99.73	0.27	3222	69.47	1647806	-	probe-A1.1long	reservoir	eutrophic	drinking water reservoir	0.5	JESENICE	Jesenice	Czech republic, Europe	50.0622	12.4319	2005-08-01	5-1	WC	19	6.9	green
JJ-MIC7-10-10-m2-bin114	JJ-MIC7-10	1899736	86.55	0.36	2092	65.602	1647806	SC5.2LNLT	probe-B1.2	post-mine-lake	oligotrophic	shallow post mine lake	15	MILADA	Milada	Czech republic, Europe	50.6553	13.9503	2019-04-16	MIL-C7	WC	19	6.9	red
JJ-MIC7-10-6-m1-bin350	JJ-MIC7-10	2770151	98.64	0.27	2922	62.702	1647806	SC5.2LN	probe-A4.3.3	post-mine-lake	oligotrophic	shallow post mine lake	15	MILADA	Milada	Czech republic, Europe	50.6553	13.9503	2019-04-16	MIL-C7	WC	19	6.9	red
JJ-MIK16A5-260-1-mx-bin673	JJ-MIK16A5-260	2337552	98.82	0.27	2466	51.556	1647806	SC5.3	probe-A4.4	post-mine-lake	oligotrophic	shallow post mine lake	0.5	MILADA	Milada	Czech republic, Europe	50.6553	13.9503	2019-04-16	MIL-K16-A5	WC	19	6.9	red
JJ-MIR1-432-1-mx-bin678	JJ-MIR1-432	3291783	100	0.27	3291	69.321	1647806	-	probe-A1.1long	fishpond	eutrophic	small garden pond	0.5	MIRKA	Mirka	Czech republic, Europe	49.0054	14.5402	2020-09-30	MIR1	WC	19	6.9	green
JJ-MO16C6-394-6-m1-bin359	JJ-MO16C6-394	2542850	99.73	0.41	2694	61.849	1647806	SC5.2LP	probe-A4.2.1	post-mine-lake	oligotrophic	large deep post mine lake	16	MOST	Most	Czech republic, Europe	50.5306	13.6381	2020-08-07	MO16-C6	WC	19	6.9	red
JJ-JE53-10-2-mx-bin549	JJ-JE53-10	3229313	99.73	0	3398	67.675	1647806	-	probe-A1.1long	reservoir	eutrophic	drinking water reservoir	0.5	JESENICE	Jesenice	Czech republic, Europe	50.0622	12.4319	2005-08-01	5-3	WC	19	6.9	green
JJ-JE56-12-3-mx-bin559	JJ-JE56-12	3253869	100	0.54	3284	69.151	1647806	-	probe-A1.1long	reservoir	eutrophic	drinking water reservoir	0.5	JESENICE	Jesenice	Czech republic, Europe	50.0622	12.4319	2005-08-01	5-6	WC	19	6.9	green
JJ-MO2A5-297-1-mx-bin683	JJ-MO2A5-297	3434170	99.73	0.68	3542	67.135	1647806	-	probe-A1.1long	post-mine-lake	oligotrophic	large deep post mine lake	0.5	MOST	Most	Czech republic, Europe	50.5306	13.6381	2019-05-16	MO2-A5	WC	19	6.9	red
JJ-MO2A5B2-362-3-mx-bin687	JJ-MO2A5B2-362	2528476	99.73	0.27	2624	61.779	1647806	SC5.2LP	probe-A4.2.1	post-mine-lake	oligotrophic	large deep post mine lake	0.5	MOST	Most	Czech republic, Europe	50.5306	13.6381	2019-05-16	MOST2-A5 B2	WC	19	6.9	green
JJ-MO2A5B2-362-1-mx-bin685	JJ-MO2A5B2-362	3098747	100	0.27	3077	66.028	1647806	-	probe-A2.2Y	post-mine-lake	oligotrophic	large deep post mine lake	0.5	MOST	Most	Czech republic, Europe	50.5306	13.6381	2019-05-16	MOST2-A5 B2	WC	19	6.9	green
JJ-MO2A6-331-1-mx-bin688	JJ-MO2A6-331	2581887	99.73	0.68	2731	61.722	1647806	SC5.2LP	probe-A4.2.1	post-mine-lake	oligotrophic	large deep post mine lake	0.5	MOST	Most	Czech republic, Europe	50.5306	13.6381	2019-05-16	MO2-B6-A6	WC	19	6.9	red
JJ-MO2C4-301-1-mx-bin691	JJ-MO2C4-301	3505302	99.73	0.54	3644	67.168	1647806	-	probe-A1.1long	post-mine-lake	oligotrophic	large deep post mine lake	0.5	MOST	Most	Czech republic, Europe	50.5306	13.6381	2019-05-16	MOST2-C4	WC	19	6.9	red
JJ-LI2210-88-1-m2-bin85	JJ-LI2210-88	3356597	98.1	0.54	3598	67.861	1647806	-	probe-A1.1long	reservoir	eutrophic	recreational reservoir	0.5	LIPNO	Lipno	Czech republic, Europe	48.6334	14.214	2005-08-01	22-10	BG11	19	7.05	green
JJ-MO2C5C5-342-1-mx-bin693	JJ-MO2C5C5-342	2536803	99.73	0.27	2619	61.75	1647806	SC5.2LP	probe-A4.2.1	post-mine-lake	oligotrophic	large deep post mine lake	0.5	MOST	Most	Czech republic, Europe	50.5306	13.6381	2019-05-16	MOST2-C5-C5	WC	19	6.9	green
JJ-MO750-102-1-mx-bin697	JJ-MO750-102	2415909	98.82	0	2563	51.516	1647806	SC5.3	probe-A4.4	post-mine-lake	oligotrophic	large deep post mine lake	0.5	MOST	Most	Czech republic, Europe	50.5306	13.6381	2019-04-30	MOST-7-50	WC	19	6.9	red
JJ-MO761-104-1-mx-bin698	JJ-MO761-104	2348542	98.82	0	2480	51.741	1647806	SC5.3	probe-A4.4	post-mine-lake	oligotrophic	large deep post mine lake	8	MOST	Most	Czech republic, Europe	50.5306	13.6381	2019-04-30	MO-7/61	WC	19	6.9	red
JJ-MO7B3-363-4-mx-bin702	JJ-MO7B3-363	2241910	82.42	3.22	2550	61.448	1647806	SC5.2LP	probe-A4.2.1	post-mine-lake	oligotrophic	large deep post mine lake	7	MOST	Most	Czech republic, Europe	50.5306	13.6381	2020-06-23	MOST7-B3	WC	19	6.9	green
JJ-MO7B3-363-1-mx-bin700	JJ-MO7B3-363	2900862	92.89	2.22	3104	68.772	1647806	-	probe-A1.1long	post-mine-lake	oligotrophic	large deep post mine lake	7	MOST	Most	Czech republic, Europe	50.5306	13.6381	2020-06-23	MOST7-B3	WC	19	6.9	green
JJ-MOC8C2-252-1-mx-bin704	JJ-MOC8C2-252	2778641	99.73	0.54	2922	62.532	1647806	SC5.2LN	probe-A4.3.3	post-mine-lake	oligotrophic	large deep post mine lake	15	MOST	Most	Czech republic, Europe	50.5306	13.6381	2019-04-30	MO-c8-C2	WC	19	6.9	red
JJ-MOC9-23-4-mx-bin708	JJ-MOC9-23	2084505	96.51	0.77	2298	52.082	1647806	SC5.3	probe-A4.4	post-mine-lake	oligotrophic	large deep post mine lake	8	MOST	Most	Czech republic, Europe	50.5306	13.6381	2019-04-30	MOS-C9	WC	19	6.9	red
JJ-M10A2-106-11-m2-bin90	JJ-M10A2-106	3022098	100	0.54	3240	67.866	1647806	-	probe-A3.1M	fishpond	hyper-eutrophic	recreational fishpond	0.5	MACHOVO	Máchovo jezero	Czech republic, Europe	50.582	14.6501	2005-09-16	M10-A2	WC	19	6.9	green
JJ-M10D5-90-3-m1-bin321	JJ-M10D5-90	3416019	98.91	0.27	3468	67.148	1647806	SC5.2HN	probe-A10.3	fishpond	hyper-eutrophic	recreational fishpond	0.5	MACHOVO	Máchovo jezero	Czech republic, Europe	50.582	14.6501	2005-09-16	M10-D5	WC	19	6.9	green
JJ-M1A6-103-1-mx-bin641	JJ-M1A6-103	3922490	98.91	0.54	3891	64.881	1647806	SC5.2HN	probe-A10.3	fishpond	hyper-eutrophic	recreational fishpond	0.5	MACHOVO	Máchovo jezero	Czech republic, Europe	50.582	14.6501	2005-09-16	M1-A6	WC	19	6.9	green
JJ-M3B2-104-1-mx-bin643	JJ-M3B2-104	3528359	99.73	0.68	3635	61.215	1647806	SC5.2HN	probe-A8.2	fishpond	hyper-eutrophic	recreational fishpond	0.5	MACHOVO	Máchovo jezero	Czech republic, Europe	50.582	14.6501	2005-09-16	M3-B2	WC	19	6.9	green
JJ-MOC9-23-5-m1-bin368	JJ-MOC9-23	2691946	98.37	0	2836	62.684	1647806	SC5.2LN	probe-A4.3.3	post-mine-lake	oligotrophic	large deep post mine lake	8	MOST	Most	Czech republic, Europe	50.5306	13.6381	2019-04-30	MOS-C9	WC	19	6.9	red
JJ-M3B2-36-1-mx-bin644	JJ-M3B2-36	3181195	99.73	0.27	3207	69.681	1647806	-	probe-A1.1long	fishpond	mesotrophic	recreational fishpond	0.5	MACHOVO	Máchovo jezero	Czech republic, Europe	50.582	14.6501	2005-09-16	M3-B2-S2-2	WC	19	6.9	green
JJ-M6D1-105-4-mx-bin647	JJ-M6D1-105	3007166	100	0.27	3124	67.857	1647806	-	probe-A3.1M	fishpond	hyper-eutrophic	recreational fishpond	0.5	MACHOVO	Máchovo jezero	Czech republic, Europe	50.582	14.6501	2005-09-16	M6-D1	WC	19	6.9	green
JJ-10NR-37-1-mx-bin484	JJ-10NR-37	3303826	100	1.09	3350	68.754	1647806	-	#N/A	reservoir	mesotrophic	drinking water reservoir	0.5	NOVA_RISE	Nová Říše	Czech republic, Europe	49.151	15.5474	2005-08-01	10-NR	BG11	19	7.05	green
JJ-NR103-41-1-mx-bin721	JJ-NR103-41	3141454	99.73	0.27	3147	69.517	1647806	-	probe-A1.1long	reservoir	mesotrophic	drinking water reservoir	0.5	NOVA_RISE	Nová Říše	Czech republic, Europe	49.151	15.5474	2005-08-01	10-3	WC	19	6.9	green
JJ-NR103-41-4-m2-bin132	JJ-NR103-41	2994860	95.07	1.49	3190	68.195	1647806	-	probe-A1.1long	reservoir	mesotrophic	drinking water reservoir	0.5	NOVA_RISE	Nová Říše	Czech republic, Europe	49.151	15.5474	2005-08-01	10-3	WC	19	6.9	green
JJ-OR11-01-1-mx-bin727	JJ-OR11-01	3257707	99.46	0.27	3262	68.86	1647806	-	probe-A1.1long	reservoir	eutrophic	recreational reservoir	0.5	ORLIK	Orlík	Czech republic, Europe	49.5996	14.183	2005-08-01	1-1	WC	19	6.9	NA
JJ-OR12-02-1-mx-bin734	JJ-OR12-02	3262720	99.46	0.54	3270	68.835	1647806	-	probe-A1.1long	reservoir	eutrophic	recreational reservoir	0.5	ORLIK	Orlík	Czech republic, Europe	49.5996	14.183	2005-08-01	1-2	WC	19	6.9	NA
JJ-OR15-03-9-m1-bin392	JJ-OR15-03	3186237	99.46	0.68	3231	66.622	1647806	-	probe-A2.2Y	reservoir	eutrophic	recreational reservoir	0.5	ORLIK	Orlík	Czech republic, Europe	49.5996	14.183	2005-08-01	1-5	WC	19	6.9	NA
JJ-MOM7-71-2-mx-bin711	JJ-MOM7-71	2453856	98.82	0.82	2601	51.542	1647806	SC5.3	probe-A4.4	post-mine-lake	oligotrophic	large deep post mine lake	50	MOST	Most	Czech republic, Europe	50.5306	13.6381	2019-04-30	MOST-M7	WC	19	6.9	red
JJ-MOM7-71-1-mx-bin710	JJ-MOM7-71	2507134	99.18	0.27	2458	64.171	1647806	SC5.2LNLT	probe-B1.2	post-mine-lake	oligotrophic	large deep post mine lake	50	MOST	Most	Czech republic, Europe	50.5306	13.6381	2019-04-30	MOST-M7	WC	19	6.9	red
JJ-MOS311-68-7-m2-bin130	JJ-MOS311-68	1976310	97.74	0.54	2175	52.364	1647806	SC5.3	probe-A4.4	post-mine-lake	oligotrophic	large deep post mine lake	19	MOST	Most	Czech republic, Europe	50.5306	13.6381	2019-07-30	MOST-S3-11	WC	19	6.9	red
JJ-MOS311-68-1-mx-bin714	JJ-MOS311-68	2500118	99.73	0.68	2618	61.766	1647806	SC5.2LP	probe-A4.2.1	post-mine-lake	oligotrophic	large deep post mine lake	19	MOST	Most	Czech republic, Europe	50.5306	13.6381	2019-07-30	MOST-S3-11	WC	19	6.9	red
JJ-MOS328-69-2-mx-bin717	JJ-MOS328-69	2832856	99.46	0.95	2895	66.267	1647806	-	#N/A	post-mine-lake	oligotrophic	large deep post mine lake	0.5	MOST	Most	Czech republic, Europe	50.5306	13.6381	2019-07-30	MOST-S3-28	WC	19	6.9	green
JJ-MOS328-69-1-mx-bin716	JJ-MOS328-69	3134120	99.73	0.54	3155	68.599	1647806	-	probe-A1.1long	post-mine-lake	oligotrophic	large deep post mine lake	0.5	MOST	Most	Czech republic, Europe	50.5306	13.6381	2019-07-30	MOST-S3-28	WC	19	6.9	green
JJ-MRH1-431-1-mx-bin718	JJ-MRH1-431	2924923	100	0.27	2876	66.426	1647806	-	probe-A2.2Y	fishpond	hyper-eutrophic	hyper-eutrophic fishpond	0.5	MRHAL	Mrhal	Czech republic, Europe	48.9869	14.5706	2020-09-30	MRH1	WC	19	6.9	green
JJ-NAD34-325-5-m1-bin376	JJ-NAD34-325	3009018	100	0.82	3067	70.349	1647806	-	#N/A	fishpond	hyper-eutrophic	hyper-eutrophic fishpond	0.5	NADEJE	Naděje	Czech republic, Europe	49.1153	14.7459	2019-07-01	NAD-3/4	WC	19	6.9	green
JJ-JJ2111-54-2-m1-bin259	JJ-JJ2111-54	3244766	99.46	0.54	3284	66.903	1647806	-	probe-A2.2Y	reservoir	mesotrophic	drinking water reservoir	0.5	RIMOV	Římov	Czech republic, Europe	48.8493	14.4888	2005-08-01	JJ21-11	WC	19	6.9	green
JJ-PAL16-20-1-mx-bin743	JJ-PAL16-20	3197883	100	0.27	3230	69.134	1647806	-	probe-A1.1long	post-mine-lake	oligotrophic	post mine lake	0.5	PARTWITZER_SEE	Partwitzer See	Germany, Europe	51.5336	14.1434	2019-09-01	PAR-L16	WC	19	6.9	green
JJ-R1525-126-5-m1-bin395	JJ-R1525-126	2750140	99.18	0.54	2866	61.004	1647806	SC5.2LP	probe-A4.2.1	reservoir	mesotrophic	drinking water reservoir	0.5	ZLUTICE	Žlutice	Czech republic, Europe	50.0871	13.1275	2019-03-12	R-15/25	WC	19	6.9	green
JJ-R1541-134-1-mx-bin745	JJ-R1541-134	3068599	100	0.09	2880	64.537	1647806	SC5.2LNLT	probe-B1.2	reservoir	mesotrophic	drinking water reservoir	0.5	ZLUTICE	Žlutice	Czech republic, Europe	50.0871	13.1275	2018-06-06	R-15/41	WC	19	6.9	green
JJ-R9D14-65-1-mx-bin765	JJ-R9D14-65	2602196	99.73	0.27	2699	61.853	1647806	SC5.2LP	probe-A4.2.1	reservoir	mesotrophic	drinking water reservoir	0.5	RIMOV	Římov	Czech republic, Europe	48.8493	14.4888	2018-07-04	R9-D14	WC	19	6.9	green
JJ-RD1035C5-400-1-mx-bin767	JJ-RD1035C5-400	2535466	99.73	0.27	2623	61.756	1647806	SC5.2LP	probe-A4.2.1	fishpond	hyper-eutrophic	cleaner fishpond	0.5	ROD	Rod	Czech republic, Europe	49.1219	14.7425	2019-07-01	RD-10_35-C5	WC	19	6.9	green
JJ-RD212-31-1-mx-bin773	JJ-RD212-31	3425095	99.73	0.82	3361	66.378	1647806	-	probe-A2.2Y	fishpond	hyper-eutrophic	cleaner fishpond	0.5	ROD	Rod	Czech republic, Europe	49.1219	14.7425	2018-06-19	RD-2-12	WC	19	6.9	green
JJ-R213-45-1-mx-bin747	JJ-R213-45	3308227	98.91	1.36	3326	66.413	1647806	-	probe-A2.2Y	reservoir	mesotrophic	drinking water reservoir	0.5	RIMOV	Římov	Czech republic, Europe	48.8493	14.4888	2005-08-01	21-3	WC	19	6.9	green
JJ-RD213-32-3-m1-bin406	JJ-RD213-32	3323575	99.32	0.82	3253	68.026	1647806	-	probe-A1.1long	fishpond	hyper-eutrophic	cleaner fishpond	0.5	ROD	Rod	Czech republic, Europe	49.1219	14.7425	2018-06-19	RD-2-13	WC	19	6.9	green
JJ-RD51D2-401-1-m2-bin156	JJ-RD51D2-401	3588382	99.46	0.95	3859	67.449	1647806	-	probe-A1.1long	fishpond	hyper-eutrophic	cleaner fishpond	0.5	ROD	Rod	Czech republic, Europe	49.1219	14.7425	2020-06-05	RD<5<1-D2	WC	19	6.9	green
JJ-RD922-193-3-m2-bin157	JJ-RD922-193	2442667	94.29	0.82	2630	64.662	1647806	-	probe-A5.1	fishpond	hyper-eutrophic	cleaner fishpond	0.5	ROD	Rod	Czech republic, Europe	49.1219	14.7425	2019-07-01	RD-9/22	WC	19	6.9	green
JJ-R21H3-39-1-mx-bin752	JJ-R21H3-39	3068713	100	0.41	3030	66.206	1647806	-	probe-A2.2Y	reservoir	mesotrophic	drinking water reservoir	0.5	RIMOV	Římov	Czech republic, Europe	48.8493	14.4888	2005-08-01	21-H3	WC	19	6.9	green
JJ-RDKV18-29-2-m1-bin411	JJ-RDKV18-29	3303264	98.91	0.54	3352	68.973	1647806	-	#N/A	fishpond	hyper-eutrophic	cleaner fishpond	0.5	ROD	Rod	Czech republic, Europe	49.1219	14.7425	2018-06-19	RD-KV18	WC	19	6.9	green
JJ-RDS119-72-4-m1-bin415	JJ-RDS119-72	3263169	99.59	0.36	3248	67.832	1647806	-	probe-A1.1long	fishpond	hyper-eutrophic	cleaner fishpond	0.5	ROD	Rod	Czech republic, Europe	49.1219	14.7425	2018-09-11	RD-S1-19	WC	19	6.9	green
JJ-RDS211-73-6-m2-bin159	JJ-RDS211-73	2844034	96.06	1.09	2932	70.03	1647806	-	probe-A1.1long	fishpond	hyper-eutrophic	cleaner fishpond	0.5	ROD	Rod	Czech republic, Europe	49.1219	14.7425	2018-09-11	RD-S2-11	WC	19	6.9	green
JJ-R21R-449-1-mx-bin753	JJ-R21R-449	3142849	100	0.27	3209	69.229	1647806	-	probe-A1.1long	reservoir	mesotrophic	drinking water reservoir	0.5	RIMOV	Římov	Czech republic, Europe	48.8493	14.4888	2005-08-01	21-R	BG11	19	7.05	green
JJ-R2A2-109-3-m1-bin400	JJ-R2A2-109	3191712	99.46	0	3028	61.348	1647806	-	probe-A9.1	reservoir	mesotrophic	drinking water reservoir	0.5	RIMOV	Římov	Czech republic, Europe	48.8493	14.4888	2005-07-25	R2-A2	WC	19	6.9	green
JJ-R2A5-40-1-mx-bin756	JJ-R2A5-40	3216739	99.46	0	3047	61.294	1647806	-	probe-A9.1	reservoir	mesotrophic	drinking water reservoir	0.5	RIMOV	Římov	Czech republic, Europe	48.8493	14.4888	2005-07-25	R2-A5	WC	19	6.9	green
JJ-R2B1-111-1-mx-bin758	JJ-R2B1-111	3220581	99.46	0	3046	61.29	1647806	-	probe-A9.1	reservoir	mesotrophic	drinking water reservoir	0.5	RIMOV	Římov	Czech republic, Europe	48.8493	14.4888	2005-07-25	R2-B1	WC	19	6.9	green
JJ-R2C3-114-2-m1-bin402	JJ-R2C3-114	3190581	99.46	0	3021	61.348	1647806	-	probe-A9.1	reservoir	mesotrophic	drinking water reservoir	0.5	RIMOV	Římov	Czech republic, Europe	48.8493	14.4888	2005-07-25	R2-C3	WC	19	6.9	green
JJ-RDS2A6-199-1-mx-bin781	JJ-RDS2A6-199	3328744	99.59	0.82	3256	68.017	1647806	-	probe-A1.1long	fishpond	hyper-eutrophic	cleaner fishpond	0.5	ROD	Rod	Czech republic, Europe	49.1219	14.7425	2018-06-20	RD-S2/13-A6	WC	19	6.9	green
JJ-RDS319-93-2-m1-bin418	JJ-RDS319-93	2743702	92.84	4.66	3051	62.907	1647806	-	#N/A	fishpond	hyper-eutrophic	cleaner fishpond	0.5	ROD	Rod	Czech republic, Europe	49.1219	14.7425	2019-07-01	RD-S3-19	WC	19	6.9	green
JJ-RDS319-93-5-m2-bin163	JJ-RDS319-93	2729232	94.97	2.81	2832	70.045	1647806	-	#N/A	fishpond	hyper-eutrophic	cleaner fishpond	0.5	ROD	Rod	Czech republic, Europe	49.1219	14.7425	2019-07-01	RD-S3-19	WC	19	6.9	green
JJ-SDA7-351-1-mx-bin784	JJ-SDA7-351	2682741	97.83	0.27	2659	72.506	1647806	-	#N/A	fishpond	hyper-eutrophic	hyper-eutrophic fishpond	0.5	SAMONICKY_DOLNI	Šamonický Dolní	Czech republic, Europe	49.361	14.0234	2020-09-30	SD-47	WC	19	6.9	green
JJ-8809-52-1-mx-bin485	JJ-8809-52	3178123	100	0.27	3199	69.469	1647806	-	probe-A1.1long	reservoir	oligotrophic	large lake	0.5	BODENSEE	Bodensee	Germany, Europe	48.9752	14.4572	NA	8809	WC	19	6.9	green
JJ-R2D3-116-1-mx-bin763	JJ-R2D3-116	3220295	99.46	0	3047	61.293	1647806	-	probe-A9.1	reservoir	mesotrophic	drinking water reservoir	0.5	RIMOV	Římov	Czech republic, Europe	48.8493	14.4888	2005-07-25	R2-D3	WC	19	6.9	green
JJ-SDB5-352-1-mx-bin786	JJ-SDB5-352	2708497	100	0	2671	72.46	1647806	-	#N/A	fishpond	hyper-eutrophic	hyper-eutrophic fishpond	0.5	SAMONICKY_DOLNI	Šamonický Dolní	Czech republic, Europe	49.361	14.0234	2020-09-30	SD-B5	WC	19	6.9	green
JJ-SE19A6-180-2-mx-bin790	JJ-SE19A6-180	3051379	99.73	0.27	3122	68.92	1647806	-	probe-B1.2	post-mine-lake	oligotrophic	post mine lake	0.5	SENFTENBERER_SEE	Senftenberger See	Germany, Europe	51.5014	14.0485	2019-09-01	SE-19-A6	WC	19	6.9	green
JJ-SE7L20B4-372-1-m1-bin424	JJ-SE7L20B4-372	3222023	99.32	0.1	3248	68.176	1647806	-	probe-A1.1long	post-mine-lake	oligotrophic	post mine lake	0.5	SENFTENBERER_SEE	Senftenberger See	Germany, Europe	51.5014	14.0485	2019-09-01	SE7-L20-C4-B4	WC	19	6.9	green
JJ-SEL19C6-181-1-mx-bin791	JJ-SEL19C6-181	3049784	99.73	0.27	3115	68.954	1647806	-	#N/A	post-mine-lake	oligotrophic	post mine lake	0.5	SENFTENBERER_SEE	Senftenberger See	Germany, Europe	51.5014	14.0485	2019-09-01	SE-L19-C6	WC	19	6.9	green
JJ-SLHB4-253-1-mx-bin800	JJ-SLHB4-253	2564886	99.46	0.27	2707	62.127	1647806	SC5.2LP	probe-A4.2.1	reservoir	eutrophic	recreational reservoir	0.5	SLAPY	Slapy	Czech republic, Europe	49.8241	14.4287	2019-03-11	SLH-B4	WC	19	6.9	NA
JJ-R6B5S2-34-1-mx-bin764	JJ-R3A1-466	3573181	100	0.27	3724	66.651	1647806	-	probe-A3.1M	reservoir	mesotrophic	drinking water reservoir	0.5	RIMOV	Římov	Czech republic, Europe	48.8493	14.4888	2005-07-25	R3-A1	WC	19	6.9	green
JJ-SK61-17-1-mx-bin796	JJ-SK61-17	3215730	99.73	0.63	3230	69.454	1647806	-	probe-A1.1long	reservoir	eutrophic	drinking water reservoir	0.5	SKALKA	Skalka	Czech republic, Europe	50.0904	12.3205	2005-08-01	6-1	WC	19	6.9	green
JJ-ST915-40-2-mx-bin803	JJ-ST915-40	3170744	99.73	0.63	3167	69.015	1647806	-	#N/A	reservoir	mesotrophic	drinking water reservoir	0.5	STANOVICE	Stanovice	Czech republic, Europe	50.1753	12.8791	2005-08-01	9-14	BG11	19	7.05	green
JJ-ST95-70-7-m2-bin176	JJ-ST95-70	2982092	96.2	0	3129	68.133	1647806	-	probe-A1.1long	reservoir	mesotrophic	drinking water reservoir	0.5	STANOVICE	Stanovice	Czech republic, Europe	50.1753	12.8791	2005-08-01	9-5	WC	19	6.9	NA
JJ-TH352-116-1-m2-bin180	JJ-TH352-116	2452210	99.46	0.54	2613	62.002	1647806	SC5.2LP	probe-A4.2.1	lake	oligotrophic	alpine lake	0.5	THUNERSEE	Thunersee	Switzeland, Europe	46.678	7.73077	2019-04-08	THU-3-52	WC	19	6.9	red
JJ-TH355-119-5-m1-bin446	JJ-TH355-119	2461855	99.73	0.54	2609	61.877	1647806	SC5.2LP	probe-A4.2.1	lake	oligotrophic	alpine lake	0.5	THUNERSEE	Thunersee	Switzeland, Europe	46.678	7.73077	2019-04-08	THU-3/55	WC	19	6.9	NA
JJ-TRA234-100-1-mx-bin823	JJ-TRA234-100	3694035	100	0.36	3271	63.452	1647806	SC5.2LNLT	probe-B1.2	lake	oligotrophic	alpine lake	0.5	TRAUENSEE	Traunsee	Austria, Europe	47.8759	13.7929	2019-05-07	TRA-2/34	WC	19	6.9	green
JJ-VRHL1A6-305-1-mx-bin831	JJ-VRHL1A6-305	2536668	99.73	0.27	2617	61.75	1647806	SC5.2LP	probe-A4.2.1	reservoir	mesotrophic	drinking water reservoir	0.5	VRCHLICE	Vrchlice	Czech republic, Europe	49.9277	15.2267	2020-06-19	VRCH-HL-A6	WC	19	6.9	NA
JJ-VYD1-411-5-m2-bin188	JJ-VYD1-411	2620369	97.83	0.82	2755	61.643	1647806	SC5.2LP	probe-A4.2.1	fishpond	hyper-eutrophic	hyper-eutrophic fishpond	0.5	VYDYMAC	Vydýmač u Lomnice	Czech republic, Europe	48.961	14.9554	2020-09-30	VYD1	WC	19	6.9	green
JJ-ZLK5-86-1-m1-bin469	JJ-ZLK5-86	2748154	99.18	0.54	2864	61.005	1647806	SC5.2LP	probe-A4.2.1	reservoir	mesotrophic	drinking water reservoir	0.5	ZLUTICE	Žlutice	Czech republic, Europe	50.0871	13.1275	2019-03-12	ZLU-K5	WC	19	6.9	NA
JJ-ST97-36-2-mx-bin810	JJ-ST97-36	3009418	100	1.09	2999	66.252	1647806	-	probe-A2.2Y	reservoir	mesotrophic	drinking water reservoir	0.5	STANOVICE	Stanovice	Czech republic, Europe	50.1753	12.8791	2005-08-01	9-7	WC	19	6.9	NA
JJ-ST9C4-101-1-mx-bin811	JJ-ST9C4-101	3547959	99.18	0.54	3607	65.474	1647806	SC5.2HN	probe-A10.3	reservoir	mesotrophic	drinking water reservoir	0.5	STANOVICE	Stanovice	Czech republic, Europe	50.1753	12.8791	2005-08-01	9-C4	WC	19	6.9	NA
JJ-ZV1C3-391-1-mx-bin853	JJ-ZV1C3-391	2827992	99.46	0.27	2921	66.465	1647806	-	probe-A2.2Y	fishpond	hyper-eutrophic	hyper-eutrophic fishpond	0.5	ZVULE	Zvůle	Czech republic, Europe	49.0947	15.2335	2020-06-17	ZVULE<1-C3	WC	19	6.9	green
VK-DH08-31-1-mx-bin856	VK-DH08-31	2529434	100	0.82	2701	64.209	1647806	-	probe-A5.1	fishpond	hyper-eutrophic	hyper-eutrophic fishpond	0.5	DEHTAR	Dehtář	Czech republic, Europe	49.0041	14.3049	2018-06-21	DH<0.8-3.1	WC	19	6.9	green
VK-K11-10-2-mx-bin859	VK-K11-10	2587989	99.59	0.27	2761	65.044	1647806	-	probe-K1-1-10.3	reservoir	oligotrophic	drinking water reservoir	0.5	KLICAVA	Klíčava	Czech republic, Europe	50.0652	13.9327	2018-07-17	K1<1-10	WC	19	6.9	green
VK-K52-K222-2-mx-bin863	VK-K52-K222	2771692	99.73	0	2862	65.432	1647806	-	probe-A4.3.3	reservoir	oligotrophic	drinking water reservoir	0.5	KLICAVA	Klíčava	Czech republic, Europe	50.0652	13.9327	2018-06-06	K5<2-K22.2	WC	19	6.9	green
VK-K52-KG-1-mx-bin864	VK-K52-KG	3172778	100	0.27	2933	64.22	1647806	SC5.2LNLT	probe-B1.2	reservoir	oligotrophic	drinking water reservoir	0.5	KLICAVA	Klíčava	Czech republic, Europe	50.0652	13.9327	2018-06-06	K5<2-K6	WC	19	6.9	green
JJ-ST9C4-101-5-mx-bin814	JJ-ST9C4-101	2562748	96.2	0	2726	64.881	1647806	-	probe-K1-1-10.3	reservoir	mesotrophic	drinking water reservoir	0.5	STANOVICE	Stanovice	Czech republic, Europe	50.1753	12.8791	2005-08-01	9-C4	WC	19	6.9	NA
JJ-STR-26-1-mx-bin818	JJ-STR-26	3566630	99.73	0.27	3723	66.695	1647806	-	probe-A3.1M	fishpond	hyper-eutrophic	hyper-eutrophic fishpond	0.5	STRIBREC	Stříbřec	Czech republic, Europe	49.0288	14.8803	2005-08-01	STR-S2-9	WC	19	6.9	green
JJ-VR113-42-1-mx-bin826	JJ-VR113-42	2980721	100	0.41	2951	66.399	1647806	-	probe-A2.2Y	reservoir	mesotrophic	drinking water reservoir	0.5	VRANOV	Vranov	Czech republic, Europe	48.9105	15.8182	2005-08-01	11-3	WC	19	6.9	NA
JJ-VR11D3-38-4-m1-bin452	JJ-VR11D3-38	3327085	99.73	0	3563	65.539	1647806	-	probe-A6.4	reservoir	mesotrophic	drinking water reservoir	0.5	VRANOV	Vranov	Czech republic, Europe	48.9105	15.8182	2005-08-01	11-D3	WC	19	6.9	NA
VK-R917-2-4-m1-bin482	VK-R917-2	2437847	97.01	0	2654	65.743	1647806	-	probe-A4.3.3	reservoir	mesotrophic	drinking water reservoir	0.5	RIMOV	Římov	Czech republic, Europe	48.8493	14.4888	2018-07-16	R9<1-7.2	WC	19	6.9	green
JJ-VR25B5-286-8-m2-bin186	JJ-VR25B5-286	2543383	88.45	1.45	2829	70.53	1647806	-	probe-A1.1long	reservoir	mesotrophic	drinking water reservoir	0.5	VRCHLICE	Vrchlice	Czech republic, Europe	49.9277	15.2267	2005-08-01	VRCH25-B5	WC	19	6.9	green
VK-R92-R2-6-m2-bin208	VK-R92-R2	2735741	100	0.09	2523	65.259	1647806	SC5.2LNLT	probe-B1.2	reservoir	mesotrophic	drinking water reservoir	0.5	RIMOV	Římov	Czech republic, Europe	48.8493	14.4888	2018-06-04	R9<2-R2	WC	19	6.9	green
VK-R92-R30-1-mx-bin874	VK-R92-R30	3115432	100	0	2787	64.282	1647806	SC5.2LNLT	probe-B1.2	reservoir	mesotrophic	drinking water reservoir	0.5	RIMOV	Římov	Czech republic, Europe	48.8493	14.4888	2018-06-04	R9<2-R30	WC	19	6.9	green
JJ-ZL85-90-1-mx-bin836	JJ-ZL85-90	3363916	99.73	0.68	3301	66.329	1647806	-	probe-A2.2Y	reservoir	mesotrophic	drinking water reservoir	0.5	ZLUTICE	Žlutice	Czech republic, Europe	50.0871	13.1275	2005-08-01	8-5	WC	19	6.9	NA
JJ-ZL86-91-1-mx-bin839	JJ-ZL86-91	3160569	99.73	0.27	3140	69.426	1647806	-	probe-A1.1long	reservoir	mesotrophic	drinking water reservoir	0.5	ZLUTICE	Žlutice	Czech republic, Europe	50.0871	13.1275	2005-08-01	8-6	WC	19	6.9	NA
JJ-ZL8A5-447-7-m1-bin467	JJ-ZL8A5-447	3404501	99.18	0.95	3508	61.342	1647806	SC5.2HN	probe-A8.2	reservoir	mesotrophic	drinking water reservoir	0.5	ZLUTICE	Žlutice	Czech republic, Europe	50.0871	13.1275	2005-08-01	8-A5 RED	BG11	19	7.05	red
JJ-ZN131-46-1-mx-bin851	JJ-ZN131-46	3062602	100	0.27	3029	66.135	1647806	-	probe-A2.2Y	reservoir	mesotrophic	drinking water reservoir	0.5	ZNOJMO	Znojmo	Czech republic, Europe	48.8546	16.0377	2005-08-01	13-1	WC	19	6.9	NA
JJ-ZN131-46-2-m1-bin472	JJ-ZN131-46	3083732	100	0.27	3142	69.623	1647806	-	probe-A1.1long	reservoir	mesotrophic	drinking water reservoir	0.5	ZNOJMO	Znojmo	Czech republic, Europe	48.8546	16.0377	2005-08-01	13-1	WC	19	6.9	NA
JJ-ZN134-48-1-mx-bin852	JJ-ZN134-48	3325994	99.64	0.27	3340	69.175	1647806	-	probe-A1.1long	reservoir	mesotrophic	drinking water reservoir	0.5	ZNOJMO	Znojmo	Czech republic, Europe	48.8546	16.0377	2005-08-01	13-4	WC	19	6.9	NA

## Sheet: Table S3
Table S3. Global distribution of freshwater picocyanobacteria calculated by metagenomic read recruitment (base coverage per Gb)
Metagenome ID	Accession number	Geographical location	GCF_024346075	JJ-MIK16A5-260-1-mx-bin673	JJ-MOM7-71-2-mx-bin711	JJ-MO750-102-1-mx-bin697	GCF_024345595	JJ-MO761-104-1-mx-bin698	JJ-MOC9-23-4-mx-bin708	JJ-MOS311-68-7-m2-bin130	JJ-MI52-106-1-mx-bin670	GCF_024346095	GCF_024345735	JJ-MEM5D2-223-1-mx-bin669	JJ-MIC7-10-7-m1-bin351	JJ-GR1L3-82-1-m2-bin25	JJ-ME9A6-316-8-m1-bin336	GCF_024346215	GCF_024345715	GCF_003011125	JJ-MEM4D-83-5-m1-bin337	JJ-ME644-99-1-mx-bin661	JJ-ZV1C3-391-1-mx-bin853	GCF_024345575	GCF_024346315	JJ-ATTM11-21-1-mx-bin490	JJ-MOS328-69-2-mx-bin717	JJ-LA1A6-383-1-mx-bin619	GCF_024346035	GCF_024345415	GCF_024346375	JJ-JJ2111-54-2-m1-bin259	JJ-OR15-03-9-m1-bin392	JJ-JE126-44-1-mx-bin534	JJ-RD212-31-1-mx-bin773	JJ-ZL85-90-1-mx-bin836	JJ-R213-45-1-mx-bin747	GCF_024345655	JJ-D1D11-3-1-mx-bin508	JJ-GEL9D5-184-1-mx-bin525	JJ-KV19-16-1-m2-bin71	JJ-VR113-42-1-mx-bin826	JJ-R21H3-39-1-mx-bin752	JJ-MRH1-431-1-mx-bin718	JJ-KV216-33-1-mx-bin608	JJ-KVS218-80-1-mx-bin617	JJ-KVS216-79-1-mx-bin616	JJ-ST97-36-2-mx-bin810	GCF_024345695
AE-03may19	ERR3719149	Europe	30.71	1.91	1.87	1.89	2.09	1.86	1.99	1.85	1.97	2.59	2.05	1.91	2	1.92	1.97	1.88	1.83	2.03	2.03	2.15	0.02	0.02	0.02	0.02	0.06	0.02	0.02	0.02	0.02	0.02	0.02	0.02	0.02	0.02	0.02	0.02	0.02	0.02	0.02	0.02	0.02	0.02	0.02	0.02	0.02	0.02	0.02
AE-24oct19	ERR5863100	Europe	3.76	3.34	3.19	3.24	3.42	3.33	3.63	3.72	3.5	3.79	3.47	3.17	3.75	3.47	3.65	3.03	3.42	2.96	3.32	3.41	0.01	0.01	0.01	0.01	0.02	0.01	0.01	0.01	0.01	0.01	0.01	0.01	0.01	0.01	0.01	0.01	0.01	0.01	0.01	0.01	0.01	0.01	0.01	0.01	0.01	0.01	0.01
AH-03may19	ERR3719150	Europe	5.91	0.36	0.36	0.36	0.4	0.35	0.38	0.36	0.38	0.49	0.4	0.36	0.38	0.37	0.38	0.36	0.35	0.38	0.38	0.41	0	0	0	0	0.01	0	0	0	0	0	0	0	0	0	0	0.01	0	0	0	0	0	0	0	0	0	0	0
AH-24oct19	ERR5863101	Europe	1.12	0.2	0.19	0.2	0.21	0.2	0.21	0.21	0.21	0.24	0.21	0.19	0.22	0.2	0.21	0.19	0.2	0.19	0.2	0.21	0	0	0	0	0	0	0	0	0	0	0	0	0	0	0	0	0	0	0	0	0	0	0	0	0	0	0
CE-Jul18	ERR3997373	Europe	0.09	1.9	1.82	1.85	1.93	1.9	2.03	2.11	1.97	2.12	1.94	1.8	2.11	1.96	2.05	1.74	1.96	1.66	1.9	1.9	0.01	0.01	0.01	0.01	0.02	0.01	0.01	0.01	0.01	0.03	0.01	0.01	0.01	0.01	0.01	0.02	0.02	0.02	0.01	0.02	0.02	0.01	0.02	0.02	0.02	0.02	0.02
CE-Oct18	ERR3997374	Europe	0.07	2.04	1.95	1.98	2.06	2.03	2.19	2.26	2.11	2.23	2.17	1.91	2.27	2.09	2.19	1.85	2.08	1.8	2.03	2.04	0	0	0	0	0.01	0	0	0	0	0	0	0	0	0	0	0	0	0	0	0	0	0	0	0	0	0	0
CH-Jul18	ERR3997375	Europe	0.01	0.04	0.04	0.04	0.04	0.04	0.05	0.05	0.04	0.05	0.05	0.04	0.05	0.04	0.05	0.04	0.04	0.04	0.04	0.04	0	0	0	0	0	0	0	0	0	0	0	0	0	0	0	0	0	0	0	0	0	0	0	0	0	0	0
CH-Oct18	ERR3997376	Europe	0	0.02	0.02	0.02	0.02	0.02	0.03	0.03	0.02	0.03	0.03	0.02	0.03	0.02	0.03	0.02	0.02	0.02	0.02	0.02	0	0	0	0	0	0	0	0	0	0	0	0	0	0	0	0	0	0	0	0	0	0	0	0	0	0	0
GE-03apr19	ERR3719142	Europe	0.03	0.02	0.02	0.02	0.02	0.02	0.02	0.03	0.02	0.03	0.02	0.02	0.03	0.02	0.02	0.02	0.02	0.02	0.02	0.02	0	0	0	0	0	0	0	0	0	0	0	0	0	0	0	0	0	0	0	0	0	0	0	0	0	0	0
GE-07nov19	ERR5863102	Europe	0	0.01	0.01	0.01	0.01	0.01	0.01	0.01	0.01	0.01	0.01	0.01	0.01	0.01	0.01	0.01	0.01	0.01	0.01	0.01	0	0	0	0	0	0	0	0	0	0	0	0	0	0	0	0	0	0	0	0	0	0	0	0	0	0	0
GH-07nov19	ERR5863103	Europe	0	0.01	0.02	0.02	0.02	0.02	0.02	0.02	0.01	0.02	0.02	0.01	0.02	0.02	0.02	0.01	0.02	0.01	0.02	0.01	0	0	0	0	0	0	0	0	0	0	0	0	0	0	0	0	0	0	0	0	0	0	0	0	0	0	0
Jr-03apr18	ERR10509557	Europe	0	0	0	0	0	0	0	0	0	0	0	0	0	0	0	0	0	0	0	0	0	0	0	0	0	0	0	0	0	0	0	0	0	0	0	0	0	0	0	0	0	0	0	0	0	0	0
Jr-08jan18	ERR10509554	Europe	0	0	0	0	0	0	0	0	0	0	0	0	0	0	0	0	0	0	0	0	0	0	0	0	0	0	0	0	0	0	0	0	0	0	0	0	0	0	0	0	0	0	0	0	0	0	0
Jr-11dec17	ERR10509553	Europe	0	0	0	0	0	0	0	0	0	0	0	0	0	0	0	0	0	0	0	0	0	0	0	0	0	0	0	0	0	0	0	0	0	0	0	0	0	0	0	0	0	0	0	0	0	0	0
Jr-11may16	ERR3761232	Europe	0	0	0	0	0	0	0	0	0	0	0	0	0	0	0	0	0	0	0	0	0	0	0	0	0	0	0	0	0	0	0	0	0	0	0	0	0	0	0	0	0	0	0	0	0	0	0
Jr-12mar18	ERR10509556	Europe	0	0	0	0	0	0	0	0	0	0	0	0	0	0	0	0	0	0	0	0	0	0	0	0	0	0	0	0	0	0	0	0	0	0	0	0	0	0	0	0	0	0	0	0	0	0	0
Jr-14may18	ERR10509559	Europe	0	0	0	0	0	0	0	0	0	0	0	0	0	0	0	0	0	0	0	0	0	0	0	0	0	0	0	0	0	0	0	0	0	0	0	0	0	0	0	0	0	0	0	0	0	0	0
Jr-16oct17	ERR10509551	Europe	0	0	0	0	0	0	0	0	0	0	0	0	0	0	0	0	0	0	0	0	0	0	0	0	0	0	0	0	0	0	0	0	0	0	0	0	0	0	0	0	0	0	0	0	0	0	0
Jr-19feb18	ERR5863203	Europe	0	0	0	0	0	0	0	0	0	0	0	0	0	0	0	0	0	0	0	0	0	0	0	0	0	0	0	0	0	0	0	0	0	0	0	0	0	0	0	0	0	0	0	0	0	0	0
Jr-20nov17	ERR10509552	Europe	0	0	0	0	0	0	0	0	0	0	0	0	0	0	0	0	0	0	0	0	0	0	0	0	0	0	0	0	0	0	0	0	0	0	0	0	0	0	0	0	0	0	0	0	0	0	0
Jr-23apr18	ERR10509558	Europe	0	0	0	0	0	0	0	0	0	0	0	0	0	0	0	0	0	0	0	0	0	0	0	0	0	0	0	0	0	0	0	0	0	0	0	0	0	0	0	0	0	0	0	0	0	0	0
Jr-25may17	ERR3761234	Europe	0	0	0	0	0	0	0	0	0	0	0	0	0	0	0	0	0	0	0	0	0	0	0	0	0	0	0	0	0	0	0	0	0	0	0	0	0	0	0	0	0	0	0	0	0	0	0
Jr-28aug17	ERR3761240	Europe	0	0	0	0	0	0	0	0	0	0	0	0	0	0	0	0	0	0	0	0	0	0	0	0	0	0	0	0	0	0	0	0	0	0	0	0	0	0	0	0	0	0	0	0	0	0	0
Jr-28jun17	ERR3761236	Europe	0	0	0	0	0	0	0	0	0	0	0	0	0	0	0	0	0	0	0	0	0	0	0	0	0	0	0	0	0	0	0	0	0	0	0	0	0	0	0	0	0	0	0	0	0	0	0
Jr-29jan18	ERR10509555	Europe	0	0	0	0	0	0	0	0	0	0	0	0	0	0	0	0	0	0	0	0	0	0	0	0	0	0	0	0	0	0	0	0	0	0	0	0	0	0	0	0	0	0	0	0	0	0	0
Jr-7aug17	ERR3761238	Europe	0	0	0	0	0	0	0	0	0	0	0	0	0	0	0	0	0	0	0	0	0	0	0	0	0	0	0	0	0	0	0	0	0	0	0	0	0	0	0	0	0	0	0	0	0	0	0
LE-02apr19	ERR3719145	Europe	0.04	0.96	0.95	0.95	0.99	0.97	1.02	1.06	0.98	1.09	1.01	0.96	1.07	0.98	1.01	0.87	0.99	0.85	0.98	0.95	0.01	0.01	0.02	0.02	0.02	0.02	0.01	0.01	0.02	0.03	0.02	0.02	0.03	0.02	0.02	0.04	0.03	0.03	0.02	0.03	0.03	0.02	0.03	0.03	0.03	0.03	0.03
LE-05nov19	ERR5863104	Europe	0.04	1.36	1.3	1.32	1.36	1.35	1.45	1.49	1.39	1.47	1.47	1.28	1.5	1.39	1.44	1.23	1.37	1.21	1.36	1.36	0.01	0	0.01	0.01	0.01	0	0	0	0	0.01	0	0	0.01	0.01	0.01	0.01	0.01	0.01	0.01	0.01	0.01	0.01	0.01	0.01	0.01	0.01	0.01
LH-02apr19	ERR3719146	Europe	0.01	0.16	0.16	0.16	0.16	0.16	0.17	0.18	0.17	0.18	0.17	0.16	0.18	0.17	0.17	0.15	0.17	0.14	0.16	0.16	0	0	0	0	0	0	0	0	0	0.01	0	0	0	0	0	0.01	0	0	0	0	0	0	0	0	0	0	0
LH-05nov19	ERR5863105	Europe	0	0.03	0.03	0.03	0.03	0.03	0.03	0.03	0.03	0.03	0.04	0.03	0.03	0.03	0.03	0.03	0.03	0.03	0.03	0.03	0	0	0	0	0	0	0	0	0	0	0	0	0	0	0	0	0	0	0	0	0	0	0	0	0	0	0
MaE-04nov19	ERR5863106	Europe	0.21	3.54	3.39	3.43	3.58	3.52	3.81	3.94	3.66	3.89	3.66	3.32	3.96	3.65	3.82	3.22	3.61	3.11	3.55	3.56	0.01	0.01	0.01	0.01	0.02	0.01	0.01	0.01	0.01	0.02	0.01	0.01	0.01	0.01	0.01	0.02	0.02	0.01	0.01	0.02	0.01	0.01	0.02	0.02	0.02	0.02	0.01
MaE-09apr19	ERR3719143	Europe	0.12	2.59	2.48	2.51	2.61	2.57	2.79	2.88	2.68	2.83	2.65	2.41	2.9	2.66	2.78	2.35	2.64	2.24	2.58	2.58	0.01	0.01	0.01	0.01	0.02	0.01	0.01	0.01	0.01	0.01	0.01	0.01	0.01	0.01	0.01	0.02	0.01	0.01	0.01	0.01	0.01	0.01	0.01	0.01	0.01	0.01	0.01
Maggiore-100m	ERR5863128	Europe	0	0.02	0.02	0.02	0.02	0.02	0.02	0.02	0.02	0.02	0.02	0.02	0.02	0.02	0.02	0.02	0.02	0.02	0.02	0.02	0	0	0	0	0	0	0	0	0	0	0	0	0	0	0	0	0	0	0	0	0	0	0	0	0	0	0
Maggiore-300m	ERR5863129	Europe	0	0.02	0.02	0.02	0.02	0.02	0.02	0.02	0.02	0.02	0.02	0.02	0.02	0.02	0.02	0.02	0.02	0.02	0.02	0.02	0	0	0	0	0	0	0	0	0	0	0	0	0	0	0	0	0	0	0	0	0	0	0	0	0	0	0
Maggiore-5m	ERR5863127	Europe	0.1	2.73	2.59	2.63	2.78	2.7	2.91	3.01	2.8	3	2.78	2.55	3.03	2.8	2.93	2.48	2.76	2.4	2.74	2.75	0.01	0.01	0.02	0.01	0.02	0.01	0.02	0.02	0.01	0.03	0.01	0.02	0.02	0.02	0.02	0.03	0.03	0.02	0.02	0.02	0.02	0.02	0.02	0.02	0.02	0.03	0.02
MaH-04nov19	ERR5863107	Europe	0	0.02	0.02	0.02	0.02	0.02	0.02	0.02	0.02	0.02	0.02	0.02	0.02	0.02	0.02	0.02	0.02	0.02	0.02	0.02	0	0	0	0	0	0	0	0	0	0	0	0	0	0	0	0	0	0	0	0	0	0	0	0	0	0	0
MaH-09apr19	ERR3719144	Europe	0.01	0.04	0.04	0.04	0.04	0.04	0.05	0.05	0.04	0.05	0.05	0.04	0.05	0.04	0.05	0.04	0.04	0.04	0.04	0.04	0	0	0	0	0	0	0	0	0	0	0	0	0	0	0	0	0	0	0	0	0	0	0	0	0	0	0
ME-08apr19	ERR3719153	Europe	0.33	2.66	2.54	2.58	2.68	2.65	2.86	2.95	2.78	2.93	2.75	2.56	2.98	2.78	2.87	2.43	2.71	2.36	2.68	2.7	0	0	0	0	0.01	0	0	0	0	0.01	0	0	0	0	0	0.01	0	0	0	0	0	0	0.01	0.01	0.01	0	0
ME-09jul19	ERR3719159	Europe	1.17	32.36	30.86	31.31	32.67	32.31	34.65	35.76	33.59	35.53	33.28	30.63	36.03	33.81	34.92	29.61	32.94	29.17	32.7	33.04	0.02	0.02	0.03	0.02	0.14	0.02	0.02	0.02	0.02	0.04	0.02	0.02	0.02	0.02	0.02	0.04	0.04	0.04	0.03	0.04	0.04	0.03	0.06	0.06	0.06	0.04	0.04
ME-21oct19	ERR5863108	Europe	2.21	24.53	23.41	23.75	24.77	24.49	26.35	27.2	25.59	27.1	25.57	23.33	27.45	25.67	26.53	22.46	25.03	22.24	24.87	25.17	0.02	0.02	0.02	0.02	0.12	0.02	0.02	0.02	0.02	0.03	0.02	0.02	0.02	0.02	0.02	0.03	0.03	0.03	0.02	0.03	0.03	0.02	0.04	0.04	0.04	0.03	0.03
MH-08apr19	ERR3719154	Europe	0.33	2.66	2.55	2.58	2.68	2.66	2.86	2.96	2.78	2.93	2.75	2.57	2.98	2.78	2.88	2.43	2.72	2.36	2.68	2.71	0	0	0	0	0.01	0	0	0	0	0.01	0	0	0	0	0	0.01	0	0	0	0	0	0	0.01	0.01	0.01	0	0
MH-09jul19	ERR3719160	Europe	5.91	44.57	42.56	43.19	44.98	44.48	47.93	49.42	46.43	49.19	45.84	42.92	49.84	46.57	48.07	40.58	45.4	39.84	44.99	45.54	0.03	0.03	0.04	0.04	0.21	0.03	0.04	0.04	0.03	0.09	0.03	0.03	0.03	0.03	0.03	0.07	0.07	0.06	0.05	0.07	0.06	0.04	0.1	0.1	0.1	0.06	0.06
MH-21oct19	ERR5863109	Europe	6.81	38.92	37.09	37.65	39.31	38.83	41.66	42.94	40.43	42.87	40.05	37	43.36	40.57	41.88	35.48	39.43	35.28	39.57	39.88	0.03	0.03	0.03	0.03	0.19	0.03	0.03	0.03	0.03	0.06	0.03	0.03	0.03	0.03	0.03	0.06	0.06	0.05	0.04	0.06	0.05	0.04	0.08	0.08	0.08	0.05	0.06
MiE-14oct19	ERR5863110	Europe	0.35	4.14	3.96	4	4.1	4.12	4.43	4.56	4.32	4.48	4.29	3.88	4.59	4.26	4.36	3.72	4.23	3.58	4.1	4.09	0.01	0.01	0.01	0.01	0.02	0.01	0.01	0.01	0.01	0.01	0.01	0.01	0.01	0.01	0.01	0.01	0.01	0.01	0.01	0.01	0.01	0.01	0.01	0.01	0.01	0.01	0.01
MiE-16apr19	ERR3719155	Europe	1.98	6.56	6.28	6.35	6.46	6.5	6.97	7.17	6.76	7.05	6.63	6.12	7.22	6.67	6.84	5.85	6.58	5.64	6.52	6.43	0.01	0.01	0.01	0.01	0.04	0.01	0.01	0.01	0.01	0.02	0.01	0.01	0.01	0.01	0.01	0.02	0.02	0.02	0.01	0.02	0.01	0.01	0.02	0.02	0.02	0.02	0.02
MiE-22jul19	ERR3719161	Europe	0.25	8.96	8.54	8.65	8.84	8.91	9.58	9.86	9.3	9.61	9.12	8.31	9.89	9.15	9.38	7.99	9.07	7.66	8.86	8.79	0.01	0.01	0.01	0.01	0.04	0.01	0.01	0.01	0.01	0.01	0.01	0.01	0.01	0.01	0.01	0.02	0.01	0.01	0.01	0.01	0.01	0.01	0.02	0.01	0.01	0.01	0.01
MiH-14oct19	ERR5863111	Europe	2.79	3.76	3.63	3.65	3.69	3.71	3.95	4.05	3.84	4.04	3.82	3.52	4.09	3.82	3.88	3.37	3.76	3.29	3.76	3.67	0.01	0.01	0.01	0.01	0.02	0.01	0.01	0.01	0.01	0.02	0.01	0.01	0.01	0.01	0.01	0.02	0.01	0.01	0.01	0.01	0.01	0.01	0.02	0.02	0.02	0.01	0.01
MiH-16apr19	ERR3719156	Europe	1.77	5.45	5.21	5.27	5.36	5.4	5.79	5.95	5.62	5.85	5.5	5.08	5.99	5.54	5.67	4.86	5.47	4.69	5.41	5.34	0.01	0.01	0.01	0.01	0.03	0.01	0.01	0.01	0.01	0.02	0.01	0.01	0.01	0.01	0.01	0.01	0.01	0.01	0.01	0.01	0.01	0.01	0.02	0.02	0.02	0.01	0.01
MiH-22jul19	ERR3719165	Europe	1.18	2.08	1.99	2.01	2.04	2.05	2.2	2.25	2.13	2.23	2.12	1.94	2.27	2.12	2.16	1.86	2.08	1.82	2.07	2.05	0	0	0	0	0.01	0	0	0	0	0.01	0	0	0	0	0	0.01	0.01	0.01	0.01	0.01	0.01	0	0.01	0.01	0.01	0.01	0.01
MoE-02may19	ERR3719147	Europe	4.27	2.37	2.28	2.31	2.41	2.35	2.53	2.57	2.45	2.67	2.45	2.28	2.61	2.44	2.52	2.17	2.39	2.17	2.4	2.41	0.01	0.01	0.01	0.01	0.02	0.01	0.01	0.01	0.01	0.02	0.01	0.01	0.01	0.01	0.01	0.02	0.01	0.01	0.01	0.01	0.01	0.01	0.01	0.01	0.01	0.01	0.01
MoE-23oct19	ERR5863112	Europe	0.28	4.98	4.74	4.82	5.04	4.96	5.38	5.57	5.19	5.51	5.17	4.71	5.59	5.15	5.4	4.51	5.09	4.38	4.96	5.05	0.01	0.01	0.01	0.01	0.03	0.01	0.01	0.01	0.01	0.01	0.01	0.01	0.01	0.01	0.01	0.01	0.01	0.01	0.01	0.01	0.01	0.01	0.01	0.01	0.01	0.01	0.01
MoH-02may19	ERR3719148	Europe	0.21	0.11	0.11	0.11	0.12	0.11	0.12	0.13	0.12	0.13	0.13	0.11	0.13	0.12	0.12	0.11	0.12	0.11	0.12	0.12	0	0	0	0	0	0	0	0	0	0	0	0	0	0	0	0	0	0	0	0	0	0	0	0	0	0	0
MoH-23oct19	ERR5863113	Europe	0	0.02	0.02	0.02	0.03	0.02	0.03	0.03	0.03	0.03	0.03	0.02	0.03	0.03	0.03	0.02	0.03	0.02	0.02	0.02	0	0	0	0	0	0	0	0	0	0	0	0	0	0	0	0	0	0	0	0	0	0	0	0	0	0	0
MsE-01oct19	ERR5863114	Europe	0.95	7.32	6.99	7.09	7.32	7.31	7.83	8.07	7.57	7.97	7.55	6.91	8.11	7.53	7.8	6.6	7.42	6.44	7.3	7.32	0.01	0.01	0.01	0.01	0.04	0.01	0.01	0.01	0.01	0.02	0.01	0.01	0.01	0.01	0.01	0.01	0.01	0.01	0.01	0.01	0.01	0.01	0.02	0.02	0.02	0.01	0.01
MsE-30apr19	ERR3719157	Europe	3.3	4.2	4.02	4.08	4.2	4.17	4.47	4.6	4.33	4.61	4.34	3.99	4.63	4.31	4.45	3.83	4.23	3.74	4.22	4.22	0.01	0.01	0.01	0.01	0.03	0.01	0.01	0.01	0.01	0.01	0.01	0.01	0.01	0.01	0.01	0.01	0.01	0.01	0.01	0.01	0.01	0.01	0.01	0.01	0.01	0.01	0.01
MsE-30jul19	ERR3719163	Europe	1.51	32.74	31.2	31.65	32.93	32.77	34.99	36.09	33.83	35.94	33.65	31.45	36.31	33.91	35.04	29.73	33.19	29.41	33.05	33.32	0.02	0.02	0.03	0.03	0.15	0.02	0.02	0.02	0.02	0.05	0.02	0.02	0.02	0.02	0.02	0.04	0.04	0.04	0.03	0.04	0.04	0.02	0.07	0.07	0.07	0.04	0.04
MsH-01oct19	ERR5863115	Europe	0.03	0.1	0.1	0.1	0.1	0.1	0.11	0.11	0.11	0.11	0.18	0.1	0.12	0.1	0.11	0.09	0.1	0.1	0.1	0.1	0	0	0	0	0	0	0	0	0	0	0	0	0	0	0	0	0	0	0	0	0	0	0	0	0	0	0
MsH-30apr19	ERR3719158	Europe	0.22	0.15	0.15	0.15	0.15	0.15	0.16	0.16	0.15	0.16	0.2	0.14	0.16	0.15	0.16	0.14	0.15	0.14	0.15	0.15	0	0	0	0	0	0	0	0	0	0	0	0	0	0	0	0	0	0	0	0	0	0	0	0	0	0	0
MsH-30jul19	ERR3719164	Europe	0.06	0.24	0.23	0.23	0.24	0.24	0.26	0.26	0.25	0.26	0.27	0.23	0.26	0.25	0.26	0.22	0.24	0.22	0.24	0.24	0	0	0	0	0	0	0	0	0	0	0	0	0	0	0	0	0	0	0	0	0	0	0	0	0	0	0
RE-14apr17	ERR3761202	Europe	0	0	0	0	0	0	0	0	0	0	0	0	0	0	0	0	0	0	0	0	0	0	0	0	0	0	0	0	0	0	0	0	0	0	0	0	0	0	0	0	0	0	0	0	0	0	0
RE-15aug16	ERR3761198	Europe	0	0	0	0	0	0	0	0	0	0	0.01	0	0.01	0	0	0	0	0	0	0	0	0	0	0	0	0	0	0	0	0	0	0	0	0	0	0	0	0	0	0	0	0	0	0	0	0	0
RE-16jun15	ERR3761194	Europe	0	0	0	0	0	0	0	0	0	0	0	0	0	0	0	0	0	0	0	0	0	0	0	0	0	0	0	0	0	0	0	0	0	0	0	0	0	0	0	0	0	0	0	0	0	0	0
RE-18aug17	ERR3761228	Europe	0	0	0	0	0	0	0	0	0	0	0	0	0	0	0	0	0	0	0	0	0	0	0	0	0	0	0.01	0.01	0	0.01	0	0	0	0	0	0	0	0	0	0	0	0	0	0	0	0	0
RE-20apr16	ERR3761196	Europe	0	0	0	0	0	0	0	0	0	0	0	0	0	0	0	0	0	0	0	0	0	0	0	0	0	0	0	0	0	0	0	0	0	0	0	0	0	0	0	0	0	0	0	0	0	0	0
RE-23may17	ERR3761206	Europe	0	0	0	0	0	0	0	0	0	0	0	0	0	0	0	0	0	0	0	0	0	0	0	0	0	0	0	0	0	0	0	0	0	0	0	0	0	0	0	0	0	0	0	0	0	0	0
RE-26jul17	ERR3761224	Europe	0	0	0	0	0	0	0	0	0	0	0	0	0	0	0	0	0	0	0	0	0	0	0	0	0	0	0.01	0.01	0	0.01	0	0	0	0	0	0	0	0	0	0	0	0	0	0	0	0	0
RE-27jun17	ERR3761220	Europe	0	0	0	0	0	0	0	0	0	0	0	0	0	0	0	0	0	0	0	0	0	0	0	0	0	0	0	0	0	0	0	0	0	0	0	0	0	0	0	0	0	0	0	0	0	0	0
RE-4nov15	ERR3761195	Europe	0	0	0	0	0	0	0	0	0	0	0	0	0	0	0	0	0	0	0	0	0	0	0	0	0	0	0	0	0	0	0	0	0	0	0	0	0	0	0	0	0	0	0	0	0	0	0
RE-9nov16	ERR3761200	Europe	0	0	0	0	0	0	0	0	0	0	0	0	0	0	0	0	0	0	0	0	0	0	0	0	0	0	0	0	0	0	0	0	0	0	0	0	0	0	0	0	0	0	0	0	0	0	0
RH-14apr17	ERR3761204	Europe	0	0	0	0	0	0	0	0	0	0	0	0	0	0	0	0	0	0	0	0	0	0	0	0	0	0	0	0	0	0	0	0	0	0	0	0	0	0	0	0	0	0	0	0	0	0	0
RH-15aug16	ERR3761199	Europe	0	0	0	0	0	0	0	0	0	0	0	0	0	0	0	0	0	0	0	0	0	0	0	0	0	0	0	0	0	0	0	0	0	0	0	0	0	0	0	0	0	0	0	0	0	0	0
RH-18aug17	ERR3761230	Europe	0	0	0	0	0	0	0	0	0	0	0	0	0	0	0	0	0	0	0	0	0	0	0	0	0	0	0	0	0	0	0	0	0	0	0	0	0	0	0	0	0	0	0	0	0	0	0
RH-20apr16	ERR3761197	Europe	0	0	0	0	0	0	0	0	0	0	0	0	0	0	0	0	0	0	0	0	0	0	0	0	0	0	0	0	0	0	0	0	0	0	0	0	0	0	0	0	0	0	0	0	0	0	0
RH-23may17	ERR3761214	Europe	0	0	0	0	0	0	0	0	0	0	0	0	0	0	0	0	0	0	0	0	0	0	0	0	0	0	0	0	0	0	0	0	0	0	0	0	0	0	0	0	0	0	0	0	0	0	0
RH-26jul17	ERR3761226	Europe	0	0	0	0	0	0	0	0	0	0	0	0	0	0	0	0	0	0	0	0	0	0	0	0	0	0	0	0	0	0	0	0	0	0	0	0	0	0	0	0	0	0	0	0	0	0	0
RH-27jun17	ERR3761222	Europe	0	0	0	0	0	0	0	0	0	0	0	0	0	0	0	0	0	0	0	0	0	0	0	0	0	0	0	0	0	0	0	0	0	0	0	0	0	0	0	0	0	0	0	0	0	0	0
RH-9nov16	ERR3761201	Europe	0	0	0	0	0	0	0	0	0	0	0	0	0	0	0	0	0	0	0	0	0	0	0	0	0	0	0	0	0	0	0	0	0	0	0	0	0	0	0	0	0	0	0	0	0	0	0
TE-08apr19	ERR3719139	Europe	16.45	2.79	2.68	2.71	2.88	2.74	2.98	3	2.86	3.32	2.88	2.65	3.05	2.83	2.97	2.62	2.83	2.52	2.8	2.85	0.02	0.02	0.02	0.02	0.03	0.02	0.02	0.02	0.02	0.02	0.02	0.02	0.02	0.02	0.02	0.03	0.02	0.02	0.02	0.02	0.02	0.02	0.02	0.02	0.02	0.02	0.02
TE-11nov19	ERR5863116	Europe	9.34	5.42	5.17	5.25	5.55	5.37	5.86	6.02	5.65	6.15	5.61	5.1	6.06	5.6	5.89	4.96	5.56	4.78	5.41	5.53	0.01	0.01	0.01	0.01	0.03	0.01	0.01	0.01	0.01	0.02	0.01	0.01	0.01	0.01	0.01	0.02	0.02	0.02	0.01	0.02	0.02	0.01	0.02	0.02	0.02	0.02	0.02
TH-08apr19	ERR3719140	Europe	1.16	0.18	0.17	0.17	0.19	0.17	0.19	0.19	0.18	0.21	0.19	0.17	0.19	0.18	0.19	0.17	0.18	0.17	0.18	0.19	0	0	0	0	0	0	0	0	0	0	0	0	0	0	0	0	0	0	0	0	0	0	0	0	0	0	0
TH-11nov19	ERR5863117	Europe	0.06	0.03	0.03	0.02	0.03	0.03	0.03	0.03	0.03	0.03	0.03	0.02	0.03	0.03	0.03	0.02	0.03	0.02	0.03	0.03	0	0	0	0	0	0	0	0	0	0	0	0	0	0	0	0	0	0	0	0	0	0	0	0	0	0	0
TrE-03may19	ERR3719151	Europe	3.3	0.26	0.26	0.26	0.27	0.25	0.26	0.24	0.25	0.34	0.27	0.25	0.27	0.25	0.26	0.25	0.24	0.28	0.28	0.27	0.01	0.01	0.01	0.01	0.01	0.01	0.01	0.01	0.01	0.01	0.01	0.01	0.01	0.01	0.01	0.01	0.01	0.01	0.01	0.01	0.01	0.01	0.01	0.01	0.01	0.01	0.01
TrE-25oct19	ERR5863118	Europe	7.32	3.5	3.41	3.44	3.55	3.45	3.71	3.76	3.56	3.97	3.62	3.32	3.84	3.58	3.75	3.28	3.5	3.32	3.61	3.59	0.01	0.01	0.02	0.02	0.03	0.01	0.01	0.01	0.02	0.02	0.01	0.02	0.02	0.01	0.01	0.03	0.02	0.02	0.02	0.02	0.02	0.02	0.02	0.02	0.02	0.02	0.02
TrH-03may19	ERR3719152	Europe	1.05	0.1	0.1	0.1	0.11	0.09	0.1	0.1	0.1	0.13	0.11	0.1	0.1	0.1	0.1	0.1	0.09	0.1	0.1	0.1	0	0	0	0	0	0	0	0	0	0	0	0	0	0	0	0	0	0	0	0	0	0	0	0	0	0	0
TrH-25oct19	ERR5863119	Europe	0.26	0.12	0.12	0.12	0.12	0.12	0.13	0.13	0.12	0.14	0.13	0.11	0.13	0.12	0.13	0.11	0.12	0.11	0.12	0.12	0	0	0	0	0	0	0	0	0	0	0	0	0	0	0	0	0	0	0	0	0	0	0	0	0	0	0
ZE_Jul18	ERR5863204	Europe	0.09	3.95	3.78	3.83	4.01	3.94	4.27	4.43	4.11	4.39	4.07	3.73	4.45	4.1	4.32	3.62	4.08	3.42	3.94	4	0.01	0.01	0.01	0.01	0.02	0.01	0.01	0.01	0.01	0.03	0.01	0.01	0.01	0.01	0.01	0.02	0.02	0.02	0.01	0.02	0.02	0.01	0.02	0.02	0.02	0.02	0.02
ZE_Oct18	ERR3997377	Europe	0.02	0.79	0.75	0.76	0.79	0.78	0.84	0.86	0.81	0.85	0.81	0.73	0.86	0.8	0.83	0.7	0.79	0.68	0.78	0.78	0	0	0	0	0	0	0	0	0	0	0	0	0	0	0	0	0	0	0	0	0	0	0	0	0	0	0
ZE-03apr19	ERR3719137	Europe	0.3	0.09	0.08	0.08	0.09	0.08	0.09	0.1	0.09	0.1	0.1	0.08	0.1	0.09	0.09	0.08	0.09	0.08	0.09	0.09	0	0	0	0	0	0	0	0	0	0	0	0	0	0	0	0	0	0	0	0	0	0	0	0	0	0	0
ZE-03nov15	SRS3210455	Europe	0	0.07	0.07	0.07	0.07	0.07	0.07	0.08	0.07	0.08	0.07	0.07	0.08	0.07	0.07	0.06	0.07	0.06	0.07	0.07	0	0	0	0	0	0	0	0	0	0	0	0	0	0	0	0	0	0	0	0	0	0	0	0	0	0	0
ZE-13may13	SRS2837655	Europe	0	0	0	0	0	0	0	0	0	0	0.01	0	0	0	0	0	0	0	0	0	0	0	0	0	0	0	0	0	0	0	0	0	0	0	0	0	0	0	0	0	0	0	0	0	0	0	0
ZE-13nov19	ERR5863121	Europe	0.16	3.48	3.32	3.37	3.5	3.46	3.74	3.86	3.6	3.82	3.62	3.28	3.87	3.57	3.73	3.13	3.53	3.05	3.47	3.5	0.01	0.01	0.01	0.01	0.02	0.01	0.01	0.01	0.01	0.02	0.01	0.01	0.01	0.01	0.01	0.01	0.01	0.01	0.01	0.01	0.01	0.01	0.01	0.01	0.01	0.01	0.01
ZE-13oct10	SRS2837653	Europe	0.01	0.17	0.16	0.16	0.16	0.17	0.18	0.18	0.17	0.18	0.17	0.15	0.19	0.17	0.17	0.15	0.17	0.14	0.16	0.16	0	0	0	0	0	0	0	0	0	0	0	0	0	0	0	0	0	0	0	0	0	0	0	0	0	0	0
ZE-17mar17	SRS2837656	Europe	0.01	0.01	0.01	0.01	0.01	0.01	0.01	0.01	0.01	0.01	0.01	0.01	0.01	0.01	0.01	0.01	0.01	0.01	0.01	0.01	0	0	0	0	0	0	0	0	0	0	0	0	0	0	0	0	0	0	0	0	0	0	0	0	0	0	0
ZH_Jul18	ERR4405443	Europe	0	0.04	0.04	0.04	0.04	0.04	0.04	0.04	0.04	0.04	0.04	0.03	0.04	0.04	0.04	0.03	0.04	0.03	0.04	0.04	0	0	0	0	0	0	0	0	0	0	0	0	0	0	0	0	0	0	0	0	0	0	0	0	0	0	0
ZH_Oct18	ERR3997378	Europe	0	0	0.01	0	0	0	0	0.01	0	0.01	0.01	0	0.01	0	0	0	0.01	0	0	0	0	0	0	0	0	0	0	0	0	0	0	0	0	0	0	0	0	0	0	0	0	0	0	0	0	0	0
ZH-03apr19	ERR3719138	Europe	0.01	0	0.01	0	0	0	0	0	0	0	0.01	0	0	0	0	0	0	0	0	0	0	0	0	0	0	0	0	0	0	0	0	0	0	0	0	0	0	0	0	0	0	0	0	0	0	0	0
ZH-03nov15	SRS3210456	Europe	0	0.01	0.01	0.01	0.01	0.01	0.01	0.01	0.01	0.01	0.01	0.01	0.02	0.01	0.01	0.01	0.01	0.01	0.01	0.01	0	0	0	0	0	0	0	0	0	0	0	0	0	0	0	0	0	0	0	0	0	0	0	0	0	0	0
ZH-13may13	SRS2837654	Europe	0	0	0	0	0	0	0	0	0	0	0	0	0	0	0	0	0	0	0	0	0	0	0	0	0	0	0	0	0	0	0	0	0	0	0	0	0	0	0	0	0	0	0	0	0	0	0
ZH-13nov19	ERR5863121	Europe	0	0.11	0.11	0.11	0.11	0.11	0.12	0.12	0.12	0.12	0.12	0.11	0.12	0.11	0.12	0.1	0.11	0.1	0.11	0.11	0	0	0	0	0	0	0	0	0	0	0	0	0	0	0	0	0	0	0	0	0	0	0	0	0	0	0
CrystalBog_E01_12Jun07	SRR5260659	North America	0	0	0	0	0	0	0	0	0	0	0	0	0	0	0	0	0	0	0	0	0	0	0	0	0	0	0	0	0	0	0	0	0	0	0	0	0	0	0	0	0	0	0	0	0	0	0
CrystalBog_E02_19Jun07	SRR5260896	North America	0	0	0	0	0	0	0	0	0	0	0	0	0	0	0	0	0	0	0	0	0	0	0	0	0	0	0	0	0	0	0	0	0	0	0	0	0	0	0	0	0	0	0	0	0	0	0
CrystalBog_E03_21Jun07	SRR5260657	North America	0	0	0	0	0	0	0	0	0	0	0	0	0	0	0	0	0	0	0	0	0	0	0	0	0	0	0	0	0	0	0	0	0	0	0	0	0	0	0	0	0	0	0	0	0	0	0
CrystalBog_E04_27Jun07	SRR5260694	North America	0	0	0	0	0	0	0	0	0	0	0	0	0	0	0	0	0	0	0	0	0	0	0	0	0	0	0	0	0	0	0	0	0	0	0	0	0	0	0	0	0	0	0	0	0	0	0
CrystalBog_E05_02Jul07	SRR5260761	North America	0	0	0	0	0	0	0	0	0	0	0	0	0	0	0	0	0	0	0	0	0	0	0	0	0	0	0	0	0	0	0	0	0	0	0	0	0	0	0	0	0	0	0	0	0	0	0
CrystalBog_E06_10Jul07	SRR5260837	North America	0	0	0	0	0	0	0	0	0	0	0	0	0	0	0	0	0	0	0	0	0	0	0	0	0	0	0	0	0	0	0	0	0	0	0	0	0	0	0	0	0	0	0	0	0	0	0
CrystalBog_E07_16Jul07	SRR5260746	North America	0	0	0	0	0	0	0	0	0	0	0	0	0	0	0	0	0	0	0	0	0	0	0	0	0	0	0	0	0	0	0	0	0	0	0	0	0	0	0	0	0	0	0	0	0	0	0
CrystalBog_E08_18Jul07	SRR5260755	North America	0	0	0	0	0	0	0	0	0	0	0	0	0	0	0	0	0	0	0	0	0	0	0	0	0	0	0	0	0	0	0	0	0	0	0	0	0	0	0	0	0	0	0	0	0	0	0
CrystalBog_E09_25Jul07	SRR5260758	North America	0	0	0	0	0	0	0	0	0	0	0	0	0	0	0	0	0	0	0	0	0	0	0	0	0	0	0	0	0	0	0	0	0	0	0	0	0	0	0	0	0	0	0	0	0	0	0
CrystalBog_E10_27Jul07	SRR5260834	North America	0	0	0	0	0	0	0	0	0	0	0	0	0	0	0	0	0	0	0	0	0	0	0	0	0	0	0	0	0	0	0	0	0	0	0	0	0	0	0	0	0	0	0	0	0	0	0
CrystalBog_E11_31Jul07	SRR5260838	North America	0	0	0	0	0	0	0	0	0	0	0	0	0	0	0	0	0	0	0	0	0	0	0	0	0	0	0	0	0	0	0	0	0	0	0	0	0	0	0	0	0	0	0	0	0	0	0
CrystalBog_E12_02Aug07	SRR5204465	North America	0	0	0	0	0	0	0	0	0	0	0	0	0	0	0	0	0	0	0	0	0	0	0	0	0	0	0	0	0	0	0	0	0	0	0	0	0	0	0	0	0	0	0	0	0	0	0
CrystalBog_E13_06Aug07	SRR5260654	North America	0	0	0	0	0	0	0	0	0	0	0	0	0	0	0	0	0	0	0	0	0	0	0	0	0	0	0	0	0	0	0	0	0	0	0	0	0	0	0	0	0	0	0	0	0	0	0
CrystalBog_E14_09Aug07	SRR5260697	North America	0	0	0	0	0	0	0	0	0	0	0	0	0	0	0	0	0	0	0	0	0	0	0	0	0	0	0	0	0	0	0	0	0	0	0	0	0	0	0	0	0	0	0	0	0	0	0
CrystalBog_E15_20Aug07	SRR5260696	North America	0	0	0	0	0	0	0	0	0	0	0	0	0	0	0	0	0	0	0	0	0	0	0	0	0	0	0	0	0	0	0	0	0	0	0	0	0	0	0	0	0	0	0	0	0	0	0
CrystalBog_E16_25Aug07V	SRR5204464	North America	0	0	0	0	0	0	0	0	0	0	0	0	0	0	0	0	0	0	0	0	0	0	0	0	0	0	0	0	0	0	0	0	0	0	0	0	0	0	0	0	0	0	0	0	0	0	0
CrystalBog_E17_27Aug07	SRR5260843	North America	0	0	0	0	0	0	0	0	0	0	0	0	0	0	0	0	0	0	0	0	0	0	0	0	0	0	0	0	0	0	0	0	0	0	0	0	0	0	0	0	0	0	0	0	0	0	0
CrystalBog_E18_10Sep07	SRR5260842	North America	0	0	0	0	0	0	0	0	0	0	0	0	0	0	0	0	0	0	0	0	0	0	0	0	0	0	0	0	0	0	0	0	0	0	0	0	0	0	0	0	0	0	0	0	0	0	0
CrystalBog_E19_16Oct07	SRR5260763	North America	0	0	0	0	0	0	0	0	0	0	0	0	0	0	0	0	0	0	0	0	0	0	0	0	0	0	0	0	0	0	0	0	0	0	0	0	0	0	0	0	0	0	0	0	0	0	0
CrystalBog_E20_23Oct07	SRR5260762	North America	0	0	0	0	0	0	0	0	0	0	0	0	0	0	0	0	0	0	0	0	0	0	0	0	0	0	0	0	0	0	0	0	0	0	0	0	0	0	0	0	0	0	0	0	0	0	0
CrystalBog_E21_29Oct07	SRR5260840	North America	0	0	0	0	0	0	0	0	0	0	0	0	0	0	0	0	0	0	0	0	0	0	0	0	0	0	0	0	0	0	0	0	0	0	0	0	0	0	0	0	0	0	0	0	0	0	0
CrystalBog_E22_06Nov07	SRR5260756	North America	0	0	0	0	0	0	0	0	0	0	0	0	0	0	0	0	0	0	0	0	0	0	0	0	0	0	0	0	0	0	0	0	0	0	0	0	0	0	0	0	0	0	0	0	0	0	0
CrystalBog_E23_22May08	SRR5260836	North America	0	0	0	0	0	0	0	0	0	0	0	0	0	0	0	0	0	0	0	0	0	0	0	0	0	0	0	0	0	0	0	0	0	0	0	0	0	0	0	0	0	0	0	0	0	0	0
CrystalBog_E24_27Jun08	SRR5260835	North America	0	0	0	0	0	0	0	0	0	0	0	0	0	0	0	0	0	0	0	0	0	0	0	0	0	0	0	0	0	0	0	0	0	0	0	0	0	0	0	0	0	0	0	0	0	0	0
CrystalBog_E25_18Jul08	SRR5260841	North America	0	0	0	0	0	0	0	0	0	0	0	0	0	0	0	0	0	0	0	0	0	0	0	0	0	0	0	0	0	0	0	0	0	0	0	0	0	0	0	0	0	0	0	0	0	0	0
CrystalBog_E26_25Jul08	SRR5260759	North America	0	0	0	0	0	0	0	0	0	0	0	0	0	0	0	0	0	0	0	0	0	0	0	0	0	0	0	0	0	0	0	0	0	0	0	0	0	0	0	0	0	0	0	0	0	0	0
CrystalBog_E27_17Sep08	SRR5260691	North America	0	0	0	0	0	0	0	0	0	0	0	0	0	0	0	0	0	0	0	0	0	0	0	0	0	0	0	0	0	0	0	0	0	0	0	0	0	0	0	0	0	0	0	0	0	0	0
CrystalBog_E28_28Sep08	SRR5260757	North America	0	0	0	0	0	0	0	0	0	0	0	0	0	0	0	0	0	0	0	0	0	0	0	0	0	0	0	0	0	0	0	0	0	0	0	0	0	0	0	0	0	0	0	0	0	0	0
CrystalBog_E29_05Oct08	SRR5260689	North America	0	0	0	0	0	0	0	0	0	0	0	0	0	0	0	0	0	0	0	0	0	0	0	0	0	0	0	0	0	0	0	0	0	0	0	0	0	0	0	0	0	0	0	0	0	0	0
CrystalBog_E30_10Oct08	SRR5260687	North America	0	0	0	0	0	0	0	0	0	0	0	0	0	0	0	0	0	0	0	0	0	0	0	0	0	0	0	0	0	0	0	0	0	0	0	0	0	0	0	0	0	0	0	0	0	0	0
CrystalBog_E31_29May09	SRR5260677	North America	0	0	0	0	0	0	0	0	0	0	0	0	0	0	0	0	0	0	0	0	0	0	0	0	0	0	0	0	0	0	0	0	0	0	0	0	0	0	0	0	0	0	0	0	0	0	0
CrystalBog_E32_03Jun09	SRR5260824	North America	0	0	0	0	0	0	0	0	0	0	0	0	0	0	0	0	0	0	0	0	0	0	0	0	0	0	0	0	0	0	0	0	0	0	0	0	0	0	0	0	0	0	0	0	0	0	0
CrystalBog_E33_08Jun09	SRR5260692	North America	0	0	0	0	0	0	0	0	0	0	0	0	0	0	0	0	0	0	0	0	0	0	0	0	0	0	0	0	0	0	0	0	0	0	0	0	0	0	0	0	0	0	0	0	0	0	0
CrystalBog_E34_15Jun09	SRR5260661	North America	0	0	0	0	0	0	0	0	0	0	0	0	0	0	0	0	0	0	0	0	0	0	0	0	0	0	0	0	0	0	0	0	0	0	0	0	0	0	0	0	0	0	0	0	0	0	0
CrystalBog_E35_23Jun09	SRR5260592	North America	0	0	0	0	0	0	0	0	0	0	0	0	0	0	0	0	0	0	0	0	0	0	0	0	0	0	0	0	0	0	0	0	0	0	0	0	0	0	0	0	0	0	0	0	0	0	0
CrystalBog_E36_29Jun09	SRR5260660	North America	0	0	0	0	0	0	0	0	0	0	0	0	0	0	0	0	0	0	0	0	0	0	0	0	0	0	0	0	0	0	0	0	0	0	0	0	0	0	0	0	0	0	0	0	0	0	0
CrystalBog_E37_07Jul09	SRR5260685	North America	0	0	0	0	0	0	0	0	0	0	0	0	0	0	0	0	0	0	0	0	0	0	0	0	0	0	0	0	0	0	0	0	0	0	0	0	0	0	0	0	0	0	0	0	0	0	0
CrystalBog_E38_13Jul09	SRR5260695	North America	0	0	0	0	0	0	0	0	0	0	0	0	0	0	0	0	0	0	0	0	0	0	0	0	0	0	0	0	0	0	0	0	0	0	0	0	0	0	0	0	0	0	0	0	0	0	0
CrystalBog_E39_21Jul09	SRR5204466	North America	0	0	0	0	0	0	0	0	0	0	0	0	0	0	0	0	0	0	0	0	0	0	0	0	0	0	0	0	0	0	0	0	0	0	0	0	0	0	0	0	0	0	0	0	0	0	0
CrystalBog_E40_27Jul09	SRR5260655	North America	0	0	0	0	0	0	0	0	0	0	0	0	0	0	0	0	0	0	0	0	0	0	0	0	0	0	0	0	0	0	0	0	0	0	0	0	0	0	0	0	0	0	0	0	0	0	0
CrystalBog_E41_02Aug09	SRR5260658	North America	0	0	0	0	0	0	0	0	0	0	0	0	0	0	0	0	0	0	0	0	0	0	0	0	0	0	0	0	0	0	0	0	0	0	0	0	0	0	0	0	0	0	0	0	0	0	0
CrystalBog_E42_12Aug09	SRR5260656	North America	0	0	0	0	0	0	0	0	0	0	0	0	0	0	0	0	0	0	0	0	0	0	0	0	0	0	0	0	0	0	0	0	0	0	0	0	0	0	0	0	0	0	0	0	0	0	0
CrystalBog_E43_18Aug09	SRR5260653	North America	0	0	0	0	0	0	0	0	0	0	0	0	0	0	0	0	0	0	0	0	0	0	0	0	0	0	0	0	0	0	0	0	0	0	0	0	0	0	0	0	0	0	0	0	0	0	0
CrystalBog_E44_24Aug09	SRR5260555	North America	0	0	0	0	0	0	0	0	0	0	0	0	0	0	0	0	0	0	0	0	0	0	0	0	0	0	0	0	0	0	0	0	0	0	0	0	0	0	0	0	0	0	0	0	0	0	0
CrystalBog_H01_27Jun07	SRR5260929	North America	0	0	0	0	0	0	0	0	0	0	0	0	0	0	0	0	0	0	0	0	0	0	0	0	0	0	0	0	0	0	0	0	0	0	0	0	0	0	0	0	0	0	0	0	0	0	0
CrystalBog_H02_18Jul07	SRR5261041	North America	0	0	0	0	0	0	0	0	0	0	0	0	0	0	0	0	0	0	0	0	0	0	0	0	0	0	0	0	0	0	0	0	0	0	0	0	0	0	0	0	0	0	0	0	0	0	0
CrystalBog_H03_27Jul07	SRR5260930	North America	0	0	0	0	0	0	0	0	0	0	0	0	0	0	0	0	0	0	0	0	0	0	0	0	0	0	0	0	0	0	0	0	0	0	0	0	0	0	0	0	0	0	0	0	0	0	0
CrystalBog_H04_20Aug07	SRR5260925	North America	0	0	0	0	0	0	0	0	0	0	0	0	0	0	0	0	0	0	0	0	0	0	0	0	0	0	0	0	0	0	0	0	0	0	0	0	0	0	0	0	0	0	0	0	0	0	0
CrystalBog_H05_10Sep07	SRR5260928	North America	0	0	0	0	0	0	0	0	0	0	0	0	0	0	0	0	0	0	0	0	0	0	0	0	0	0	0	0	0	0	0	0	0	0	0	0	0	0	0	0	0	0	0	0	0	0	0
CrystalBog_H06_16Oct07	SRR5260926	North America	0	0	0	0	0	0	0	0	0	0	0	0	0	0	0	0	0	0	0	0	0	0	0	0	0	0	0	0	0	0	0	0	0	0	0	0	0	0	0	0	0	0	0	0	0	0	0
CrystalBog_H07_22May08	SRR5261469	North America	0	0	0	0	0	0	0	0	0	0	0	0	0	0	0	0	0	0	0	0	0	0	0	0	0	0	0	0	0	0	0	0	0	0	0	0	0	0	0	0	0	0	0	0	0	0	0
CrystalBog_H08_26May08	SRR5261467	North America	0	0	0	0	0	0	0	0	0	0	0	0	0	0	0	0	0	0	0	0	0	0	0	0	0	0	0	0	0	0	0	0	0	0	0	0	0	0	0	0	0	0	0	0	0	0	0
CrystalBog_H09_29May08	SRR5261042	North America	0	0	0	0	0	0	0	0	0	0	0	0	0	0	0	0	0	0	0	0	0	0	0	0	0	0	0	0	0	0	0	0	0	0	0	0	0	0	0	0	0	0	0	0	0	0	0
CrystalBog_H10_06Jun08	SRR5260895	North America	0	0	0	0	0	0	0	0	0	0	0	0	0	0	0	0	0	0	0	0	0	0	0	0	0	0	0	0	0	0	0	0	0	0	0	0	0	0	0	0	0	0	0	0	0	0	0
CrystalBog_H11_13Jun08	SRR5260897	North America	0	0	0	0	0	0	0	0	0	0	0	0	0	0	0	0	0	0	0	0	0	0	0	0	0	0	0	0	0	0	0	0	0	0	0	0	0	0	0	0	0	0	0	0	0	0	0
CrystalBog_H12_22Jun08	SRR5260931	North America	0	0	0	0	0	0	0	0	0	0	0	0	0	0	0	0	0	0	0	0	0	0	0	0	0	0	0	0	0	0	0	0	0	0	0	0	0	0	0	0	0	0	0	0	0	0	0
CrystalBog_H13_24Jun08	SRR5260894	North America	0	0	0	0	0	0	0	0	0	0	0	0	0	0	0	0	0	0	0	0	0	0	0	0	0	0	0	0	0	0	0	0	0	0	0	0	0	0	0	0	0	0	0	0	0	0	0
CrystalBog_H14_04Jul08	SRR5261044	North America	0	0	0	0	0	0	0	0	0	0	0	0	0	0	0	0	0	0	0	0	0	0	0	0	0	0	0	0	0	0	0	0	0	0	0	0	0	0	0	0	0	0	0	0	0	0	0
CrystalBog_H15_11Jul08	SRR5260890	North America	0	0	0	0	0	0	0	0	0	0	0	0	0	0	0	0	0	0	0	0	0	0	0	0	0	0	0	0	0	0	0	0	0	0	0	0	0	0	0	0	0	0	0	0	0	0	0
CrystalBog_H16_15Jul08	SRR5260933	North America	0	0	0	0	0	0	0	0	0	0	0	0	0	0	0	0	0	0	0	0	0	0	0	0	0	0	0	0	0	0	0	0	0	0	0	0	0	0	0	0	0	0	0	0	0	0	0
CrystalBog_H17_18Jul08	SRR5260891	North America	0	0	0	0	0	0	0	0	0	0	0	0	0	0	0	0	0	0	0	0	0	0	0	0	0	0	0	0	0	0	0	0	0	0	0	0	0	0	0	0	0	0	0	0	0	0	0
CrystalBog_H18_29Jul08	SRR5261468	North America	0	0	0	0	0	0	0	0	0	0	0	0	0	0	0	0	0	0	0	0	0	0	0	0	0	0	0	0	0	0	0	0	0	0	0	0	0	0	0	0	0	0	0	0	0	0	0
CrystalBog_H19_01Aug08	SRR5260892	North America	0	0	0	0	0	0	0	0	0	0	0	0	0	0	0	0	0	0	0	0	0	0	0	0	0	0	0	0	0	0	0	0	0	0	0	0	0	0	0	0	0	0	0	0	0	0	0
CrystalBog_H20_08Aug08	SRR5260927	North America	0	0	0	0	0	0	0	0	0	0	0	0	0	0	0	0	0	0	0	0	0	0	0	0	0	0	0	0	0	0	0	0	0	0	0	0	0	0	0	0	0	0	0	0	0	0	0
CrystalBog_H21_12Aug08	SRR5204520	North America	0	0	0	0	0	0	0	0	0	0	0	0	0	0	0	0	0	0	0	0	0	0	0	0	0	0	0	0	0	0	0	0	0	0	0	0	0	0	0	0	0	0	0	0	0	0	0
CrystalBog_H22_25Aug08	SRR5261040	North America	0	0	0	0	0	0	0	0	0	0	0	0	0	0	0	0	0	0	0	0	0	0	0	0	0	0	0	0	0	0	0	0	0	0	0	0	0	0	0	0	0	0	0	0	0	0	0
CrystalBog_H23_28Sep08	SRR5260889	North America	0	0	0	0	0	0	0	0	0	0	0	0	0	0	0	0	0	0	0	0	0	0	0	0	0	0	0	0	0	0	0	0	0	0	0	0	0	0	0	0	0	0	0	0	0	0	0
CrystalBog_H24_05Oct08	SRR5260893	North America	0	0	0	0	0	0	0	0	0	0	0	0	0	0	0	0	0	0	0	0	0	0	0	0	0	0	0	0	0	0	0	0	0	0	0	0	0	0	0	0	0	0	0	0	0	0	0
CrystalBog_H25_10Oct08	SRR5260932	North America	0	0	0	0	0	0	0	0	0	0	0	0	0	0	0	0	0	0	0	0	0	0	0	0	0	0	0	0	0	0	0	0	0	0	0	0	0	0	0	0	0	0	0	0	0	0	0
CrystalBog_H26_03Jun09	SRR5261043	North America	0	0	0	0	0	0	0	0	0	0	0	0	0	0	0	0	0	0	0	0	0	0	0	0	0	0	0	0	0	0	0	0	0	0	0	0	0	0	0	0	0	0	0	0	0	0	0
CrystalBog_H27_08Jun09	SRR5261471	North America	0	0	0	0	0	0	0	0	0	0	0	0	0	0	0	0	0	0	0	0	0	0	0	0	0	0	0	0	0	0	0	0	0	0	0	0	0	0	0	0	0	0	0	0	0	0	0
CrystalBog_H28_15Jun09	SRR5262256	North America	0	0	0	0	0	0	0	0	0	0	0	0	0	0	0	0	0	0	0	0	0	0	0	0	0	0	0	0	0	0	0	0	0	0	0	0	0	0	0	0	0	0	0	0	0	0	0
CrystalBog_H29_23Jun09	SRR5262280	North America	0	0	0	0	0	0	0	0	0	0	0	0	0	0	0	0	0	0	0	0	0	0	0	0	0	0	0	0	0	0	0	0	0	0	0	0	0	0	0	0	0	0	0	0	0	0	0
CrystalBog_H30_29Jun09	SRR5262281	North America	0	0	0	0	0	0	0	0	0	0	0	0	0	0	0	0	0	0	0	0	0	0	0	0	0	0	0	0	0	0	0	0	0	0	0	0	0	0	0	0	0	0	0	0	0	0	0
CrystalBog_H31_12Jul09	SRR5261473	North America	0	0	0	0	0	0	0	0	0	0	0	0	0	0	0	0	0	0	0	0	0	0	0	0	0	0	0	0	0	0	0	0	0	0	0	0	0	0	0	0	0	0	0	0	0	0	0
CrystalBog_H32_27Jul09	SRR5261039	North America	0	0	0	0	0	0	0	0	0	0	0	0	0	0	0	0	0	0	0	0	0	0	0	0	0	0	0	0	0	0	0	0	0	0	0	0	0	0	0	0	0	0	0	0	0	0	0
CrystalBog_H33_12Aug09	SRR5262285	North America	0	0	0	0	0	0	0	0	0	0	0	0	0	0	0	0	0	0	0	0	0	0	0	0	0	0	0	0	0	0	0	0	0	0	0	0	0	0	0	0	0	0	0	0	0	0	0
CrystalBog_H34_12Aug09	SRR5262283	North America	0	0	0	0	0	0	0	0	0	0	0	0	0	0	0	0	0	0	0	0	0	0	0	0	0	0	0	0	0	0	0	0	0	0	0	0	0	0	0	0	0	0	0	0	0	0	0
CrystalBog_H35_18Aug09	SRR5261470	North America	0	0	0	0	0	0	0	0	0	0	0	0	0	0	0	0	0	0	0	0	0	0	0	0	0	0	0	0	0	0	0	0	0	0	0	0	0	0	0	0	0	0	0	0	0	0	0
CrystalBog_H36_24Aug09	SRR5261474	North America	0	0	0	0	0	0	0	0	0	0	0	0	0	0	0	0	0	0	0	0	0	0	0	0	0	0	0	0	0	0	0	0	0	0	0	0	0	0	0	0	0	0	0	0	0	0	0
CrystalBog_MA0.5M	SRR5204451	North America	0.01	0.01	0.02	0.02	0.03	0.02	0.02	0.03	0.02	0.02	0.03	0.02	0.03	0.02	0.02	0.01	0.02	0.01	0.02	0.02	0.02	0.02	0.03	0.03	0.02	0.04	0.02	0.02	0.02	0.03	0.02	0.02	0.06	0.05	0.05	0.03	0.03	0.02	0.03	0.03	0.03	0.02	0.02	0.03	0.02	0.03	0.02
CrystalBog_MA0M	SRR5204463	North America	0.01	0.01	0.02	0.02	0.02	0.01	0.02	0.02	0.01	0.02	0.02	0.01	0.03	0.01	0.01	0.01	0.02	0.01	0.01	0.01	0.02	0.02	0.02	0.03	0.02	0.03	0.02	0.02	0.02	0.02	0.02	0.02	0.04	0.04	0.04	0.02	0.02	0.02	0.02	0.02	0.02	0.02	0.02	0.02	0.02	0.02	0.02
CrystalBog_MA10M	SRR5260501	North America	0	0	0	0	0	0	0	0	0	0	0	0	0	0	0	0	0	0	0	0	0	0	0	0	0	0	0	0	0	0	0	0	0	0	0	0	0	0	0	0	0	0	0	0	0	0	0
CrystalBog_MA14M	SRR5260596	North America	0	0	0	0	0	0	0	0	0	0	0	0	0	0	0	0	0	0	0	0	0	0	0	0	0	0	0	0	0	0	0	0	0	0	0	0	0	0	0	0	0	0	0	0	0	0	0
CrystalBog_MA17M	SRR5260556	North America	0	0	0	0	0	0	0	0	0	0	0	0	0	0	0	0	0	0	0	0	0	0	0	0	0	0	0	0	0	0	0	0	0	0	0	0	0	0	0	0	0	0	0	0	0	0	0
CrystalBog_MA1M	SRR5204467	North America	0.01	0.01	0.02	0.02	0.02	0.01	0.02	0.02	0.01	0.02	0.02	0.01	0.03	0.01	0.01	0.01	0.02	0.01	0.01	0.01	0.02	0.02	0.02	0.03	0.02	0.03	0.02	0.02	0.02	0.02	0.02	0.02	0.05	0.04	0.04	0.02	0.02	0.02	0.02	0.02	0.02	0.02	0.02	0.02	0.02	0.02	0.02
CrystalBog_MA2.5M	SRR5204462	North America	0	0	0.01	0.01	0.01	0	0.01	0.01	0	0.01	0.01	0.01	0.01	0.01	0	0	0.01	0	0	0	0.01	0.01	0.01	0.01	0.01	0.01	0.01	0.01	0.01	0.01	0.01	0.01	0.02	0.02	0.02	0.01	0.01	0.01	0.01	0.01	0.01	0.01	0.01	0.01	0.01	0.01	0.01
CrystalBog_MA2M	SRR5260597	North America	0	0	0	0	0	0	0	0	0	0	0	0	0.01	0	0	0	0	0	0	0	0	0	0	0	0	0	0	0	0	0	0	0	0.01	0.01	0.01	0	0	0	0	0	0	0	0	0	0	0	0
CrystalBog_MA4M	SRR5260554	North America	0	0	0	0	0	0	0	0	0	0	0	0	0.01	0	0	0	0	0	0	0	0	0	0	0.01	0	0.01	0	0	0	0	0	0	0.01	0.01	0.01	0.01	0.01	0	0	0	0.01	0	0	0	0	0	0
CrystalBog_MA5M	SRR5204459	North America	0	0	0	0	0	0	0	0	0	0	0	0	0	0	0	0	0	0	0	0	0	0	0	0	0	0	0	0	0	0	0	0	0	0	0	0	0	0	0	0	0	0	0	0	0	0	0
CrystalBog_MA6M	SRR5204458	North America	0	0	0	0	0	0	0	0	0	0	0	0	0	0	0	0	0	0	0	0	0	0	0	0	0	0	0	0	0	0	0	0	0	0	0	0	0	0	0	0	0	0	0	0	0	0	0
CrystalBog_MA7.5M	SRR5260595	North America	0	0	0	0	0	0	0	0	0	0	0	0	0	0	0	0	0	0	0	0	0	0	0	0	0	0	0	0	0	0	0	0	0	0	0	0	0	0	0	0	0	0	0	0	0	0	0
Superior_Fa13.BD.MLB.SN	SRR5204453	North America	0	0	0	0	0	0	0	0	0	0	0	0	0	0	0	0	0	0	0	0	0	0	0	0	0	0	0	0	0	0	0	0	0	0	0	0	0	0	0	0	0	0	0	0	0	0	0
Superior_Sp13.BD.MLB.SN	SRR5260434	North America	0.01	0	0	0	0	0	0	0	0	0	0	0	0	0	0	0	0	0	0	0	0	0	0	0	0	0	0	0	0	0	0	0	0	0	0	0	0	0	0	0	0	0	0	0	0	0	0
Superior_Sp13.BD.MM110.DD	SRR5260390	North America	0	0	0	0	0	0	0	0	0	0	0.01	0	0	0	0	0	0	0	0	0	0	0	0	0	0	0	0	0	0	0	0	0	0	0	0	0	0	0	0	0	0	0	0	0	0	0	0
Superior_Sp13.BD.MM110.SD	SRR5260432	North America	0.03	0	0	0	0	0	0	0	0	0	0.01	0	0	0	0	0	0	0	0	0	0	0	0	0	0	0	0	0	0	0	0	0	0	0	0	0	0	0	0	0	0	0	0	0	0	0	0
Superior_Sp13.BD.MM110.SN	SRR5260362	North America	0.06	0	0	0	0	0	0	0	0	0	0.01	0	0	0	0	0	0	0	0	0	0	0	0	0	0	0	0	0	0	0	0	0	0	0	0	0	0	0	0	0	0	0	0	0	0	0	0
Superior_Sp13.BD.MM15.DD	SRR5260287	North America	0	0	0	0	0	0	0	0	0	0	0.01	0	0	0	0	0	0	0	0	0	0	0	0	0	0	0	0	0	0	0	0	0	0	0	0	0	0	0	0	0	0	0	0	0	0	0	0
Superior_Sp13.BD.MM15.SD	SRR5260286	North America	0	0	0	0	0	0	0	0	0	0	0.01	0	0	0	0	0	0	0	0	0	0	0	0	0	0	0	0	0	0	0	0	0	0	0	0	0	0	0	0	0	0	0	0	0	0	0	0
Superior_Sp13.BD.MM15.SN	SRR5260285	North America	0	0	0	0	0	0	0	0	0	0	0.01	0	0	0	0	0	0	0	0	0	0	0	0	0	0	0	0	0	0	0	0	0	0	0	0	0	0	0	0	0	0	0	0	0	0	0	0
Superior_Su13.BD.MLB.DD	SRR5260493	North America	0	0	0	0	0	0	0	0	0	0	0	0	0	0	0	0	0	0	0	0	0	0	0	0	0	0	0	0	0	0	0	0	0	0	0	0.01	0	0	0	0	0	0	0	0	0	0	0
Superior_Su13.BD.MLB.SD	SRR5260498	North America	0	0.01	0.01	0.01	0.01	0.01	0.01	0.01	0.01	0.01	0.01	0.01	0.01	0.01	0.01	0.01	0.01	0.01	0.01	0.01	0.01	0.01	0.01	0.01	0.01	0.01	0.01	0.01	0.01	0.02	0.01	0.01	0.01	0.01	0.01	0.01	0.01	0.01	0.01	0.01	0.01	0.01	0.01	0.01	0.01	0.01	0.01
Superior_Su13.BD.MLB.SD	SRR5260499	North America	0	0.01	0.02	0.01	0.01	0.02	0.01	0.01	0.01	0.01	0.02	0.02	0.02	0.01	0.01	0.01	0.01	0.01	0.01	0.01	0.01	0.01	0.01	0.01	0.01	0.01	0.01	0.01	0.01	0.02	0.01	0.01	0.01	0.01	0.01	0.02	0.02	0.01	0.02	0.02	0.01	0.01	0.02	0.02	0.02	0.02	0.01
Superior_Su13.BD.MLB.SD	SRR5260500	North America	0	0.01	0.01	0.01	0.01	0.01	0.01	0.01	0.01	0.01	0.01	0.01	0.01	0.01	0.01	0	0.01	0.01	0.01	0.01	0.01	0.01	0.01	0.01	0.01	0.01	0.01	0.01	0.01	0.01	0.01	0.01	0.01	0.01	0.01	0.01	0.01	0.01	0.01	0.01	0.01	0.01	0.01	0.01	0.01	0.01	0.01
Superior_Su13.BD.MM110.DCMD	SRR5260497	North America	1.01	0.04	0.05	0.04	0.04	0.04	0.04	0.04	0.04	0.06	0.05	0.04	0.05	0.04	0.04	0.04	0.04	0.04	0.04	0.04	0.01	0.01	0.01	0.01	0.01	0.01	0.01	0.01	0.02	0.01	0.01	0.01	0.01	0.01	0.01	0.01	0.01	0.01	0.01	0.01	0.01	0.01	0.01	0.01	0.01	0.01	0.01
Superior_Su13.BD.MM110.SN	SRR5260494	North America	0.78	0.03	0.03	0.03	0.03	0.03	0.03	0.03	0.03	0.05	0.03	0.03	0.03	0.03	0.03	0.03	0.03	0.03	0.03	0.03	0	0	0	0	0	0	0	0	0	0	0	0	0	0	0	0.01	0	0	0	0	0	0	0	0	0	0	0
Superior_Su13.BD.MM110.SN	SRR5260495	North America	0.95	0.03	0.04	0.03	0.03	0.03	0.03	0.04	0.03	0.05	0.04	0.03	0.04	0.03	0.03	0.03	0.04	0.03	0.04	0.03	0	0	0	0	0	0	0	0	0.01	0	0	0	0	0	0	0.01	0	0	0.01	0	0	0	0	0	0	0	0
Superior_Su13.BD.MM110.SN	SRR5260496	North America	0.61	0.02	0.02	0.02	0.02	0.02	0.02	0.02	0.02	0.03	0.02	0.02	0.03	0.02	0.02	0.02	0.02	0.02	0.02	0.02	0	0	0	0	0	0	0	0	0	0	0	0	0	0	0	0	0	0	0	0	0	0	0	0	0	0	0
Superior_Su13.BD.MM15.SN	SRR5260446	North America	0.84	0.05	0.06	0.05	0.06	0.05	0.06	0.06	0.05	0.07	0.06	0.05	0.06	0.06	0.06	0.05	0.06	0.05	0.06	0.05	0	0	0.01	0	0	0	0	0	0.01	0	0	0.01	0.01	0	0.01	0.01	0.01	0	0.01	0.01	0.01	0	0.01	0.01	0.01	0.01	0.01
Superior_Su13.BD.MM15.SN	SRR5260447	North America	0.67	0.04	0.05	0.04	0.05	0.04	0.05	0.05	0.04	0.06	0.05	0.04	0.05	0.04	0.05	0.04	0.05	0.04	0.04	0.04	0	0	0	0	0	0	0	0	0.01	0	0	0	0	0	0	0.01	0	0	0.01	0	0	0	0	0	0	0	0
Superior_Su13.BD.MM15.SN	SRR5260448	North America	0.68	0.04	0.05	0.04	0.05	0.05	0.05	0.05	0.05	0.06	0.05	0.04	0.05	0.04	0.05	0.04	0.05	0.04	0.05	0.04	0	0	0	0	0	0	0	0	0.01	0	0	0	0	0	0	0.01	0	0	0	0	0	0	0	0	0	0	0
LakeCroche_130208_EF	SRR5754786	North America	0	0	0	0	0	0	0	0	0	0	0	0	0	0	0	0	0	0	0	0	0	0	0	0	0	0	0	0	0	0	0	0	0	0	0	0	0	0	0	0	0	0	0	0	0	0	0
LakeCroche_130625_EF	SRR5754827	North America	0	0	0	0	0.01	0	0	0	0	0.01	0.01	0	0.01	0	0	0	0	0	0	0	0	0	0	0	0	0	0	0	0	0	0	0	0	0	0	0.01	0	0	0	0	0	0	0	0	0	0	0
LakeCroche_130625_MF	SRR5211153	North America	0	0	0.01	0	0.01	0	0	0.01	0	0.01	0.01	0	0.01	0	0	0	0.01	0.01	0	0	0	0	0	0.01	0	0.01	0	0	0.01	0	0	0	0	0	0.01	0.01	0	0	0	0	0	0	0	0	0	0	0
LakeCroche_130820_EF	SRR5754830	North America	0	0	0.01	0	0.01	0	0	0.01	0	0.01	0.01	0	0.01	0	0	0	0.01	0	0	0	0.01	0.01	0.01	0.01	0.01	0.01	0.01	0.01	0.01	0.01	0.01	0.01	0.01	0.01	0.01	0.01	0.01	0.01	0.01	0.01	0.01	0.01	0.01	0.01	0.01	0.01	0.01
LakeCroche_130820_MF	SRR5754829	North America	0	0	0	0	0	0	0	0	0	0	0	0	0	0	0	0	0	0	0	0	0	0	0	0	0	0	0	0	0	0	0	0	0	0	0	0	0	0	0	0	0	0	0	0	0	0	0
LakeCroche_131016_EF	SRR5754828	North America	0	0	0	0	0.01	0	0	0	0	0	0.01	0	0	0	0	0	0	0	0	0	0	0	0	0	0	0	0	0	0	0	0	0	0	0	0	0	0	0	0	0	0	0	0	0	0	0	0
LakeCroche_131016_MF	SRR5211162	North America	0	0	0	0	0	0	0	0	0	0	0	0	0	0	0	0	0	0	0	0	0	0	0	0	0	0	0	0	0	0	0	0	0	0	0	0	0	0	0	0	0	0	0	0	0	0	0
LakeCroche_140205_EF	SRR5754826	North America	0	0	0	0	0	0	0	0	0	0	0	0	0	0	0	0	0	0	0	0	0	0	0	0	0	0	0	0	0	0	0	0	0	0	0	0	0	0	0	0	0	0	0	0	0	0	0
LakePulse	ERR4869703	North America	0.03	1.09	1.03	1.05	1.1	1.1	1.16	1.21	1.12	1.2	1.13	1.04	1.21	1.12	1.16	0.97	1.11	0.95	1.08	1.1	0	0	0	0	0.01	0	0	0	0	0.01	0	0	0	0	0	0.01	0.01	0	0	0	0	0	0.01	0.01	0.01	0.01	0
LakePulse	ERR4869704	North America	0	0	0	0	0	0	0	0	0	0	0	0	0	0	0	0	0	0	0	0	0	0	0	0	0	0	0	0	0	0	0	0	0	0	0	0	0	0	0	0	0	0	0	0	0	0	0
LakePulse	ERR4869705	North America	0	0	0	0	0	0	0	0	0	0	0	0	0	0	0	0	0	0	0	0	0	0	0	0	0	0	0	0	0	0	0	0	0	0	0	0	0	0	0	0	0	0	0	0	0	0	0
LakePulse	ERR4869706	North America	0	0	0	0	0	0	0	0	0	0	0	0	0	0	0	0	0	0	0	0	0	0	0	0	0	0	0	0	0	0	0	0	0	0	0	0	0	0	0	0	0	0	0	0	0	0	0
LakePulse	ERR4869707	North America	0	0	0	0	0	0	0	0	0	0	0	0	0	0	0	0	0	0	0	0	0	0	0	0	0	0	0	0	0	0	0	0	0	0	0	0	0	0	0	0	0	0	0	0	0	0	0
LakePulse	ERR4869708	North America	0	0	0	0	0	0	0	0	0	0	0	0	0	0	0	0	0	0	0	0	0	0	0	0	0	0	0	0	0	0	0	0	0	0	0	0	0	0	0	0	0	0	0	0	0	0	0
LakePulse	ERR4869709	North America	0.05	0.82	0.79	0.8	0.84	0.82	0.9	0.94	0.87	0.93	0.86	0.79	0.94	0.87	0.9	0.75	0.86	0.71	0.82	0.84	0.01	0.01	0.01	0.01	0.01	0.01	0.01	0.01	0.01	0.01	0.01	0.01	0.01	0.01	0.01	0.01	0.01	0.01	0.01	0.01	0.01	0.01	0.01	0.01	0.01	0.01	0.01
LakePulse	ERR4869710	North America	0	0	0	0	0	0	0	0	0	0	0	0	0	0	0	0	0	0	0	0	0	0	0	0	0	0	0	0	0	0	0	0	0	0	0	0	0	0	0	0	0	0	0	0	0	0	0
LakePulse	ERR4869711	North America	0.01	0.46	0.44	0.44	0.47	0.45	0.5	0.52	0.48	0.53	0.49	0.44	0.52	0.48	0.5	0.42	0.48	0.39	0.46	0.46	0.01	0	0.01	0.01	0.01	0.01	0.01	0.01	0.01	0.01	0.01	0.01	0.01	0.01	0.01	0.01	0.01	0.01	0.01	0.01	0.01	0.01	0.01	0.01	0.01	0.01	0.01
LakePulse	ERR4869712	North America	0.01	0.02	0.02	0.02	0.03	0.02	0.02	0.03	0.02	0.03	0.03	0.02	0.03	0.02	0.02	0.02	0.03	0.02	0.02	0.02	0.04	0.04	0.07	0.16	0.12	0.12	0.06	0.06	0.04	0.05	0.04	0.04	0.05	0.04	0.04	0.05	0.04	0.04	0.04	0.04	0.04	0.04	0.04	0.04	0.04	0.04	0.04
LakePulse	ERR4869713	North America	0.01	0.04	0.04	0.04	0.04	0.04	0.04	0.05	0.04	0.05	0.05	0.04	0.05	0.04	0.04	0.04	0.05	0.04	0.04	0.04	0.01	0.01	0.01	0.01	0.01	0.01	0.01	0.01	0.01	0.01	0.01	0.01	0.01	0.01	0.01	0.01	0.01	0.01	0.01	0.01	0.01	0.01	0.01	0.01	0.01	0.01	0.01
LakePulse	ERR4869714	North America	0.01	0.11	0.1	0.1	0.11	0.11	0.12	0.12	0.11	0.12	0.11	0.1	0.12	0.11	0.12	0.1	0.11	0.09	0.11	0.11	0.01	0.01	0.01	0.01	0.01	0.01	0.01	0.01	0.01	0.01	0.01	0.01	0.01	0.01	0.01	0.01	0.01	0.01	0.01	0.01	0.01	0.01	0.01	0.01	0.01	0.01	0.01
LakePulse	ERR4869715	North America	0	0	0.01	0	0.01	0.01	0.01	0.01	0	0.01	0.01	0.01	0.01	0	0	0	0.01	0.01	0	0	0.01	0.01	0.01	0.01	0.01	0.01	0.01	0.01	0.01	0.01	0.01	0.01	0.01	0.01	0.01	0.01	0.01	0.01	0.01	0.01	0.01	0.01	0.01	0.01	0.01	0.01	0.01
LakePulse	ERR4869716	North America	0	0	0	0	0	0	0	0	0	0	0	0	0	0	0	0	0	0	0	0	0.02	0	0	0.01	0	0.01	0.01	0.01	0	0	0	0	0.01	0	0	0.01	0	0	0	0	0	0	0	0	0	0	0
LakePulse	ERR4869717	North America	0	0	0	0	0.01	0	0	0	0	0	0	0	0	0	0	0	0	0	0	0	0	0	0	0	0	0	0	0	0	0	0	0	0	0	0	0	0	0	0	0	0	0	0	0	0	0	0
LakePulse	ERR4869718	North America	0	0.01	0.01	0.01	0.01	0.01	0.01	0.01	0.01	0.01	0.01	0.01	0.01	0.01	0.01	0.01	0.01	0.01	0.01	0.01	0.01	0	0	0	0	0	0.01	0.01	0.01	0.01	0.01	0.01	0.01	0.01	0.01	0.01	0.01	0.01	0.01	0.01	0.01	0	0.01	0.01	0.01	0.01	0
LakePulse	ERR4869719	North America	0	0	0	0	0.01	0	0	0.01	0	0	0.01	0	0.01	0.01	0.01	0	0	0	0	0	0.01	0	0	0	0	0	0	0	0	0	0	0	0	0	0	0	0	0	0	0	0	0	0	0	0	0	0
LakePulse	ERR4869720	North America	0.01	0.02	0.02	0.02	0.03	0.02	0.03	0.03	0.02	0.03	0.03	0.02	0.03	0.02	0.02	0.02	0.02	0.02	0.02	0.02	0.01	0.01	0.01	0.01	0.01	0.01	0.02	0.02	0.01	0.01	0.01	0.01	0.01	0.01	0.01	0.01	0.01	0.01	0.01	0.01	0.01	0.01	0.01	0.01	0.01	0.01	0.01
LakePulse	ERR4869721	North America	0	0	0	0	0	0	0	0	0	0	0	0	0	0	0	0	0	0	0	0	0	0	0	0	0	0	0	0	0	0	0	0	0	0	0	0	0	0	0	0	0	0	0	0	0	0	0
LakePulse	ERR4869722	North America	0.01	0	0	0	0	0	0	0.01	0	0	0	0	0	0	0	0	0	0	0	0	0.01	0	0	0	0	0	0.01	0.01	0	0	0	0	0	0	0	0.01	0	0	0	0	0	0	0	0	0	0	0
LakePulse	ERR4869723	North America	0.01	0.43	0.41	0.41	0.44	0.43	0.47	0.49	0.45	0.49	0.46	0.41	0.49	0.45	0.47	0.4	0.45	0.37	0.43	0.44	0.01	0.01	0.01	0.01	0.01	0.01	0.01	0.01	0.01	0.01	0.01	0.01	0.01	0.01	0.01	0.01	0.01	0.01	0.01	0.01	0.01	0.01	0.01	0.01	0.01	0.01	0.01
LakePulse	ERR4869724	North America	0.01	0.14	0.14	0.14	0.15	0.14	0.15	0.16	0.15	0.16	0.19	0.14	0.16	0.15	0.15	0.12	0.15	0.13	0.14	0.14	0.01	0.01	0.01	0.01	0.01	0.01	0.01	0.01	0.01	0.01	0.01	0.01	0.01	0.01	0.01	0.01	0.01	0.01	0.01	0.01	0.01	0.01	0.01	0.01	0.01	0.01	0.01
LakePulse	ERR4869725	North America	0.01	0.38	0.37	0.37	0.39	0.38	0.42	0.44	0.4	0.44	0.4	0.36	0.44	0.41	0.42	0.35	0.4	0.33	0.39	0.39	0	0	0	0	0	0	0.01	0.01	0	0.01	0	0	0.01	0	0	0.01	0	0	0	0	0	0	0	0	0	0.01	0
LakePulse	ERR4869726	North America	0	0	0	0	0	0	0	0	0	0	0	0	0	0	0	0	0	0	0	0	0	0	0	0	0	0	0	0	0	0	0	0	0	0	0	0	0	0	0	0	0	0	0	0	0	0	0
LakePulse	ERR4869727	North America	0	0	0	0	0	0	0	0	0	0	0	0	0	0	0	0	0	0	0	0	0	0	0	0	0	0	0	0	0	0	0	0	0	0	0	0	0	0	0	0	0	0	0	0	0	0	0
LakePulse	ERR4869728	North America	0	0.04	0.04	0.04	0.04	0.04	0.05	0.05	0.04	0.05	0.06	0.04	0.05	0.04	0.04	0.04	0.04	0.04	0.04	0.04	0	0	0	0	0	0	0	0	0	0	0	0	0	0	0	0	0	0	0	0	0	0	0	0	0	0	0
LakePulse	ERR4869729	North America	0	0	0	0	0	0	0	0	0	0	0	0	0	0	0	0	0	0	0	0	0	0	0	0	0	0	0	0	0	0	0	0	0	0	0	0	0	0	0	0	0	0	0	0	0	0	0
LakePulse	ERR4869730	North America	0	0	0	0	0	0	0	0	0	0	0	0	0	0	0	0	0	0	0	0	0	0	0	0	0	0	0	0	0	0	0	0	0	0	0	0	0	0	0	0	0	0	0	0	0	0	0
LakePulse	ERR4869731	North America	0	0.15	0.14	0.14	0.15	0.15	0.16	0.17	0.15	0.17	0.2	0.14	0.17	0.15	0.16	0.13	0.15	0.14	0.15	0.15	0	0	0	0	0	0	0	0	0	0	0	0	0	0	0	0	0	0	0	0	0	0	0	0	0	0	0
LakePulse	ERR4869732	North America	0	0.02	0.02	0.02	0.02	0.02	0.02	0.02	0.02	0.02	0.02	0.02	0.02	0.02	0.02	0.02	0.02	0.02	0.02	0.02	0	0	0	0	0	0	0	0	0	0	0	0	0	0	0	0	0	0	0	0	0	0	0	0	0	0	0
LakePulse	ERR4869733	North America	0	0	0	0	0	0	0	0	0	0	0	0	0	0	0	0	0	0	0	0	0	0	0	0	0	0	0	0	0	0	0	0	0	0	0	0	0	0	0	0	0	0	0	0	0	0	0
LakePulse	ERR4869734	North America	0.09	0.92	0.88	0.9	0.97	0.92	1.01	1.05	0.97	1.04	0.97	0.88	1.05	0.97	1.01	0.85	0.96	0.83	0.93	0.94	0	0	0	0	0.01	0	0	0	0	0.01	0	0	0	0	0	0	0	0	0	0	0	0	0	0	0	0	0
LakePulse	ERR4869735	North America	0	0	0	0	0	0	0	0	0	0	0	0	0	0	0	0	0	0	0	0	0	0	0	0	0	0	0	0	0	0	0	0	0	0	0	0	0	0	0	0	0	0	0	0	0	0	0
LakePulse	ERR4869736	North America	0	0.01	0.01	0.01	0.01	0.01	0.01	0.01	0.01	0.01	0.01	0.01	0.01	0.01	0.01	0.01	0.01	0.01	0.01	0.01	0.01	0.01	0.01	0.01	0.01	0.01	0.01	0.01	0.01	0.01	0.01	0.01	0.01	0.01	0.01	0.01	0.01	0.01	0.01	0.01	0.01	0.01	0.01	0.01	0.01	0.01	0.01
LakePulse	ERR4869737	North America	0	0.01	0.01	0.01	0.01	0.01	0.01	0.01	0.01	0.01	0.01	0.01	0.01	0.01	0.01	0.01	0.01	0.01	0.01	0.01	0.01	0.01	0.01	0.01	0.01	0.01	0.01	0.01	0.01	0.01	0.01	0.01	0.01	0.01	0.01	0.01	0.01	0.01	0.01	0.01	0.01	0.01	0.01	0.01	0.01	0.01	0.01
LakePulse	ERR4869738	North America	0	0	0	0	0	0	0	0	0	0	0	0	0	0	0	0	0	0	0	0	0	0	0	0	0	0	0	0	0	0	0	0	0	0	0	0	0	0	0	0	0	0	0	0	0	0	0
LakePulse	ERR4869739	North America	0	0.01	0.01	0.01	0.01	0.01	0.01	0.01	0	0.01	0.01	0.01	0.01	0	0	0.01	0.01	0.01	0.01	0	0.01	0.01	0.01	0.01	0.01	0.01	0.01	0.01	0.01	0.01	0.01	0.01	0.01	0.01	0.01	0.01	0.01	0.01	0.01	0.01	0.01	0	0.01	0.01	0.01	0.01	0.01
LakePulse	ERR4869740	North America	0	0	0	0	0	0	0	0.01	0	0.01	0.01	0.01	0.01	0	0	0	0.01	0	0	0	0.01	0	0.01	0.01	0	0.01	0	0	0	0.01	0	0	0	0	0	0.01	0	0	0.01	0	0	0	0	0	0	0	0
LakePulse	ERR4869741	North America	0	0.01	0.01	0.01	0.01	0.01	0.01	0.01	0.01	0.01	0.01	0.01	0.01	0.01	0.01	0.01	0.01	0.01	0.01	0.01	0.01	0.01	0.01	0.01	0	0.01	0	0.01	0.01	0.01	0	0	0.01	0	0.01	0.01	0.01	0	0.01	0	0	0	0	0	0	0.01	0
LakePulse	ERR4869742	North America	0.02	0.04	0.05	0.04	0.06	0.05	0.05	0.06	0.04	0.06	0.07	0.07	0.07	0.04	0.04	0.04	0.06	0.04	0.04	0.04	0.06	0.05	0.05	0.07	0.05	0.06	0.11	0.11	0.07	0.08	0.06	0.06	0.07	0.07	0.07	0.07	0.06	0.07	0.06	0.06	0.06	0.06	0.06	0.06	0.06	0.06	0.06
LakePulse	ERR4869743	North America	0	0.01	0.01	0.01	0.01	0.01	0.01	0.01	0.01	0.01	0.02	0.01	0.01	0.01	0.01	0.01	0.01	0.01	0.01	0.01	0.01	0.01	0.01	0.01	0.01	0.01	0.01	0.01	0.01	0.01	0.01	0.01	0.01	0.01	0.01	0.01	0.01	0.01	0.01	0.01	0.01	0.01	0.01	0.01	0.01	0.01	0.01
LakePulse	ERR4869744	North America	0	0	0	0	0	0	0	0	0	0	0	0	0.01	0	0	0	0	0	0	0	0	0	0	0	0	0	0	0	0	0	0	0	0	0	0	0	0	0	0	0	0	0	0	0	0	0	0
LakePulse	ERR4869745	North America	0	0.01	0.02	0.01	0.02	0.02	0.02	0.02	0.01	0.02	0.02	0.02	0.02	0.02	0.02	0.01	0.02	0.01	0.01	0.01	0.01	0.01	0.01	0.01	0.01	0.01	0.02	0.02	0.01	0.02	0.01	0.01	0.01	0.01	0.01	0.01	0.01	0.01	0.01	0.01	0.01	0.01	0.01	0.01	0.01	0.01	0.01
LakePulse	ERR4869746	North America	0	0.02	0.02	0.02	0.02	0.02	0.02	0.02	0.02	0.02	0.02	0.02	0.03	0.02	0.02	0.02	0.02	0.02	0.02	0.02	0	0	0.01	0.01	0.01	0	0.01	0.01	0.01	0.01	0.01	0.01	0.01	0.01	0.01	0.01	0.01	0	0.01	0.01	0	0	0.01	0	0	0.01	0
LakePulse	ERR4869747	North America	0.08	4.82	4.61	4.68	4.89	4.8	5.28	5.53	5.08	5.52	5.05	4.61	5.53	5.13	5.33	4.4	5.06	4.17	4.84	4.97	0.01	0.01	0.01	0.01	0.03	0.01	0.02	0.02	0.01	0.02	0.02	0.01	0.02	0.02	0.02	0.02	0.02	0.02	0.02	0.02	0.02	0.01	0.02	0.02	0.02	0.02	0.02
LakePulse	ERR4869748	North America	0.03	1.2	1.15	1.16	1.22	1.19	1.31	1.37	1.26	1.38	1.26	1.15	1.38	1.27	1.31	1.08	1.26	1.04	1.2	1.23	0.02	0.02	0.02	0.02	0.02	0.02	0.03	0.03	0.02	0.03	0.02	0.02	0.03	0.02	0.03	0.03	0.02	0.02	0.02	0.02	0.02	0.02	0.02	0.02	0.02	0.02	0.02
LakePulse	ERR4869749	North America	0	0	0	0	0	0	0	0	0	0	0.01	0	0.01	0	0	0	0	0	0	0	0	0	0	0	0	0	0	0	0	0	0	0	0	0	0	0	0	0	0	0	0	0	0	0	0	0	0
LakePulse	ERR4869750	North America	0	0	0.01	0	0.01	0.01	0.01	0.01	0	0.01	0.01	0.01	0.01	0.01	0.01	0.01	0.01	0.01	0.01	0.01	0.01	0.01	0.01	0.01	0.01	0.01	0.01	0.02	0.01	0.01	0.01	0.01	0.01	0.01	0.01	0.01	0.01	0.01	0.01	0.01	0.01	0.01	0.01	0.01	0.01	0.01	0.01
LakePulse	ERR4869751	North America	0	0.02	0.03	0.02	0.03	0.02	0.03	0.03	0.02	0.03	0.03	0.02	0.03	0.02	0.03	0.02	0.03	0.02	0.02	0.02	0.01	0.01	0.01	0.01	0.01	0.01	0.02	0.02	0.01	0.01	0.01	0.01	0.02	0.01	0.01	0.02	0.01	0.01	0.01	0.01	0.01	0.01	0.01	0.01	0.01	0.01	0.01
LakePulse	ERR4869752	North America	0.01	0.63	0.6	0.61	0.64	0.63	0.69	0.72	0.67	0.72	0.66	0.6	0.72	0.67	0.69	0.58	0.66	0.54	0.63	0.64	0	0	0	0	0	0	0	0	0	0	0	0	0	0	0	0	0	0	0	0	0	0	0	0	0	0	0
LakePulse	ERR4869753	North America	0.01	0.37	0.35	0.35	0.37	0.36	0.4	0.42	0.39	0.41	0.38	0.35	0.42	0.39	0.4	0.33	0.38	0.31	0.37	0.37	0.01	0.01	0.01	0.01	0.01	0.01	0.01	0.01	0.01	0.01	0.01	0.01	0.01	0.01	0.01	0.01	0.01	0.01	0.01	0.01	0.01	0.01	0.01	0.01	0.01	0.01	0.01
LakePulse	ERR4869754	North America	0	0	0.01	0.01	0.01	0.01	0.01	0.01	0.01	0.01	0.01	0.02	0.01	0.01	0	0.01	0.01	0.01	0.01	0.01	0.01	0.01	0.01	0.01	0.01	0.01	0.01	0.01	0.02	0.03	0.01	0.01	0.02	0.02	0.02	0.02	0.02	0.02	0.02	0.02	0.02	0.01	0.01	0.01	0.01	0.02	0.02
LakePulse	ERR4869755	North America	0	0.01	0.01	0.01	0.01	0.01	0.01	0.01	0.01	0.01	0.01	0.01	0.01	0.01	0.01	0.01	0.01	0.01	0.01	0.01	0.01	0.01	0.01	0.01	0.01	0.01	0.01	0.01	0.01	0.01	0.01	0.01	0.01	0.01	0.01	0.01	0.01	0.01	0.01	0.01	0.01	0.01	0.01	0.01	0.01	0.01	0.01
LakePulse	ERR4869756	North America	0	0.01	0.01	0.01	0.01	0.01	0.01	0.01	0.01	0.01	0.01	0.01	0.01	0.01	0.01	0.01	0.01	0.01	0.01	0.01	0.01	0.01	0.01	0.01	0.01	0.01	0.03	0.03	0.01	0.01	0.01	0.01	0.01	0.01	0.01	0.01	0.01	0.01	0.01	0.01	0.01	0.01	0.01	0.01	0.01	0.01	0.01
LakePulse	ERR4869757	North America	0.01	0.01	0.02	0.01	0.02	0.01	0.02	0.02	0.01	0.02	0.02	0.01	0.02	0.01	0.02	0.02	0.02	0.02	0.01	0.01	0.01	0.02	0.02	0.02	0.01	0.02	0.02	0.02	0.01	0.01	0.01	0.01	0.01	0.01	0.01	0.02	0.02	0.01	0.02	0.02	0.01	0.01	0.01	0.01	0.01	0.02	0.01
LakePulse	ERR4869758	North America	0.02	0.03	0.05	0.04	0.05	0.04	0.04	0.05	0.04	0.07	0.06	0.04	0.05	0.04	0.04	0.05	0.06	0.04	0.04	0.04	0.03	0.03	0.03	0.03	0.02	0.03	0.02	0.03	0.03	0.04	0.03	0.03	0.04	0.04	0.04	0.04	0.04	0.04	0.05	0.04	0.04	0.03	0.04	0.04	0.04	0.04	0.04
LakePulse	ERR4869759	North America	0	0	0.01	0	0.01	0	0	0.01	0	0.01	0.01	0	0.01	0	0	0	0.01	0	0	0	0.01	0.01	0.01	0.01	0.01	0.01	0	0.01	0.01	0.02	0.02	0.02	0.02	0.02	0.02	0.02	0.01	0.01	0.02	0.01	0.01	0.01	0.01	0.01	0.01	0.01	0.01
LakePulse	ERR4869760	North America	0	0	0	0	0	0	0	0	0	0	0	0	0	0	0	0	0	0	0	0	0	0	0	0	0	0	0	0	0	0	0	0	0	0	0	0	0	0	0	0	0	0	0	0	0	0	0
LakePulse	ERR4869761	North America	0	0	0	0	0	0	0	0	0	0	0.01	0	0.01	0	0	0	0	0	0	0	0	0	0	0	0	0	0	0	0.01	0.02	0.02	0.02	0.02	0.02	0.02	0.02	0.02	0.01	0.02	0.01	0.01	0.01	0.01	0.01	0.01	0.01	0.01
LakePulse	ERR4869762	North America	0	0	0	0	0	0	0	0	0	0	0	0	0.01	0	0	0	0	0	0	0	0	0	0	0	0	0	0	0	0	0	0	0	0	0	0	0	0	0	0	0	0	0	0	0	0	0	0
LakePulse	ERR4869763	North America	0	0	0	0	0	0	0	0	0	0	0	0	0	0	0	0	0	0	0	0	0	0	0	0	0	0	0	0	0	0	0	0	0	0	0	0	0	0	0	0	0	0	0	0	0	0	0
LakePulse	ERR4869764	North America	0	0	0	0	0	0	0	0	0	0	0	0	0	0	0	0	0	0	0	0	0	0	0	0	0	0	0	0	0	0	0	0	0	0	0	0	0	0	0	0	0	0	0	0	0	0	0
LakePulse	ERR4869765	North America	0.01	0.01	0.02	0.01	0.02	0.01	0.02	0.02	0.02	0.03	0.03	0.02	0.03	0.02	0.02	0.02	0.02	0.02	0.02	0.02	0.02	0.02	0.03	0.02	0.02	0.02	0.02	0.02	0.03	0.06	0.05	0.05	0.06	0.05	0.05	0.05	0.05	0.04	0.05	0.04	0.04	0.04	0.04	0.04	0.04	0.04	0.04
LakePulse	ERR4869766	North America	0	0	0.01	0	0.01	0.01	0.01	0.01	0.01	0.01	0.01	0.01	0.01	0.01	0.01	0.01	0.01	0.01	0.01	0.01	0.01	0.01	0.01	0.01	0.01	0.01	0.01	0.01	0.01	0.03	0.03	0.03	0.03	0.03	0.03	0.02	0.02	0.02	0.02	0.02	0.02	0.02	0.02	0.02	0.02	0.02	0.02
LakePulse	ERR4869767	North America	0	0	0.01	0	0	0	0	0.01	0	0	0.01	0	0.01	0	0	0	0	0	0	0	0	0	0	0	0	0	0	0	0	0	0	0	0	0	0	0.01	0	0	0.01	0	0.01	0	0	0	0	0	0
LakePulse	ERR4869768	North America	0.01	0.01	0.01	0.01	0.02	0.01	0.01	0.01	0.01	0.02	0.02	0.01	0.02	0.01	0.01	0.01	0.01	0.01	0.01	0.01	0.01	0.01	0.01	0.01	0.01	0.01	0.02	0.02	0.01	0.01	0.01	0.01	0.01	0.01	0.01	0.02	0.01	0.01	0.01	0.01	0.01	0.01	0.01	0.01	0.01	0.01	0.01
LakePulse	ERR4869769	North America	0	0	0	0	0	0	0	0	0	0	0	0	0	0	0	0	0	0	0	0	0	0	0	0	0	0	0	0	0	0	0	0	0	0	0	0	0	0	0	0	0	0	0	0	0	0	0
LakePulse	ERR4869770	North America	0	0	0	0	0	0	0	0	0	0	0	0	0	0	0	0	0	0	0	0	0	0	0	0	0	0	0	0	0	0	0	0	0	0	0	0	0	0	0	0	0	0	0	0	0	0	0
LakePulse	ERR4869771	North America	0	0.01	0.01	0.01	0.01	0.01	0.01	0.01	0.01	0.01	0.01	0.01	0.01	0.01	0.01	0.01	0.01	0.01	0.01	0.01	0.01	0.01	0.01	0.01	0.01	0.01	0.03	0.03	0.01	0.02	0.01	0.01	0.01	0.01	0.01	0.01	0.01	0.01	0.01	0.01	0.01	0.01	0.01	0.01	0.01	0.01	0.01
LakePulse	ERR4869772	North America	0	0	0	0	0	0	0	0	0	0	0	0	0	0	0	0	0	0	0	0	0	0	0	0	0	0	0	0	0	0	0	0	0	0	0	0.01	0	0	0	0	0	0	0	0	0	0	0
LakePulse	ERR4869773	North America	0	0	0	0	0	0	0	0	0	0	0	0	0	0	0	0	0	0	0	0	0	0	0	0	0	0	0	0	0	0	0	0	0	0	0	0	0	0	0	0	0	0	0	0	0	0	0
LakePulse	ERR4869774	North America	0	0	0	0	0	0	0	0	0	0	0	0	0	0	0	0	0	0	0	0	0	0	0	0	0	0	0	0	0	0	0	0	0	0	0	0	0	0	0	0	0	0	0	0	0	0	0
LakePulse	ERR4869775	North America	0	0	0	0	0	0	0	0	0	0	0	0	0.01	0	0	0	0	0	0	0	0	0	0	0	0	0	0	0	0	0	0	0	0	0	0	0	0	0	0	0	0	0	0	0	0	0	0
LakePulse	ERR4869776	North America	0	0	0	0	0	0	0	0	0	0	0	0	0	0	0	0	0	0	0	0	0	0	0	0	0	0	0	0	0	0	0	0	0	0	0	0	0	0	0	0	0	0	0	0	0	0	0
LakePulse	ERR4869777	North America	0	0.01	0.01	0.01	0.01	0.01	0.01	0.01	0.01	0.01	0.01	0.01	0.01	0.01	0.01	0.01	0.01	0.01	0.01	0.01	0.01	0.01	0.01	0.01	0.01	0.01	0.01	0.01	0.02	0.02	0.02	0.02	0.02	0.02	0.02	0.02	0.02	0.02	0.02	0.02	0.02	0.02	0.02	0.02	0.02	0.02	0.02
LakePulse	ERR4869778	North America	0.01	0.29	0.28	0.28	0.3	0.28	0.32	0.33	0.3	0.35	0.31	0.28	0.33	0.3	0.31	0.26	0.31	0.25	0.29	0.29	0.01	0.01	0.01	0.01	0.01	0.01	0.01	0.01	0.01	0.01	0.01	0.01	0.01	0.01	0.01	0.01	0.01	0.01	0.01	0.01	0.01	0.01	0.01	0.01	0.01	0.01	0.01
LakePulse	ERR4869779	North America	0	0	0.01	0	0.01	0	0	0.01	0	0	0.01	0	0.01	0	0	0	0.01	0	0	0	0	0	0	0	0	0	0	0	0	0	0	0	0	0	0	0.01	0	0	0	0	0	0	0	0	0	0	0
LakePulse	ERR4869780	North America	0	0	0	0	0	0	0	0	0	0	0.01	0.01	0.01	0	0	0.01	0.01	0	0	0	0	0	0	0.01	0	0	0.01	0.01	0.01	0.01	0.01	0.01	0.01	0.01	0.01	0.01	0.01	0.01	0.01	0.01	0.01	0.01	0.01	0.01	0.01	0.01	0.01
LakePulse	ERR4869781	North America	0.01	0.01	0.02	0.01	0.02	0.01	0.02	0.02	0.01	0.02	0.02	0.02	0.02	0.01	0.01	0.01	0.02	0.02	0.01	0.01	0.01	0.01	0.01	0.02	0.01	0.02	0.03	0.03	0.02	0.02	0.02	0.02	0.02	0.02	0.02	0.02	0.02	0.01	0.02	0.02	0.01	0.01	0.01	0.01	0.01	0.02	0.02
LakePulse	ERR4869782	North America	0	0	0	0	0	0	0	0	0	0	0	0	0	0	0	0	0	0	0	0	0	0	0	0	0	0	0	0	0	0	0	0	0	0	0	0	0	0	0	0	0	0	0	0	0	0	0
LakePulse	ERR4869783	North America	0.01	0.12	0.12	0.12	0.14	0.12	0.14	0.14	0.13	0.16	0.14	0.12	0.14	0.13	0.13	0.12	0.14	0.11	0.12	0.13	0.01	0.01	0.01	0.01	0.01	0.01	0.01	0.01	0.01	0.01	0.01	0.01	0.02	0.01	0.01	0.02	0.01	0.01	0.02	0.01	0.01	0.01	0.01	0.01	0.01	0.01	0.01
LakePulse	ERR4869784	North America	0	0	0	0	0	0	0	0	0	0	0	0	0.01	0	0	0	0	0	0	0	0	0	0	0	0	0	0	0	0	0	0	0	0	0	0	0	0	0	0	0	0	0	0	0	0	0	0
LakePulse	ERR4869785	North America	0	0	0	0	0	0	0	0	0	0	0	0	0	0	0	0	0	0	0	0	0	0	0	0	0	0	0	0	0	0	0	0	0	0	0	0	0	0	0	0	0	0	0	0	0	0	0
LakePulse	ERR4869786	North America	0	0	0	0	0	0	0	0	0	0	0	0	0	0	0	0	0	0	0	0	0	0	0	0	0	0	0	0	0	0	0	0	0	0	0	0	0	0	0	0	0	0	0	0	0	0	0
LakePulse	ERR4869787	North America	0	0	0.01	0	0.01	0.01	0	0.01	0.01	0	0.01	0.01	0.01	0	0	0.01	0.01	0	0	0.01	0	0	0.01	0.01	0	0.01	0	0	0.01	0.01	0.01	0.01	0.01	0.01	0.01	0.01	0.01	0.01	0.01	0.01	0.01	0	0.01	0.01	0.01	0.01	0.01
LakePulse	ERR4869788	North America	0.01	0.01	0.02	0.01	0.02	0.01	0.01	0.02	0.01	0.02	0.02	0.01	0.02	0.01	0.01	0.01	0.02	0.01	0.01	0.01	0.02	0.01	0.02	0.02	0.01	0.02	0.02	0.02	0.02	0.02	0.02	0.02	0.02	0.02	0.02	0.02	0.02	0.02	0.02	0.02	0.02	0.02	0.02	0.02	0.02	0.02	0.02
LakePulse	ERR4869789	North America	0	0.01	0.01	0.01	0.01	0.01	0.01	0.01	0.01	0.01	0.01	0.01	0.01	0.01	0.01	0.01	0.01	0.01	0.01	0.01	0.01	0.01	0.01	0.01	0.01	0.01	0.01	0.01	0.01	0.01	0.01	0.01	0.01	0.01	0.01	0.01	0.01	0.01	0.01	0.01	0.01	0.01	0.01	0.01	0.01	0.01	0.01
LakePulse	ERR4869790	North America	0	0	0	0	0	0	0	0	0	0	0	0	0	0	0	0	0	0	0	0	0	0	0	0	0	0	0	0	0	0.01	0.01	0.01	0.01	0.01	0.01	0.01	0.01	0.01	0.01	0.01	0.01	0.01	0.01	0.01	0.01	0.01	0.01
LakePulse	ERR4869791	North America	0	0	0	0	0	0	0	0	0	0	0.01	0	0	0	0	0	0	0	0	0	0	0	0	0	0	0	0.01	0.01	0	0.01	0	0	0	0	0	0.01	0	0	0	0	0	0	0	0	0	0	0
LakePulse	ERR4869792	North America	0	0.2	0.19	0.19	0.2	0.2	0.21	0.22	0.21	0.22	0.21	0.19	0.22	0.21	0.21	0.18	0.21	0.17	0.2	0.2	0	0	0	0	0	0	0	0	0	0	0	0	0	0	0	0	0	0	0	0	0	0	0	0	0	0	0
LakePulse	ERR4869793	North America	0	0	0	0	0	0	0	0	0	0	0	0	0	0	0	0	0	0	0	0	0	0	0	0	0	0	0	0	0	0	0	0	0	0	0	0	0	0	0	0	0	0	0	0	0	0	0
LakePulse	ERR4869794	North America	0	0	0	0	0	0	0	0	0	0	0	0	0	0	0	0	0	0	0	0	0	0	0	0	0	0	0	0	0	0	0	0	0	0	0	0	0	0	0	0	0	0	0	0	0	0	0
LakePulse	ERR4869795	North America	0	0	0	0	0	0	0	0	0	0	0	0	0	0	0	0	0	0	0	0	0	0	0	0	0	0	0	0	0	0	0	0	0	0	0	0	0	0	0	0	0	0	0	0	0	0	0
LakePulse	ERR4869796	North America	0	0	0	0	0	0	0	0	0	0.02	0	0	0	0	0	0	0	0	0	0	0	0	0	0	0	0	0.01	0.01	0.01	0.01	0.01	0.01	0.01	0.01	0.01	0.01	0.01	0.01	0.01	0.01	0.01	0.01	0	0	0	0.01	0.01
LakePulse	ERR4869797	North America	0	0.01	0.01	0.01	0.01	0.01	0.01	0.01	0.01	0.01	0.01	0.01	0.01	0.01	0.01	0.01	0.01	0.01	0.01	0.01	0	0	0	0	0	0	0	0	0	0	0	0	0	0	0	0.01	0	0	0.01	0	0	0	0	0	0	0	0
LakePulse	ERR4869798	North America	0	0	0	0	0	0	0	0	0	0.01	0.01	0.01	0.01	0	0	0	0.01	0	0	0	0.01	0	0.01	0.01	0.01	0.01	0.01	0.01	0.04	0.06	0.07	0.04	0.04	0.04	0.05	0.03	0.03	0.02	0.03	0.02	0.02	0.02	0.02	0.02	0.02	0.02	0.02
LakePulse	ERR4869799	North America	0	0	0	0	0	0	0	0	0	0	0	0	0.01	0	0	0	0	0	0	0	0	0	0	0	0	0	0	0	0	0	0	0	0	0	0	0	0	0	0	0	0	0	0	0	0	0	0
LakePulse	ERR4869800	North America	0	0	0.01	0	0.01	0	0	0.01	0	0.01	0.01	0	0.01	0	0	0	0.01	0	0	0	0.01	0.01	0.01	0.01	0.01	0.01	0.01	0.01	0.01	0.01	0.01	0.01	0.01	0.01	0.01	0.01	0.01	0.01	0.01	0.01	0.01	0.01	0.01	0.01	0.01	0.01	0.01
LakePulse	ERR4869801	North America	0	0	0	0	0	0	0	0	0	0	0	0	0	0	0	0	0	0	0	0	0	0	0	0	0	0	0	0	0	0	0	0	0	0	0	0	0	0	0	0	0	0	0	0	0	0	0
LakePulse	ERR4869802	North America	0	0	0.01	0	0.01	0	0	0.01	0	0.01	0.01	0.01	0.01	0	0	0.01	0.01	0.01	0	0	0.01	0.01	0.01	0.01	0.01	0.01	0.01	0.01	0.01	0.01	0.01	0.01	0.02	0.01	0.01	0.01	0.01	0.01	0.01	0.01	0.01	0.01	0.01	0.01	0.01	0.01	0.01
LakePulse	ERR4869803	North America	0	0	0	0	0	0	0	0	0	0	0	0	0	0	0	0	0	0	0	0	0	0	0	0	0	0	0	0	0	0	0	0	0	0	0	0	0	0	0	0	0	0	0	0	0	0	0
LakePulse	ERR4869804	North America	0	0	0	0	0	0	0	0	0	0	0.01	0	0.01	0	0	0	0	0	0	0	0	0	0	0	0	0	0.01	0.01	0.01	0.02	0.02	0.02	0.02	0.02	0.02	0.02	0.02	0.01	0.02	0.01	0.01	0.01	0.01	0.01	0.01	0.01	0.01
LakePulse	ERR4869805	North America	0	0	0	0	0	0	0	0	0	0	0	0	0	0	0	0	0	0	0	0	0	0	0	0	0	0	0	0	0	0	0	0	0	0	0	0	0	0	0	0	0	0	0	0	0	0	0
LakePulse	ERR4869806	North America	0	0	0	0	0	0	0	0	0	0.01	0.01	0	0.01	0	0	0	0.01	0	0	0	0.01	0	0.01	0	0	0	0	0	0	0.01	0.01	0.01	0.01	0.01	0.01	0.01	0.01	0.01	0.01	0.01	0	0	0.01	0.01	0.01	0.01	0.01
LakePulse	ERR4869807	North America	0.01	0.01	0.02	0.01	0.02	0.02	0.02	0.02	0.02	0.02	0.03	0.02	0.03	0.01	0.02	0.02	0.03	0.03	0.02	0.02	0.02	0.03	0.03	0.05	0.02	0.05	0.02	0.02	0.03	0.04	0.03	0.05	0.03	0.03	0.03	0.03	0.03	0.03	0.04	0.03	0.03	0.03	0.03	0.03	0.03	0.03	0.03
LakePulse	ERR4869808	North America	0	0	0	0	0	0	0	0	0	0	0	0	0.01	0	0	0	0	0	0	0	0	0	0	0	0	0	0	0	0	0	0	0	0	0	0	0	0	0	0	0	0	0	0	0	0	0	0
LakePulse	ERR4869809	North America	0.02	0.03	0.05	0.03	0.05	0.03	0.03	0.05	0.03	0.05	0.06	0.05	0.06	0.03	0.03	0.03	0.05	0.03	0.03	0.03	0.06	0.06	0.06	0.07	0.06	0.07	0.06	0.06	0.09	0.1	0.07	0.07	0.09	0.07	0.08	0.08	0.09	0.07	0.09	0.08	0.08	0.07	0.07	0.07	0.07	0.08	0.07
LakePulse	ERR4869810	North America	0	0.01	0.01	0.01	0.01	0	0	0.01	0.01	0.01	0.01	0.01	0.02	0.01	0.01	0.01	0.01	0	0.01	0.01	0	0.01	0.01	0.01	0	0.01	0.01	0.01	0.01	0.01	0.01	0.01	0.01	0.01	0.01	0.01	0.01	0.01	0.01	0.01	0.01	0.01	0.01	0.01	0.01	0.01	0.01
LakePulse	ERR4869811	North America	0	0	0	0	0	0	0	0	0	0	0	0	0	0	0	0	0	0	0	0	0	0	0	0	0	0	0	0	0	0	0	0	0	0	0	0	0	0	0	0	0	0	0	0	0	0	0
LakePulse	ERR4869812	North America	0	0	0.01	0	0.01	0	0.01	0.01	0.01	0.01	0.01	0.01	0.01	0.01	0.01	0.01	0.01	0.01	0.01	0.01	0.01	0.01	0.01	0.01	0.01	0.01	0.01	0.01	0.01	0.01	0.01	0.01	0.01	0.01	0.01	0.01	0.01	0.01	0.01	0.01	0.01	0.01	0.01	0.01	0.01	0.01	0.01
LakePulse	ERR4869813	North America	0	0	0	0	0	0	0	0	0	0	0	0	0	0	0	0	0	0	0	0	0	0	0	0	0	0	0	0	0	0	0	0	0	0	0	0	0	0	0	0	0	0	0	0	0	0	0
LakePulse	ERR4869814	North America	0	0	0	0	0	0	0	0	0	0	0	0	0	0	0	0	0	0	0	0	0	0	0	0	0	0	0	0	0.01	0.01	0.01	0.01	0.01	0.01	0.01	0.01	0.01	0	0.01	0.01	0.01	0	0	0	0	0.01	0.01
LakePulse	ERR4869815	North America	0	0	0	0	0	0	0	0	0	0	0	0	0	0	0	0	0	0	0	0	0	0	0	0	0	0	0	0	0	0.01	0.01	0	0	0	0	0	0	0	0	0	0	0	0	0	0	0	0
LakePulse	ERR4869816	North America	0.01	0.01	0.02	0.01	0.02	0.01	0.01	0.02	0.01	0.02	0.03	0.02	0.02	0.01	0.01	0.02	0.02	0.01	0.01	0.01	0.02	0.02	0.02	0.03	0.02	0.02	0.04	0.04	0.05	0.08	0.07	0.08	0.08	0.08	0.08	0.07	0.07	0.07	0.07	0.07	0.06	0.06	0.06	0.06	0.06	0.07	0.07
LakePulse	ERR4869817	North America	0	0	0	0	0	0	0	0	0	0	0	0	0	0	0	0	0	0	0	0	0	0	0	0	0	0	0	0	0	0	0	0	0	0	0	0	0	0	0	0	0	0	0	0	0	0	0
LakePulse	ERR4869818	North America	0.01	0.01	0.01	0.01	0.02	0.01	0.01	0.01	0.01	0.02	0.02	0.01	0.02	0.01	0.01	0.01	0.01	0.01	0.01	0.01	0.01	0.01	0.01	0.01	0.01	0.01	0.02	0.02	0.01	0.02	0.02	0.02	0.02	0.02	0.02	0.02	0.02	0.02	0.02	0.02	0.02	0.02	0.02	0.02	0.02	0.02	0.02
LakePulse	ERR4869819	North America	0	0	0	0	0	0	0	0	0	0	0	0	0	0	0	0	0	0	0	0	0	0	0	0	0	0	0	0	0	0	0	0	0	0	0	0	0	0	0	0	0	0	0	0	0	0	0
LakePulse	ERR4869820	North America	0.03	1.81	1.73	1.75	1.83	1.81	1.98	2.07	1.91	2.04	1.9	1.73	2.06	1.91	1.97	1.66	1.91	1.55	1.81	1.84	0	0.01	0.01	0.01	0.01	0.01	0.01	0.01	0.01	0.01	0	0.01	0.01	0.01	0.01	0.01	0.01	0.01	0.01	0.01	0.01	0	0.01	0.01	0.01	0.01	0.01
LakePulse	ERR4869821	North America	0	0	0	0	0	0	0	0	0	0	0	0	0	0	0	0	0	0	0	0	0	0	0	0	0	0	0	0	0	0	0	0	0	0	0	0	0	0	0	0	0	0	0	0	0	0	0
LakePulse	ERR4869822	North America	0	0	0	0	0	0	0	0	0	0.01	0	0	0.01	0	0	0	0	0	0	0	0	0	0	0	0	0	0	0	0.04	0.03	0.03	0.02	0.02	0.02	0.02	0.02	0.02	0.02	0.02	0.02	0.02	0.02	0.02	0.02	0.02	0.02	0.02
LakePulse	ERR4869823	North America	0	0	0.01	0	0.01	0	0	0.01	0	0.01	0.01	0	0.01	0	0	0.01	0.01	0	0	0	0	0	0	0.01	0	0.01	0	0	0.01	0.01	0.01	0.01	0.01	0.01	0.01	0.01	0.01	0.01	0.01	0.01	0.01	0.01	0.01	0.01	0.01	0.01	0.01
LakePulse	ERR4869824	North America	0	0	0	0	0	0	0	0	0	0	0	0	0	0	0	0	0	0	0	0	0	0	0	0	0	0	0	0	0	0	0	0	0	0	0	0	0	0	0	0	0	0	0	0	0	0	0
LakePulse	ERR4869825	North America	0	0	0	0	0	0	0	0	0	0	0	0	0	0	0	0	0	0	0	0	0	0	0	0	0	0	0	0	0	0	0	0	0	0	0	0	0	0	0	0	0	0	0	0	0	0	0
LakePulse	ERR4869826	North America	0	0	0	0	0	0	0	0	0	0	0	0	0	0	0	0	0	0	0	0	0	0	0	0	0	0	0	0	0	0	0	0	0	0	0	0.01	0.01	0.01	0.01	0.01	0.01	0.01	0.01	0.01	0.01	0.01	0.01
LakePulse	ERR4869827	North America	0	0.01	0	0.01	0.01	0.01	0	0.01	0.01	0	0.01	0.01	0.01	0.01	0.01	0.01	0	0.01	0.01	0.01	0	0	0.01	0.01	0	0.01	0	0	0.01	0.01	0.01	0.01	0.01	0.01	0.01	0	0.01	0.01	0.01	0.01	0.01	0	0.01	0.01	0.01	0.01	0.01
LakePulse	ERR4869828	North America	0.01	0.01	0.02	0.01	0.02	0.01	0.01	0.02	0.01	0.02	0.02	0.02	0.02	0.01	0.01	0.01	0.02	0.01	0.01	0.01	0.02	0.01	0.01	0.02	0.02	0.02	0.04	0.04	0.02	0.02	0.02	0.02	0.02	0.02	0.02	0.02	0.02	0.02	0.02	0.02	0.02	0.02	0.02	0.02	0.02	0.02	0.02
LakePulse	ERR4869829	North America	0	0.01	0.01	0.01	0.01	0.01	0.01	0.01	0.01	0.01	0.02	0.01	0.01	0.01	0.01	0.01	0.01	0.01	0.01	0.01	0.01	0.01	0.01	0.01	0.01	0.01	0.02	0.02	0.01	0.01	0.01	0.01	0.01	0.01	0.01	0.01	0.01	0.01	0.01	0.01	0.01	0.01	0.01	0.01	0.01	0.01	0.01
LakePulse	ERR4869830	North America	0	0	0	0	0	0	0	0	0	0	0	0	0.01	0	0	0	0	0	0	0	0	0	0	0.01	0	0	0.01	0.01	0.01	0.01	0.01	0.01	0.01	0.01	0.01	0.01	0.01	0.01	0.01	0.01	0	0.01	0.01	0.01	0.01	0.01	0.01
LakePulse	ERR4869831	North America	0.01	0.07	0.07	0.07	0.07	0.07	0.07	0.08	0.07	0.08	0.08	0.06	0.08	0.07	0.07	0.06	0.07	0.06	0.07	0.07	0	0	0	0	0	0	0	0	0	0	0	0	0	0	0	0	0	0	0	0	0	0	0	0	0	0	0
LakePulse	ERR4869832	North America	0.01	0.01	0.01	0.01	0.01	0.01	0.01	0.02	0.01	0.01	0.02	0.02	0.02	0.01	0.01	0.02	0.02	0.01	0.01	0.01	0.01	0.01	0.01	0.02	0.01	0.02	0.05	0.05	0.02	0.03	0.02	0.02	0.02	0.02	0.02	0.02	0.02	0.02	0.02	0.02	0.02	0.01	0.02	0.02	0.02	0.02	0.02
LakePulse	ERR4869833	North America	0	0	0	0	0	0	0	0	0	0	0	0	0	0	0	0	0	0	0	0	0	0	0	0	0	0	0	0	0	0	0	0	0	0	0	0	0	0	0	0	0	0	0	0	0	0	0
LakePulse	ERR4869834	North America	0	0	0	0	0	0	0	0	0	0	0	0	0	0	0	0	0	0	0	0	0	0	0	0	0	0	0.01	0.01	0	0.01	0	0	0	0	0.01	0.01	0	0	0	0	0	0	0	0	0	0	0
LakePulse	ERR4869835	North America	0	0	0	0	0	0	0	0	0	0	0	0	0.01	0	0	0	0	0	0	0	0	0	0	0	0	0	0	0	0	0	0	0	0	0	0	0	0	0	0	0	0	0	0	0	0	0	0
LakePulse	ERR4869836	North America	0	0	0	0	0	0	0	0	0	0	0	0	0	0	0	0	0	0	0	0	0	0	0	0	0	0	0	0	0	0	0	0	0	0	0	0	0	0	0	0	0	0	0	0	0	0	0
LakePulse	ERR4869837	North America	0.07	0.26	0.25	0.25	0.27	0.26	0.28	0.3	0.27	0.3	0.27	0.25	0.3	0.27	0.28	0.24	0.27	0.22	0.26	0.26	0	0	0	0	0	0	0	0	0	0	0	0	0	0	0	0.01	0	0	0	0	0	0	0	0	0	0	0
LakePulse	ERR4869838	North America	0	0	0	0	0	0	0	0	0	0	0.01	0	0.01	0	0	0	0	0	0	0	0	0	0	0.01	0	0.01	0.01	0.01	0	0.01	0	0	0.01	0.01	0.01	0.01	0	0	0.01	0	0	0	0	0	0	0.01	0
LakePulse	ERR4869839	North America	0	0	0	0	0	0	0	0.01	0	0	0.01	0	0.01	0	0	0	0	0	0	0	0	0	0	0.01	0	0.01	0.01	0.01	0	0.01	0	0	0	0	0	0.01	0	0	0	0	0	0	0	0	0	0	0
LakePulse	ERR4869840	North America	0	0	0.01	0	0	0	0	0.01	0	0	0.01	0	0.01	0	0	0	0	0	0	0	0	0	0	0.01	0	0.01	0.01	0.01	0	0.01	0	0	0	0	0.01	0.01	0	0	0	0	0	0	0	0	0	0.01	0
LakePulse	ERR4869841	North America	0	0	0.01	0	0.01	0.01	0.01	0.01	0.01	0.01	0.01	0.01	0.01	0	0	0	0.01	0	0	0	0.01	0.01	0.01	0.01	0.01	0.01	0.01	0.01	0.01	0.01	0.01	0.01	0.01	0.01	0.01	0.01	0.02	0.01	0.01	0.01	0.01	0.01	0.01	0.01	0.01	0.01	0.01
LakePulse	ERR4869842	North America	0	0.01	0.01	0.01	0.01	0.01	0	0.01	0.01	0.01	0.01	0.01	0.01	0.01	0.01	0.01	0.01	0.01	0.01	0.01	0	0	0.01	0.01	0	0.01	0	0	0.01	0.01	0.01	0.01	0.01	0.01	0.01	0.01	0.01	0.01	0.01	0.01	0.01	0.01	0.01	0.01	0.01	0.01	0.01
LakePulse	ERR4869843	North America	0	0	0	0	0	0	0	0.01	0	0.01	0.01	0.01	0.01	0	0	0	0.01	0	0	0	0	0	0	0.01	0.01	0.01	0.01	0.01	0.01	0.01	0.01	0.01	0.01	0.01	0.01	0.01	0.01	0	0	0.01	0	0	0.01	0.01	0.01	0.01	0.01
LakePulse	ERR4869844	North America	0.04	1.9	1.81	1.84	1.93	1.89	2.07	2.17	1.99	2.15	1.98	1.81	2.17	2.01	2.08	1.73	1.98	1.64	1.91	1.94	0.01	0.01	0.01	0.01	0.02	0.01	0.01	0.02	0.01	0.01	0.01	0.01	0.01	0.01	0.01	0.01	0.01	0.01	0.01	0.01	0.01	0.01	0.01	0.01	0.01	0.01	0.01
LakePulse	ERR4869845	North America	0	0	0	0	0.01	0	0	0	0	0.01	0.01	0	0.01	0	0	0	0.01	0.01	0	0	0	0	0	0	0	0	0	0	0	0	0	0	0	0	0	0	0	0	0	0	0	0	0	0	0	0	0
LakePulse	ERR4869846	North America	0.02	0.88	0.84	0.85	0.89	0.88	0.96	1.01	0.93	1	0.92	0.84	1.01	0.93	0.97	0.8	0.92	0.76	0.88	0.9	0	0	0	0	0.01	0	0.01	0.01	0	0.01	0	0	0	0	0	0.01	0	0	0	0	0	0	0	0	0	0	0
LakePulse	ERR4869847	North America	0	0	0	0	0	0	0	0	0	0	0	0	0	0	0	0	0	0	0	0	0	0	0	0	0	0	0	0	0	0	0	0	0	0	0	0	0	0	0	0	0	0	0	0	0	0	0
LakePulse	ERR4869848	North America	0	0	0	0	0	0	0	0	0	0	0.01	0	0	0	0.01	0	0	0	0	0	0	0	0	0.01	0	0	0.01	0.01	0	0.01	0.01	0	0.01	0	0.01	0.01	0.01	0	0	0.01	0.01	0	0	0	0	0	0
LakePulse	ERR5954369	North America	0.01	0.01	0.02	0.01	0.02	0.01	0.01	0.02	0.01	0.02	0.02	0.02	0.02	0.01	0.03	0.01	0.02	0.02	0.01	0.01	0.01	0.01	0.01	0.02	0.01	0.01	0.01	0.01	0.01	0.02	0.02	0.02	0.02	0.01	0.02	0.02	0.02	0.02	0.02	0.02	0.02	0.02	0.02	0.02	0.02	0.02	0.02
LakePulse	ERR5954370	North America	0	0	0.01	0	0.01	0	0	0.01	0	0.01	0.01	0.01	0.01	0	0	0	0.01	0	0	0	0	0	0	0	0	0	0	0	0	0.01	0	0	0	0	0	0.01	0	0	0	0	0	0	0	0	0	0	0
LakePulse	ERR5954371	North America	0	0	0	0	0	0	0	0	0	0	0	0	0	0	0	0	0	0	0	0	0	0	0	0	0	0	0.01	0.01	0	0	0	0	0	0	0	0.01	0	0	0	0	0	0	0	0	0	0	0
LakePulse	ERR5954372	North America	0.01	0.01	0.01	0.01	0.01	0.01	0.01	0.01	0.01	0.01	0.01	0.01	0.01	0.01	0.01	0.01	0.01	0.01	0.01	0.01	0.01	0.01	0.01	0.02	0.02	0.02	0.02	0.02	0.01	0.01	0.01	0.01	0.01	0.01	0.01	0.01	0.01	0.01	0.01	0.01	0.01	0.01	0.01	0.01	0.01	0.01	0.01
LakePulse	ERR5954373	North America	0.01	0.01	0.01	0.01	0.01	0.01	0.01	0.01	0.01	0.01	0.01	0.01	0.02	0.01	0.01	0.01	0.01	0.01	0.01	0.01	0.01	0.01	0.01	0.02	0.01	0.01	0.02	0.02	0.01	0.02	0.01	0.01	0.02	0.01	0.02	0.02	0.02	0.02	0.02	0.02	0.02	0.01	0.02	0.02	0.02	0.02	0.02
LakePulse	ERR5954374	North America	0	0	0.01	0	0.01	0	0.01	0.01	0	0.01	0.01	0.01	0.01	0	0.01	0.01	0.01	0.01	0	0.01	0.01	0.01	0.01	0.01	0.01	0.01	0.01	0.01	0.01	0.01	0.01	0.01	0.01	0.01	0.01	0.01	0.01	0.01	0.01	0.01	0.01	0.01	0.01	0.01	0.01	0.01	0.01
LakePulse	ERR5954375	North America	0.02	0.01	0.02	0.01	0.02	0.01	0.01	0.02	0.01	0.02	0.02	0.01	0.02	0.01	0.02	0.01	0.02	0.02	0.01	0.02	0.02	0.02	0.02	0.02	0.02	0.02	0.01	0.01	0.02	0.02	0.02	0.02	0.02	0.02	0.02	0.02	0.02	0.02	0.02	0.02	0.02	0.02	0.02	0.02	0.02	0.02	0.02
LakePulse	ERR5954376	North America	0.38	0.02	0.03	0.02	0.03	0.02	0.02	0.02	0.02	0.03	0.03	0.02	0.02	0.02	0.02	0.03	0.02	0.04	0.03	0.02	0.01	0.01	0.01	0.01	0.01	0.01	0.01	0.01	0.01	0.01	0.01	0.01	0.01	0.01	0.01	0.02	0.01	0.01	0.01	0.01	0.01	0.01	0.01	0.01	0.01	0.01	0.01
LakePulse	ERR5954377	North America	0.01	0.01	0.02	0.01	0.02	0.01	0.02	0.02	0.01	0.03	0.02	0.02	0.02	0.01	0.01	0.02	0.02	0.01	0.01	0.01	0.02	0.02	0.02	0.03	0.03	0.03	0.05	0.05	0.03	0.03	0.03	0.03	0.03	0.03	0.03	0.03	0.03	0.03	0.03	0.03	0.03	0.03	0.03	0.03	0.03	0.03	0.03
LakePulse	ERR5954378	North America	0.01	0.02	0.02	0.01	0.03	0.02	0.02	0.02	0.02	0.03	0.03	0.02	0.03	0.02	0.02	0.02	0.03	0.02	0.02	0.02	0.02	0.02	0.02	0.02	0.02	0.02	0.02	0.02	0.02	0.02	0.02	0.02	0.02	0.02	0.02	0.03	0.02	0.02	0.03	0.02	0.02	0.02	0.02	0.02	0.02	0.03	0.02
LakePulse	ERR5954379	North America	0.02	0.01	0.01	0.01	0.02	0.01	0.01	0.01	0.01	0.02	0.02	0.01	0.02	0.01	0.01	0.01	0.02	0.01	0.01	0.01	0.01	0.01	0.01	0.01	0.01	0.01	0.01	0.01	0.01	0.02	0.01	0.01	0.02	0.01	0.01	0.01	0.01	0.01	0.01	0.01	0.01	0.01	0.01	0.01	0.01	0.01	0.01
LakePulse	ERR5954380	North America	0.02	0.02	0.03	0.02	0.04	0.02	0.02	0.03	0.02	0.03	0.03	0.03	0.03	0.02	0.02	0.02	0.03	0.03	0.02	0.02	0.04	0.02	0.03	0.03	0.02	0.03	0.02	0.02	0.02	0.02	0.02	0.02	0.02	0.02	0.02	0.03	0.02	0.02	0.03	0.02	0.02	0.02	0.02	0.02	0.02	0.02	0.02
LakePulse	ERR5954381	North America	0.02	0.8	0.77	0.77	0.81	0.8	0.88	0.92	0.84	0.91	0.84	0.76	0.92	0.85	0.88	0.74	0.85	0.68	0.8	0.82	0.01	0.01	0.02	0.03	0.02	0.02	0.02	0.02	0.01	0.02	0.02	0.02	0.02	0.02	0.02	0.02	0.02	0.02	0.02	0.02	0.02	0.02	0.02	0.02	0.02	0.02	0.02
LakePulse	ERR5954382	North America	0.03	0.05	0.07	0.05	0.08	0.07	0.06	0.08	0.06	0.11	0.12	0.1	0.1	0.05	0.06	0.08	0.1	0.07	0.07	0.07	0.1	0.1	0.11	0.11	0.09	0.11	0.12	0.12	0.13	0.17	0.13	0.13	0.14	0.13	0.13	0.15	0.15	0.13	0.16	0.15	0.14	0.11	0.11	0.11	0.11	0.13	0.13
LakePulse	ERR5954383	North America	0.01	0.01	0.02	0.01	0.02	0.02	0.02	0.02	0.01	0.02	0.03	0.02	0.02	0.01	0.01	0.02	0.03	0.02	0.01	0.01	0.02	0.02	0.02	0.03	0.02	0.02	0.04	0.04	0.02	0.02	0.02	0.02	0.02	0.02	0.02	0.03	0.02	0.02	0.02	0.02	0.02	0.02	0.02	0.02	0.02	0.02	0.02
LakePulse	ERR5954384	North America	0	0	0	0	0	0	0	0	0	0	0	0	0	0	0	0	0	0	0	0	0	0	0	0	0	0	0	0	0	0	0	0	0	0	0	0.01	0.01	0.01	0.01	0.01	0.01	0	0	0	0	0	0.01
LakePulse	ERR5954385	North America	0.03	0.25	0.26	0.25	0.28	0.26	0.28	0.31	0.27	0.32	0.29	0.26	0.31	0.27	0.27	0.24	0.28	0.23	0.26	0.26	0.17	0.08	0.08	0.11	0.09	0.1	0.29	0.3	0.12	0.19	0.17	0.14	0.16	0.16	0.17	0.19	0.18	0.17	0.18	0.17	0.17	0.17	0.17	0.17	0.17	0.17	0.17
LakePulse	ERR5954386	North America	0	0.01	0.01	0.01	0.01	0.01	0.01	0.02	0.01	0.02	0.02	0.01	0.02	0.01	0.01	0.01	0.02	0.01	0.01	0.01	0	0	0	0	0	0	0	0	0.01	0.01	0.01	0.01	0.01	0.01	0.01	0.01	0.01	0.01	0.01	0.01	0.01	0	0	0	0	0.01	0.01
LakePulse	ERR5954387	North America	0	0	0.01	0	0.01	0	0.01	0.01	0	0.01	0.01	0	0.01	0	0	0.01	0.01	0	0	0	0.01	0.01	0.01	0.01	0.01	0.01	0.01	0.01	0.01	0.01	0	0	0.01	0	0	0.01	0.01	0.01	0.01	0.01	0.01	0	0	0	0	0.01	0.01
LakePulse	ERR5954388	North America	0	0.01	0.01	0.01	0.01	0.01	0.01	0.01	0.01	0.01	0.01	0.01	0.01	0.01	0.01	0.01	0.01	0.01	0.01	0.01	0.02	0.01	0.01	0.02	0.02	0.02	0.03	0.03	0.03	0.05	0.05	0.04	0.05	0.05	0.05	0.08	0.07	0.07	0.08	0.07	0.07	0.07	0.07	0.07	0.07	0.07	0.07
LakePulse	ERR5954389	North America	0.03	1	0.97	0.97	1.03	1	1.1	1.15	1.05	1.19	1.08	0.96	1.15	1.06	1.09	0.94	1.09	0.88	1.01	1.03	0.06	0.04	0.05	0.08	0.06	0.07	0.17	0.17	0.1	0.13	0.12	0.12	0.13	0.12	0.13	0.19	0.18	0.17	0.18	0.17	0.17	0.16	0.16	0.16	0.16	0.16	0.17
LakePulse	ERR5954390	North America	0	0	0	0	0	0	0	0	0	0	0	0	0	0	0	0	0	0	0	0	0	0	0	0	0	0	0.01	0.01	0	0.01	0.01	0.01	0.01	0.01	0.01	0.01	0.01	0.01	0.01	0.01	0.01	0.01	0.01	0.01	0.01	0.01	0.01
LakePulse	ERR5954391	North America	0	0	0.01	0	0	0	0	0.01	0	0.01	0.01	0	0.01	0	0	0.01	0.01	0	0	0	0.01	0	0.01	0.01	0.01	0.01	0.01	0.01	0.01	0.01	0.01	0.01	0.01	0.01	0.01	0.01	0.01	0.01	0.01	0.01	0.01	0.01	0.01	0.01	0.01	0.01	0.01
LakePulse	ERR5954392	North America	0.01	0.34	0.33	0.33	0.35	0.34	0.37	0.39	0.36	0.39	0.37	0.33	0.39	0.36	0.37	0.32	0.37	0.3	0.34	0.35	0.02	0.02	0.02	0.03	0.02	0.02	0.03	0.03	0.02	0.02	0.02	0.02	0.03	0.02	0.02	0.03	0.03	0.03	0.03	0.03	0.03	0.02	0.02	0.02	0.02	0.02	0.03
LakePulse	ERR5954393	North America	0	0	0.01	0	0	0	0	0	0	0	0.01	0	0.01	0	0	0	0.01	0	0	0	0.01	0.01	0.02	0.03	0.03	0.03	0.01	0.01	0.01	0.01	0.01	0.01	0.01	0.01	0.01	0.01	0.01	0.01	0.01	0.01	0.01	0.01	0.01	0.01	0.01	0.01	0.01
LakePulse	ERR5954394	North America	0.01	0.01	0.01	0.01	0.01	0.01	0.01	0.01	0.01	0.01	0.02	0.01	0.02	0.01	0.01	0.01	0.01	0.01	0.01	0.01	0.01	0.01	0.01	0.01	0.01	0.01	0.02	0.02	0.01	0.02	0.01	0.01	0.01	0.01	0.01	0.02	0.01	0.01	0.01	0.01	0.01	0.01	0.01	0.01	0.01	0.01	0.01
LakePulse	ERR5954395	North America	0.02	0.05	0.06	0.05	0.07	0.06	0.06	0.07	0.06	0.09	0.07	0.06	0.08	0.06	0.06	0.05	0.07	0.06	0.06	0.05	0.04	0.03	0.03	0.04	0.03	0.04	0.06	0.06	0.04	0.05	0.04	0.04	0.05	0.04	0.04	0.05	0.05	0.04	0.05	0.04	0.04	0.04	0.04	0.04	0.04	0.05	0.04
LakePulse	ERR5954396	North America	0	0.01	0.01	0.01	0.01	0.01	0.01	0.01	0.01	0.01	0.01	0.01	0.01	0.01	0.01	0.01	0.01	0.01	0.01	0.01	0.01	0.01	0.01	0.01	0.01	0.01	0.01	0.01	0.01	0.02	0.01	0.01	0.01	0.01	0.01	0.01	0.01	0.01	0.01	0.01	0.01	0.01	0.01	0.01	0.01	0.01	0.01
LakePulse	ERR5954397	North America	0.01	0.02	0.03	0.02	0.04	0.02	0.02	0.03	0.02	0.05	0.04	0.03	0.04	0.02	0.02	0.03	0.04	0.03	0.03	0.02	0.04	0.03	0.04	0.03	0.03	0.04	0.03	0.03	0.05	0.09	0.07	0.07	0.09	0.08	0.08	0.09	0.08	0.07	0.09	0.08	0.07	0.07	0.07	0.07	0.07	0.07	0.07
LakePulse	ERR5954398	North America	0	0	0.01	0	0.01	0.01	0.01	0.01	0.01	0.01	0.01	0.01	0.01	0	0	0.01	0.01	0.01	0.01	0.01	0.01	0.01	0.01	0.01	0.01	0.01	0.01	0.01	0.01	0.01	0.01	0.01	0.01	0.01	0.01	0.01	0.01	0.01	0.01	0.01	0.01	0.01	0.01	0.01	0.01	0.01	0.01
LakePulse	ERR5954399	North America	0.01	0.01	0.02	0.01	0.02	0.02	0.01	0.02	0.02	0.02	0.03	0.02	0.02	0.01	0.01	0.02	0.03	0.01	0.01	0.01	0.13	0.02	0.03	0.03	0.02	0.03	0.03	0.03	0.03	0.04	0.03	0.03	0.04	0.04	0.04	0.04	0.04	0.03	0.04	0.04	0.04	0.03	0.03	0.03	0.03	0.03	0.03
LakePulse	ERR5954415	North America	0	0	0.01	0	0.01	0	0	0.01	0	0.01	0.01	0	0.01	0	0	0	0.01	0	0	0	0	0	0	0.01	0	0	0.01	0.01	0.01	0.01	0	0	0.01	0.01	0.01	0.01	0.01	0	0.01	0.01	0.01	0	0	0	0	0.01	0
LakePulse	ERR5954416	North America	0.01	0.01	0.01	0.01	0.01	0.01	0.01	0.01	0.01	0.01	0.02	0.01	0.02	0.01	0.01	0.01	0.01	0.01	0.01	0.01	0.01	0.01	0.01	0.02	0.01	0.02	0.03	0.03	0.01	0.02	0.02	0.01	0.02	0.02	0.02	0.02	0.02	0.01	0.01	0.01	0.01	0.01	0.01	0.01	0.01	0.02	0.01
LakePulse	ERR5954417	North America	0.01	0.01	0.01	0.01	0.02	0.01	0.01	0.01	0.01	0.01	0.02	0.01	0.02	0.01	0.01	0.01	0.01	0.01	0.01	0.01	0.01	0.01	0.01	0.01	0.01	0.01	0.01	0.01	0.01	0.02	0.01	0.01	0.02	0.01	0.01	0.02	0.01	0.01	0.01	0.01	0.01	0.01	0.01	0.01	0.01	0.01	0.01
LakePulse	ERR5954418	North America	0	0	0	0	0	0	0	0	0	0	0	0	0	0	0	0	0	0	0	0	0	0	0	0	0	0	0	0	0	0	0	0	0	0	0	0	0	0	0	0	0	0	0	0	0	0	0
LakePulse	ERR5954419	North America	0	0.01	0.01	0.01	0.01	0.01	0.01	0.01	0.01	0.01	0.01	0.01	0.01	0.01	0.01	0.01	0.01	0.01	0.01	0.01	0.01	0.01	0.01	0.01	0.01	0.01	0.02	0.02	0.01	0.01	0.01	0.01	0.01	0.01	0.01	0.01	0.01	0.01	0.01	0.01	0.01	0.01	0.01	0.01	0.01	0.01	0.01
LakePulse	ERR5954420	North America	0	0	0	0	0	0	0	0	0	0	0	0	0	0	0	0	0	0	0	0	0	0	0	0	0	0	0	0	0	0	0	0	0	0	0	0	0	0	0	0	0	0	0	0	0	0	0
LakePulse	ERR5954421	North America	0	0	0	0	0	0	0	0	0	0	0	0	0	0	0	0	0	0	0	0	0	0	0	0	0	0	0	0	0	0	0	0	0	0	0	0	0	0	0	0	0	0	0	0	0	0	0
LakePulse	ERR5954422	North America	0	0	0	0	0	0	0	0	0	0	0	0	0	0	0	0	0	0	0	0	0	0	0	0	0	0	0.01	0.01	0	0	0	0	0	0	0	0	0	0	0	0	0	0	0	0	0	0	0
LakePulse	ERR5954423	North America	0.49	0.01	0.02	0.02	0.02	0.01	0.01	0.01	0.01	0.03	0.02	0.01	0.02	0.01	0.01	0.02	0.02	0.02	0.02	0.01	0	0	0	0	0	0	0	0	0	0	0	0	0	0	0	0.01	0	0	0	0	0	0	0	0	0	0	0
LakePulse	ERR5954424	North America	0	0	0	0	0	0	0	0	0	0	0	0	0	0	0	0	0	0	0	0	0	0	0	0	0	0	0	0	0	0	0	0	0	0	0	0.01	0.01	0.01	0.01	0.01	0.01	0.01	0.01	0.01	0.01	0.01	0.01
LakePulse	ERR5954425	North America	0	0	0	0	0	0	0	0	0	0	0	0	0	0	0	0	0	0	0	0	0	0	0	0	0	0	0	0	0	0	0	0	0	0	0	0	0	0	0	0	0	0	0	0	0	0	0
LakePulse	ERR5954426	North America	0	0.01	0.01	0.01	0.01	0.01	0.01	0.01	0.01	0.01	0.01	0.01	0.01	0.01	0.01	0.01	0.01	0.01	0.01	0.01	0.02	0.01	0.01	0.01	0.01	0.01	0.02	0.02	0.01	0.01	0.01	0.01	0.01	0.01	0.01	0.01	0.01	0.01	0.01	0.01	0.01	0.01	0.01	0.01	0.01	0.01	0.01
LakePulse	ERR5954427	North America	0	0	0	0	0	0	0	0	0	0	0	0	0	0	0	0	0	0	0	0	0	0	0	0	0	0	0	0	0.01	0.01	0.01	0.01	0.01	0.01	0.01	0.01	0.01	0.01	0.01	0.01	0.01	0.01	0.01	0.01	0.01	0.01	0.01
LakePulse	ERR5954428	North America	0	0	0	0	0	0	0	0	0	0	0	0	0	0	0	0	0	0	0	0	0	0	0	0	0	0	0	0	0	0	0	0	0	0	0	0	0	0	0	0	0	0	0	0	0	0	0
LakePulse	ERR5954429	North America	0.01	0.01	0.01	0.01	0.01	0.01	0.01	0.01	0.01	0.01	0.01	0.01	0.02	0.01	0.01	0.01	0.01	0.01	0.01	0.01	0.01	0.02	0.01	0.02	0.01	0.02	0.03	0.03	0.02	0.02	0.01	0.02	0.02	0.02	0.02	0.02	0.02	0.02	0.02	0.02	0.02	0.01	0.02	0.02	0.02	0.02	0.01
LakePulse	ERR5954430	North America	0.01	0.01	0.02	0.01	0.02	0.01	0.01	0.02	0.01	0.02	0.02	0.01	0.02	0.01	0.01	0.02	0.02	0.01	0.01	0.01	0.02	0.02	0.02	0.01	0.01	0.02	0.01	0.01	0.02	0.02	0.02	0.02	0.02	0.02	0.02	0.02	0.02	0.02	0.02	0.02	0.02	0.01	0.01	0.01	0.01	0.02	0.02
LakePulse	ERR5954431	North America	0	0	0	0	0	0	0	0	0	0	0	0	0	0	0	0	0	0	0	0	0	0	0	0	0	0	0	0	0	0	0	0	0	0	0	0	0	0	0	0	0	0	0	0	0	0	0
LakePulse	ERR5954432	North America	0	0	0	0	0	0	0	0	0	0	0	0	0.01	0	0	0	0	0	0	0	0	0	0	0	0	0	0.01	0.01	0	0	0	0	0	0	0	0.01	0	0	0	0	0	0	0	0	0	0	0
LakePulse	ERR5954433	North America	0.31	1.53	1.46	1.48	1.58	1.52	1.68	1.75	1.61	1.76	1.61	1.47	1.75	1.63	1.69	1.42	1.62	1.34	1.54	1.57	0.01	0.01	0.01	0.01	0.02	0.01	0.01	0.01	0.01	0.01	0.01	0.01	0.01	0.01	0.01	0.01	0.01	0.01	0.01	0.01	0.01	0.01	0.01	0.01	0.01	0.01	0.01
LakePulse	ERR5954434	North America	0.28	0.12	0.12	0.12	0.13	0.12	0.13	0.14	0.13	0.15	0.13	0.13	0.15	0.13	0.13	0.12	0.13	0.11	0.12	0.13	0.02	0.01	0.02	0.02	0.02	0.02	0.02	0.02	0.02	0.04	0.01	0.02	0.02	0.02	0.02	0.03	0.02	0.02	0.02	0.02	0.02	0.02	0.02	0.02	0.02	0.02	0.02
LakePulse	ERR5954435	North America	0.04	0	0.01	0	0.01	0.01	0.01	0.01	0.01	0.02	0.01	0.01	0.01	0	0.01	0.01	0.01	0.01	0.01	0.01	0	0	0.01	0	0	0	0	0	0	0	0	0	0.01	0	0	0.01	0.01	0.01	0.01	0.01	0.01	0	0.01	0.01	0.01	0.01	0.01
LakePulse	ERR5954436	North America	0.05	0	0	0	0	0	0	0.01	0	0.01	0.01	0	0.01	0	0	0	0.01	0	0	0	0	0	0	0	0	0	0	0	0	0	0	0	0	0	0	0	0	0	0	0	0	0	0	0	0	0	0
LakePulse	ERR5954437	North America	0.01	0.24	0.23	0.23	0.25	0.24	0.26	0.28	0.25	0.27	0.26	0.23	0.28	0.25	0.26	0.22	0.26	0.21	0.24	0.24	0.01	0.01	0.01	0.02	0.01	0.02	0.03	0.03	0.01	0.03	0.01	0.02	0.01	0.01	0.01	0.02	0.02	0.01	0.01	0.01	0.01	0.01	0.02	0.02	0.02	0.02	0.01
LakePulse	ERR5954438	North America	0.1	0.02	0.02	0.02	0.03	0.02	0.02	0.02	0.02	0.02	0.02	0.02	0.02	0.02	0.02	0.02	0.02	0.02	0.02	0.02	0.01	0.01	0.01	0.01	0.01	0.01	0.01	0.01	0.01	0.01	0.01	0.01	0.01	0.01	0.01	0.01	0.01	0.01	0.01	0.01	0.01	0.01	0.01	0.01	0.01	0.01	0.01
LakePulse	ERR5954439	North America	0	0	0	0	0	0	0	0	0	0	0	0	0	0	0	0	0	0	0	0	0	0	0	0	0	0	0	0	0	0	0	0	0	0	0	0	0	0	0	0	0	0	0	0	0	0	0
LakePulse	ERR5954440	North America	4.42	0.1	0.13	0.12	0.12	0.09	0.1	0.09	0.09	0.18	0.11	0.12	0.1	0.09	0.11	0.12	0.1	0.16	0.13	0.12	0.2	0.01	0.02	0.02	0.02	0.02	0.02	0.02	0.01	0.02	0.01	0.01	0.02	0.01	0.01	0.02	0.01	0.01	0.01	0.01	0.01	0.01	0.01	0.01	0.01	0.01	0.01
LakePulse	ERR5954441	North America	0.01	0.01	0.01	0.01	0.02	0.01	0.01	0.01	0.01	0.01	0.02	0.01	0.01	0.01	0.01	0.01	0.02	0.01	0.01	0.01	0.06	0.01	0.01	0.01	0.01	0.01	0.01	0.01	0.01	0.01	0.01	0.01	0.01	0.01	0.01	0.01	0.01	0.01	0.01	0.01	0.01	0.01	0.01	0.01	0.01	0.01	0.01
LakePulse	ERR5954442	North America	0.01	0.01	0.01	0.01	0.02	0.01	0.01	0.01	0.01	0.01	0.01	0.01	0.01	0.01	0.01	0.01	0.02	0.01	0.01	0.01	0.46	0.02	0.02	0.04	0.04	0.05	0.02	0.02	0.01	0.02	0.01	0.02	0.03	0.02	0.02	0.02	0.01	0.01	0.01	0.01	0.01	0.01	0.02	0.02	0.02	0.01	0.01
LakePulse	ERR5954443	North America	0.01	0.01	0.01	0.01	0.01	0.01	0.01	0.01	0.01	0.01	0.01	0.02	0.01	0.01	0.01	0.01	0.01	0.02	0.01	0.01	0.02	0	0	0.01	0	0.01	0	0	0.01	0.01	0	0	0	0	0	0.01	0	0	0	0	0	0	0	0	0	0	0
LakePulse	ERR5954444	North America	0	0	0.01	0	0	0	0	0.01	0	0.01	0.01	0	0.01	0	0	0	0.01	0	0	0	0	0	0	0	0	0	0	0	0	0	0	0	0	0	0	0.01	0	0	0	0	0	0	0	0	0	0	0
LakePulse	ERR5954445	North America	0.01	0.01	0.01	0.01	0.01	0.01	0.01	0.02	0.01	0.01	0.02	0.01	0.02	0.01	0.01	0.01	0.01	0.01	0.01	0.01	0.01	0.01	0.01	0.02	0.01	0.02	0.04	0.04	0.02	0.02	0.01	0.01	0.02	0.02	0.02	0.02	0.01	0.01	0.01	0.01	0.01	0.01	0.02	0.02	0.02	0.02	0.02
LakePulse	ERR5954446	North America	0	0.01	0.01	0.01	0.01	0.01	0.01	0.01	0.01	0.01	0.01	0.01	0.01	0.01	0.01	0.01	0.01	0.01	0.01	0.01	0.01	0.01	0.01	0.01	0.01	0.01	0.01	0.01	0.01	0.01	0.01	0.01	0.01	0.01	0.01	0.01	0.01	0.01	0.01	0.01	0.01	0.01	0.01	0.01	0.01	0.01	0.01
LakePulse	ERR5954447	North America	0.01	0.01	0.02	0.01	0.02	0.01	0.01	0.02	0.01	0.02	0.03	0.03	0.02	0.01	0.01	0.02	0.02	0.02	0.01	0.01	0.02	0.02	0.01	0.03	0.02	0.02	0.05	0.05	0.02	0.02	0.02	0.02	0.02	0.02	0.02	0.02	0.03	0.02	0.02	0.02	0.02	0.01	0.02	0.02	0.02	0.03	0.03
LakePulse	ERR5954448	North America	0	0	0	0	0	0	0	0	0	0	0	0	0	0	0	0	0	0	0	0	0	0	0	0	0	0	0	0	0	0	0	0	0	0	0	0	0	0	0	0	0	0	0	0	0	0	0
LakePulse	ERR5954449	North America	0	0	0	0	0	0	0	0	0	0	0	0	0	0	0	0	0	0	0	0	0	0	0	0	0	0	0	0	0	0	0	0	0	0	0	0	0	0	0	0	0	0	0	0	0	0	0
LakePulse	ERR5954450	North America	0	0.1	0.1	0.1	0.1	0.1	0.11	0.11	0.1	0.11	0.11	0.1	0.11	0.1	0.11	0.09	0.11	0.09	0.1	0.1	0.01	0	0	0.01	0	0.01	0.01	0.01	0.01	0.01	0	0	0.01	0.01	0.01	0.01	0	0	0	0	0	0	0.01	0.01	0.01	0.01	0
LakePulse	ERR5954451	North America	0	0	0	0	0	0	0	0	0	0	0	0	0	0	0	0	0	0	0	0	0	0	0	0	0	0	0	0	0	0	0	0	0	0	0	0	0	0	0	0	0	0	0	0	0	0	0
LakePulse	ERR5954452	North America	0	0	0	0	0	0	0	0	0	0	0	0	0	0	0	0	0	0	0	0	0	0	0	0	0	0	0	0	0	0	0	0	0	0	0	0	0	0	0	0	0	0	0	0	0	0	0
LakePulse	ERR5954453	North America	1.66	0.1	0.1	0.09	0.11	0.09	0.1	0.11	0.1	0.15	0.11	0.1	0.11	0.1	0.1	0.09	0.1	0.1	0.1	0.1	0.01	0.01	0.01	0.01	0.01	0.01	0.01	0.01	0.01	0.02	0.01	0.01	0.02	0.01	0.01	0.02	0.01	0.01	0.01	0.01	0.01	0.01	0.01	0.01	0.01	0.01	0.01
LakePulse	ERR5954454	North America	0	0	0	0	0	0	0	0	0	0	0	0	0	0	0	0	0	0	0	0	0	0	0	0	0	0	0	0	0	0	0	0	0	0	0	0	0	0	0	0	0	0	0	0	0	0	0
LakePulse	ERR5954455	North America	0	0.01	0.01	0.01	0.01	0.01	0.01	0.02	0.01	0.01	0.01	0.01	0.01	0.01	0.01	0.01	0.01	0.01	0.01	0.01	0.01	0.01	0.01	0.01	0.01	0.01	0.01	0.01	0.01	0.01	0.01	0.01	0.02	0.01	0.01	0.02	0.01	0.01	0.02	0.01	0.01	0.01	0.01	0.01	0.01	0.01	0.01
LakePulse	ERR5954456	North America	0	0.04	0.04	0.04	0.04	0.04	0.04	0.05	0.04	0.04	0.04	0.04	0.05	0.04	0.04	0.04	0.04	0.03	0.04	0.04	0.01	0.01	0.01	0.01	0.01	0.01	0.01	0.01	0.01	0.01	0.01	0.01	0.01	0.01	0.01	0.01	0.01	0.01	0.01	0.01	0.01	0.01	0.01	0.01	0.01	0.01	0.01
LakePulse	ERR5954457	North America	0	0	0.01	0	0.01	0	0	0.01	0	0	0.01	0	0.01	0	0	0	0.01	0	0	0	0	0	0	0	0	0	0	0	0	0	0	0	0	0	0	0.01	0	0	0	0	0	0	0	0	0	0	0
LakePulse	ERR5954458	North America	0	0	0	0	0	0	0	0	0	0	0	0	0	0	0	0	0	0	0	0	0	0	0	0	0	0	0	0	0	0	0	0	0	0	0	0	0	0	0	0	0	0	0	0	0	0	0
LakePulse	ERR5954459	North America	0.01	0.01	0.01	0.01	0.01	0.01	0.01	0.01	0.01	0.01	0.01	0.02	0.01	0.01	0.01	0.01	0.01	0.01	0.01	0.01	0.01	0.01	0.01	0.01	0.01	0.01	0.01	0.01	0.01	0.02	0.01	0.01	0.01	0.01	0.01	0.01	0.01	0.01	0.01	0.01	0.01	0.01	0.01	0.01	0.01	0.01	0.01
LakePulse	ERR5954460	North America	0.09	0.01	0.01	0.01	0.01	0.01	0.01	0.01	0.01	0.01	0.01	0.01	0.01	0.01	0.01	0.01	0.01	0.01	0.01	0.01	0.02	0.01	0.01	0.01	0.01	0.01	0.01	0.01	0.01	0.01	0	0.01	0.01	0.01	0.01	0.01	0.01	0.01	0.01	0.01	0.01	0	0.01	0.01	0.01	0.01	0.01
LakePulse	ERR5954461	North America	0.02	0.03	0.04	0.03	0.04	0.03	0.04	0.04	0.04	0.04	0.04	0.04	0.04	0.04	0.04	0.03	0.04	0.03	0.04	0.03	0.01	0.01	0.01	0.02	0.01	0.01	0.02	0.02	0.01	0.02	0.02	0.01	0.01	0.01	0.01	0.02	0.01	0.01	0.01	0.01	0.01	0.01	0.01	0.01	0.01	0.01	0.01
LakePulse	ERR5954462	North America	0.69	0.01	0.02	0.01	0.02	0.01	0.01	0.01	0.01	0.03	0.02	0.02	0.02	0.01	0.01	0.01	0.02	0.02	0.02	0.02	0	0	0	0	0	0	0	0	0	0	0	0	0	0	0	0	0	0	0	0	0	0	0	0	0	0	0
LakePulse	ERR5954463	North America	0	0.01	0.01	0.01	0.01	0.01	0.01	0.01	0.01	0.01	0.01	0.01	0.01	0.01	0.01	0.01	0.01	0.01	0.01	0.01	0.01	0.01	0.01	0.01	0.01	0.01	0.01	0.01	0.01	0.01	0.01	0.01	0.01	0.01	0.01	0.01	0.01	0.01	0.01	0.01	0.01	0.01	0.01	0.01	0.01	0.01	0.01
LakePulse	ERR5954464	North America	0.06	1.41	1.35	1.37	1.47	1.4	1.54	1.62	1.49	1.68	1.5	1.34	1.61	1.49	1.53	1.3	1.51	1.22	1.41	1.44	0.03	0.03	0.03	0.03	0.03	0.03	0.03	0.03	0.03	0.03	0.03	0.03	0.03	0.03	0.03	0.03	0.03	0.03	0.03	0.03	0.03	0.03	0.03	0.03	0.03	0.03	0.03
LakePulse	ERR5954465	North America	0.06	0.03	0.04	0.03	0.05	0.03	0.03	0.04	0.03	0.08	0.05	0.03	0.04	0.03	0.03	0.03	0.05	0.03	0.03	0.03	0.03	0.02	0.03	0.03	0.03	0.03	0.03	0.03	0.03	0.03	0.03	0.03	0.03	0.03	0.03	0.03	0.03	0.03	0.03	0.03	0.03	0.03	0.03	0.03	0.03	0.03	0.03
LakePulse	ERR5954466	North America	0.05	0.03	0.04	0.03	0.07	0.04	0.04	0.04	0.03	0.11	0.06	0.04	0.05	0.03	0.03	0.04	0.06	0.05	0.04	0.04	0.08	0.05	0.05	0.08	0.06	0.08	0.11	0.11	0.06	0.08	0.06	0.07	0.08	0.07	0.08	0.07	0.07	0.06	0.06	0.06	0.06	0.05	0.07	0.07	0.07	0.08	0.06
LakePulse	ERR5954467	North America	0.14	0.03	0.03	0.03	0.04	0.03	0.03	0.03	0.02	0.06	0.04	0.03	0.04	0.02	0.03	0.03	0.04	0.03	0.03	0.03	0.02	0.03	0.03	0.03	0.02	0.02	0.02	0.02	0.02	0.03	0.02	0.02	0.03	0.02	0.02	0.03	0.03	0.02	0.03	0.03	0.02	0.02	0.02	0.02	0.02	0.03	0.02
LakePulse	ERR5954468	North America	0.01	0.02	0.03	0.02	0.03	0.02	0.02	0.03	0.02	0.03	0.03	0.03	0.03	0.02	0.02	0.02	0.03	0.02	0.02	0.02	0.04	0.04	0.03	0.04	0.04	0.04	0.07	0.07	0.04	0.1	0.09	0.06	0.06	0.06	0.07	0.06	0.06	0.05	0.05	0.05	0.05	0.04	0.05	0.05	0.05	0.06	0.05
LakePulse	ERR5954469	North America	2.44	0.07	0.1	0.09	0.08	0.07	0.07	0.05	0.06	0.13	0.08	0.08	0.07	0.07	0.08	0.1	0.08	0.12	0.1	0.07	0.01	0.01	0.01	0.01	0.01	0.01	0.01	0.01	0.01	0.01	0.01	0.01	0.01	0.01	0.01	0.02	0.01	0.01	0.01	0.01	0.01	0.01	0.01	0.01	0.01	0.01	0.01
LakePulse	ERR5954470	North America	0.01	0.01	0.02	0.01	0.02	0.01	0.02	0.02	0.01	0.03	0.02	0.01	0.02	0.01	0.01	0.01	0.02	0.01	0.01	0.01	0.02	0.02	0.04	0.09	0.06	0.07	0.02	0.02	0.02	0.02	0.01	0.02	0.02	0.01	0.01	0.02	0.02	0.01	0.02	0.02	0.02	0.01	0.02	0.02	0.02	0.02	0.02
LakePulse	ERR5954471	North America	0.96	0.03	0.03	0.03	0.03	0.03	0.03	0.03	0.03	0.05	0.03	0.03	0.03	0.03	0.03	0.03	0.03	0.03	0.03	0.03	0.01	0.01	0.01	0.01	0.01	0.01	0.01	0.01	0.01	0.01	0.01	0.01	0.01	0.01	0.01	0.01	0.01	0.01	0.01	0.01	0.01	0.01	0.01	0.01	0.01	0.01	0.01
LakePulse	ERR5954472	North America	0.05	0.29	0.29	0.29	0.32	0.3	0.32	0.34	0.31	0.36	0.32	0.29	0.34	0.31	0.32	0.27	0.32	0.26	0.3	0.3	0.07	0.03	0.03	0.05	0.04	0.05	0.22	0.22	0.05	0.05	0.04	0.04	0.06	0.05	0.05	0.05	0.04	0.04	0.04	0.04	0.04	0.04	0.05	0.05	0.05	0.04	0.04
LakePulse	ERR5954473	North America	0.07	0.2	0.2	0.2	0.24	0.21	0.22	0.24	0.21	0.29	0.23	0.2	0.24	0.22	0.22	0.19	0.23	0.18	0.21	0.21	0.03	0.02	0.03	0.03	0.03	0.03	0.06	0.06	0.04	0.03	0.03	0.03	0.04	0.04	0.04	0.04	0.03	0.03	0.04	0.04	0.03	0.03	0.04	0.04	0.04	0.04	0.04
LakePulse	ERR5954474	North America	0.02	0.08	0.09	0.08	0.1	0.09	0.09	0.1	0.09	0.1	0.1	0.09	0.1	0.09	0.09	0.08	0.1	0.08	0.08	0.08	0.04	0.03	0.04	0.05	0.04	0.04	0.08	0.08	0.04	0.05	0.04	0.04	0.05	0.04	0.05	0.04	0.04	0.04	0.04	0.04	0.04	0.04	0.04	0.04	0.04	0.04	0.04
LakePulse	ERR5954475	North America	0.2	0.03	0.05	0.03	0.04	0.03	0.03	0.03	0.03	0.04	0.04	0.03	0.04	0.03	0.03	0.03	0.04	0.03	0.03	0.03	0.03	0.02	0.03	0.02	0.02	0.02	0.02	0.02	0.03	0.02	0.02	0.02	0.02	0.02	0.02	0.03	0.03	0.03	0.03	0.03	0.03	0.02	0.02	0.02	0.02	0.03	0.03
LakePulse	ERR5954476	North America	0.03	0.03	0.03	0.03	0.03	0.03	0.03	0.04	0.03	0.03	0.03	0.03	0.04	0.03	0.03	0.03	0.03	0.02	0.03	0.03	0.01	0.01	0.01	0.01	0.01	0.01	0.02	0.02	0.01	0.01	0.01	0.01	0.01	0.01	0.01	0.01	0.01	0.01	0.01	0.01	0.01	0.01	0.01	0.01	0.01	0.01	0.01
LakePulse	ERR5954477	North America	2.65	0.09	0.13	0.11	0.1	0.08	0.08	0.06	0.07	0.15	0.1	0.09	0.07	0.08	0.1	0.13	0.09	0.2	0.14	0.1	0.01	0.02	0.02	0.02	0.01	0.02	0.02	0.02	0.02	0.02	0.02	0.02	0.02	0.02	0.02	0.02	0.02	0.02	0.02	0.02	0.02	0.01	0.02	0.02	0.02	0.02	0.02
LakePulse	ERR5954478	North America	0.8	0.02	0.03	0.02	0.03	0.02	0.02	0.02	0.02	0.04	0.03	0.02	0.02	0.02	0.02	0.02	0.02	0.03	0.03	0.02	0	0	0.01	0.01	0	0	0	0	0.01	0	0.01	0.01	0.01	0	0	0.01	0.01	0	0.01	0	0	0	0	0	0	0.01	0
LakePulse	ERR5954479	North America	0	0	0.01	0	0	0	0	0.01	0	0.01	0.01	0	0.01	0	0	0.01	0.01	0	0	0	0	0	0	0.01	0	0	0.01	0.01	0.01	0	0	0	0.01	0	0	0.01	0.01	0.01	0.01	0.01	0.01	0	0	0	0	0.01	0.01
LakePulse	ERR5954480	North America	0.05	1.6	1.53	1.54	1.62	1.59	1.74	1.83	1.68	1.81	1.67	1.52	1.82	1.68	1.74	1.46	1.69	1.37	1.6	1.62	0.01	0.01	0.01	0.02	0.02	0.02	0.03	0.03	0.02	0.02	0.01	0.02	0.02	0.02	0.02	0.02	0.02	0.02	0.02	0.02	0.02	0.02	0.02	0.02	0.02	0.02	0.02
LakePulse	ERR5954481	North America	0.05	0.09	0.12	0.09	0.15	0.1	0.11	0.16	0.1	0.16	0.25	0.16	0.2	0.1	0.11	0.15	0.22	0.09	0.12	0.1	0.23	0.16	0.14	0.22	0.15	0.19	1.97	2.02	0.16	0.28	0.14	0.15	0.15	0.15	0.15	0.23	0.25	0.21	0.23	0.25	0.21	0.15	0.16	0.16	0.16	0.17	0.22
LakePulse	ERR5954482	North America	0.16	0.03	0.05	0.03	0.07	0.04	0.04	0.05	0.03	0.1	0.06	0.05	0.05	0.03	0.03	0.04	0.06	0.05	0.04	0.03	0.13	0.04	0.06	0.08	0.07	0.07	0.08	0.09	0.06	0.09	0.07	0.07	0.07	0.07	0.07	0.06	0.06	0.05	0.05	0.05	0.05	0.05	0.05	0.05	0.05	0.06	0.05
LakePulse	ERR5954483	North America	0	0.01	0.01	0.01	0.01	0.01	0.01	0.01	0.01	0.01	0.01	0.01	0.01	0.01	0.01	0.01	0.01	0.01	0.01	0.01	0.01	0.01	0.01	0.02	0.01	0.02	0.02	0.02	0.01	0.01	0.01	0.01	0.01	0.01	0.01	0.02	0.01	0.01	0.01	0.02	0.01	0.01	0.01	0.01	0.01	0.01	0.01
LakePulse	ERR5954484	North America	0	0	0	0	0	0	0	0	0	0	0	0	0	0	0	0	0	0	0	0	0	0	0	0	0	0	0	0	0	0	0	0	0	0	0	0	0	0	0	0	0	0	0	0	0	0	0
LakePulse	ERR5954485	North America	2.19	0.04	0.04	0.04	0.05	0.04	0.04	0.04	0.04	0.1	0.05	0.04	0.04	0.04	0.04	0.04	0.05	0.04	0.04	0.04	0.01	0.01	0.01	0.01	0.01	0.01	0.01	0.01	0.01	0.01	0.01	0.01	0.01	0.01	0.01	0.01	0.01	0.01	0.01	0.01	0.01	0.01	0.01	0.01	0.01	0.01	0.01
LakePulse	ERR5954486	North America	0	0	0	0	0	0	0	0	0	0	0	0	0	0	0	0	0	0	0	0	0	0	0	0	0	0	0	0	0	0	0	0	0	0	0	0	0	0	0	0	0	0	0	0	0	0	0
LakePulse	ERR5954487	North America	0.02	0	0	0	0	0	0	0	0	0.01	0.01	0.01	0.01	0	0	0	0	0	0	0	0	0	0	0	0	0	0	0	0	0.01	0	0	0	0	0	0.01	0	0	0	0	0	0	0	0	0	0	0
LakePulse	ERR5954488	North America	0.01	0.01	0.01	0.01	0.01	0.01	0.01	0.01	0.01	0.01	0.01	0.01	0.01	0.01	0.01	0.01	0.01	0.01	0.01	0.01	0.01	0.01	0.01	0.01	0.01	0.01	0.01	0.01	0.01	0.01	0.01	0.01	0.01	0.01	0.01	0.01	0.01	0.01	0.01	0.01	0.01	0.01	0.01	0.01	0.01	0.01	0.01
LakePulse	ERR5954489	North America	0	0	0	0	0	0	0	0	0	0	0	0	0	0	0	0	0	0	0	0	0	0	0	0	0	0	0	0	0	0	0	0	0	0	0	0	0	0	0	0	0	0	0	0	0	0	0
LakePulse	ERR5954490	North America	0	0	0	0	0	0	0	0	0	0	0	0	0.01	0	0	0	0	0	0	0	0	0	0	0	0	0	0	0	0	0	0	0	0	0	0	0	0	0	0	0	0	0	0	0	0	0	0
Loc080925-4-5m	ERR4210557	Europe	0.01	0	0.01	0.01	0.01	0	0	0	0	0	0.01	0.01	0.01	0	0	0	0.01	0.01	0	0	0	0	0	0	0	0	0	0	0	0.01	0	0	0	0	0	0	0	0	0	0	0	0	0	0	0	0	0
Loc080925-4m	ERR4221778	Europe	0.01	0	0.01	0.01	0.01	0.01	0.01	0	0	0.01	0.01	0.01	0.01	0	0	0	0.01	0.01	0.01	0	0	0	0	0	0	0	0	0	0	0.01	0	0	0	0	0	0	0	0	0	0	0	0	0	0	0	0	0
Loc080925-5-5m	ERR4220615	Europe	0.35	0.12	0.18	0.16	0.18	0.12	0.13	0.08	0.12	0.12	0.12	0.32	0.09	0.09	0.08	0.12	0.11	0.18	0.13	0.09	0.04	0.04	0.03	0.04	0.03	0.05	0.07	0.07	0.04	0.33	0.03	0.05	0.07	0.06	0.06	0.05	0.04	0.05	0.04	0.04	0.04	0.03	0.05	0.05	0.05	0.08	0.04
Loc080925-5m	ERR4222589	Europe	0.06	0.02	0.03	0.03	0.03	0.02	0.02	0.01	0.02	0.02	0.02	0.05	0.02	0.01	0.01	0.02	0.02	0.03	0.02	0.01	0.01	0.01	0.01	0.01	0.01	0.01	0.01	0.01	0.01	0.05	0.01	0.01	0.01	0.01	0.01	0.01	0.01	0.01	0.01	0.01	0.01	0.01	0.01	0.01	0.01	0.01	0.01
Loc080925-6m	ERR4225396	Europe	0.59	0.2	0.29	0.27	0.3	0.2	0.21	0.13	0.2	0.19	0.2	0.54	0.15	0.16	0.14	0.2	0.19	0.3	0.21	0.15	0.06	0.07	0.06	0.08	0.06	0.09	0.12	0.12	0.08	0.53	0.05	0.08	0.12	0.1	0.1	0.08	0.08	0.08	0.07	0.07	0.07	0.05	0.08	0.08	0.08	0.13	0.08
Loc080925-7m	ERR4220617	Europe	0.18	0.06	0.1	0.09	0.09	0.07	0.07	0.04	0.06	0.06	0.07	0.17	0.05	0.05	0.04	0.06	0.06	0.09	0.07	0.05	0.02	0.02	0.02	0.03	0.02	0.03	0.04	0.04	0.03	0.17	0.02	0.03	0.04	0.03	0.03	0.03	0.03	0.03	0.02	0.03	0.02	0.02	0.03	0.03	0.03	0.04	0.03
Loc080925-8-8m	ERR4221522	Europe	0.03	0.01	0.02	0.01	0.01	0.01	0.01	0.01	0.01	0.01	0.01	0.03	0.01	0.01	0.01	0.01	0.01	0.01	0.01	0.01	0	0	0	0	0	0.01	0.01	0.01	0	0.03	0	0	0.01	0.01	0.01	0.01	0.01	0.01	0.01	0.01	0.01	0	0.01	0.01	0.01	0.01	0.01
Loc080925-8m	ERR4210593	Europe	0.06	0.02	0.03	0.03	0.03	0.02	0.02	0.02	0.02	0.02	0.02	0.06	0.02	0.02	0.01	0.02	0.02	0.03	0.02	0.02	0.01	0.01	0.01	0.01	0.01	0.01	0.01	0.01	0.01	0.06	0.01	0.01	0.02	0.01	0.01	0.01	0.01	0.01	0.01	0.01	0.01	0.01	0.01	0.01	0.01	0.02	0.01
Loc081215-1m	ERR4210558	Europe	0	0	0	0	0	0	0	0	0	0	0	0	0	0	0	0	0	0	0	0	0	0	0	0	0	0	0	0	0	0	0	0	0	0	0	0	0	0	0	0	0	0	0	0	0	0	0
Loc081215-4m	ERR4210461	Europe	0	0	0	0	0	0	0	0	0	0	0	0	0	0	0	0	0	0	0	0	0	0	0	0	0	0	0	0	0	0	0	0	0	0	0	0	0	0	0	0	0	0	0	0	0	0	0
Loc081215-5m	ERR4221524	Europe	0	0	0	0	0	0	0	0	0	0	0	0	0	0	0	0	0	0	0	0	0	0	0	0	0	0	0	0	0	0	0	0	0	0	0	0	0	0	0	0	0	0	0	0	0	0	0
Loc081215-6m	ERR4221525	Europe	0	0	0	0	0	0	0	0	0	0	0	0	0	0	0	0	0	0	0	0	0	0	0	0	0	0	0	0	0	0	0	0	0	0	0	0	0	0	0	0	0	0	0	0	0	0	0
Loc081215-8m	ERR4222602	Europe	0	0	0	0	0	0	0	0	0	0	0	0	0	0	0	0	0	0	0	0	0	0	0	0	0	0	0	0	0	0	0	0	0	0	0	0	0	0	0	0	0	0	0	0	0	0	0
Loc081215-9m	ERR4222595	Europe	0	0	0	0	0	0	0	0	0	0	0	0	0	0	0	0	0	0	0	0	0	0	0	0	0	0	0	0	0	0	0	0	0	0	0	0	0	0	0	0	0	0	0	0	0	0	0
Loc090116-1m	ERR4222569	Europe	0	0	0	0	0	0	0	0	0	0	0	0	0	0	0	0	0	0	0	0	0	0	0	0	0	0	0	0	0	0	0	0	0	0	0	0	0	0	0	0	0	0	0	0	0	0	0
Loc090116-4m	ERR4221764	Europe	0	0	0	0	0	0	0	0	0	0	0	0	0	0	0	0	0	0	0	0	0	0	0	0	0	0	0	0	0	0	0	0	0	0	0	0	0	0	0	0	0	0	0	0	0	0	0
Loc090116-7m	ERR4221765	Europe	0	0	0	0	0	0	0	0	0	0	0	0	0	0	0	0	0	0	0	0	0	0	0	0	0	0	0	0	0	0	0	0	0	0	0	0	0	0	0	0	0	0	0	0	0	0	0
Loc090116-8m	ERR4222570	Europe	0	0	0	0	0	0	0	0	0	0	0	0	0	0	0	0	0	0	0	0	0	0	0	0	0	0	0	0	0	0	0	0	0	0	0	0	0	0	0	0	0	0	0	0	0	0	0
Loc090116-9m	ERR4221526	Europe	0	0	0	0	0	0	0	0	0	0	0	0	0	0	0	0	0	0	0	0	0	0	0	0	0	0	0	0	0	0	0	0	0	0	0	0	0	0	0	0	0	0	0	0	0	0	0
Loc090402-1m	ERR4223707	Europe	0	0	0	0	0	0	0	0	0	0	0	0	0	0	0	0	0	0	0	0	0	0	0	0	0	0	0	0	0	0	0	0	0	0	0	0	0	0	0	0	0	0	0	0	0	0	0
Loc090402-4m	ERR4223706	Europe	0	0	0	0	0	0	0	0	0	0	0	0	0	0	0	0	0	0	0	0	0	0	0	0	0	0	0	0	0	0	0	0	0	0	0	0	0	0	0	0	0	0	0	0	0	0	0
Loc090402-7m	ERR4222568	Europe	0	0	0	0	0	0	0	0	0	0	0	0	0	0	0	0	0	0	0	0	0	0	0	0	0	0	0	0	0	0	0	0	0	0	0	0	0	0	0	0	0	0	0	0	0	0	0
Loc090402-8-9m	ERR4221795	Europe	0	0	0	0	0	0	0	0	0	0	0	0	0	0	0	0	0	0	0	0	0	0	0	0	0	0	0	0	0	0	0	0	0	0	0	0	0	0	0	0	0	0	0	0	0	0	0
Loc090402-8m	ERR4223705	Europe	0	0	0	0	0	0	0	0	0	0	0	0	0	0	0	0	0	0	0	0	0	0	0	0	0	0	0	0	0	0	0	0	0	0	0	0	0	0	0	0	0	0	0	0	0	0	0
Loc090519-1m	ERR4221771	Europe	0	0	0.01	0.01	0	0.01	0	0	0	0.01	0.01	0.01	0.01	0	0	0	0.01	0	0.01	0	0	0	0	0	0	0	0	0	0	0.01	0	0	0	0	0	0.01	0	0	0	0	0	0	0	0	0	0	0
Loc090519-4m	ERR4220688	Europe	0.03	0.01	0.02	0.02	0.02	0.01	0.01	0.01	0.01	0.01	0.01	0.03	0.01	0.01	0.01	0.01	0.01	0.02	0.01	0.01	0.01	0	0.01	0.01	0	0.01	0.01	0.01	0.01	0.03	0	0.01	0.01	0.01	0.01	0.01	0.01	0.01	0.01	0.01	0.01	0.01	0.01	0.01	0.01	0.01	0.01
Loc090519-5m	ERR4225342	Europe	0.01	0	0.01	0.01	0.01	0.01	0	0	0	0	0.01	0.01	0	0	0	0	0.01	0.01	0.01	0	0	0	0	0	0	0	0	0	0	0.01	0	0	0	0	0	0	0	0	0	0	0	0	0	0	0	0	0
Loc090519-6m	ERR4223704	Europe	0	0	0	0	0	0	0	0	0	0	0	0	0	0	0	0	0	0	0	0	0	0	0	0	0	0	0	0	0	0	0	0	0	0	0	0	0	0	0	0	0	0	0	0	0	0	0
Loc090519-7m	ERR4221776	Europe	0	0	0	0	0	0	0	0	0	0	0	0	0	0	0	0	0	0	0	0	0	0	0	0	0	0	0	0	0	0	0	0	0	0	0	0	0	0	0	0	0	0	0	0	0	0	0
Loc090519-8-7m	ERR4222567	Europe	0	0	0	0	0	0	0	0	0	0	0	0	0	0	0	0	0	0	0	0	0	0	0	0	0	0	0	0	0	0	0	0	0	0	0	0	0	0	0	0	0	0	0	0	0	0	0
Loc090519-8m	ERR4222588	Europe	0	0	0	0	0	0	0	0	0	0	0	0	0	0	0	0	0	0	0	0	0	0	0	0	0	0	0	0	0	0	0	0	0	0	0	0	0	0	0	0	0	0	0	0	0	0	0
Loc090721-1m	ERR4220692	Europe	0	0	0.01	0.01	0	0.01	0	0	0	0.01	0.01	0.01	0.01	0	0	0	0.01	0	0.01	0	0	0	0	0	0	0	0	0	0	0.01	0	0	0	0	0	0.01	0.01	0	0	0.01	0	0	0.01	0.01	0.01	0.01	0
Loc090721-4m	ERR4221343	Europe	0.13	0.04	0.07	0.06	0.07	0.04	0.04	0.03	0.04	0.04	0.05	0.11	0.03	0.03	0.03	0.04	0.04	0.06	0.05	0.03	0.01	0.02	0.01	0.02	0.01	0.02	0.02	0.02	0.02	0.11	0.01	0.02	0.02	0.02	0.02	0.02	0.02	0.02	0.01	0.01	0.01	0.01	0.02	0.02	0.02	0.03	0.02
Loc090721-5m	ERR4221342	Europe	0.55	0.18	0.27	0.25	0.28	0.18	0.2	0.12	0.18	0.18	0.19	0.5	0.13	0.15	0.13	0.18	0.18	0.27	0.2	0.14	0.05	0.07	0.05	0.07	0.05	0.09	0.11	0.11	0.07	0.5	0.04	0.08	0.11	0.09	0.09	0.08	0.07	0.07	0.06	0.07	0.06	0.05	0.08	0.07	0.08	0.12	0.07
Loc090721-6m	ERR4221773	Europe	0.14	0.04	0.07	0.06	0.07	0.04	0.05	0.03	0.04	0.04	0.05	0.13	0.03	0.04	0.03	0.04	0.04	0.07	0.05	0.03	0.02	0.02	0.02	0.02	0.02	0.02	0.03	0.03	0.02	0.13	0.01	0.02	0.03	0.03	0.03	0.02	0.02	0.02	0.02	0.02	0.02	0.01	0.02	0.02	0.02	0.03	0.02
Loc090721-7m	ERR4221446	Europe	0.04	0.02	0.03	0.02	0.02	0.02	0.02	0.01	0.01	0.02	0.02	0.04	0.01	0.01	0.01	0.02	0.02	0.02	0.02	0.01	0.01	0.01	0.01	0.01	0.01	0.01	0.01	0.01	0.01	0.04	0.01	0.01	0.01	0.01	0.01	0.01	0.01	0.01	0.01	0.01	0.01	0.01	0.01	0.01	0.01	0.01	0.01
Loc090721-8-6m	ERR4221447	Europe	0.01	0.01	0.01	0.01	0.01	0.01	0.01	0	0.01	0.01	0.01	0.01	0	0	0	0.01	0.01	0.01	0.01	0	0	0	0	0	0	0	0	0	0	0.01	0	0	0	0	0	0	0	0	0	0	0	0	0	0	0	0	0
Loc090721-8m	ERR4222594	Europe	0.02	0.01	0.01	0.01	0.01	0.01	0.01	0.01	0.01	0.01	0.01	0.02	0.01	0.01	0	0.01	0.01	0.01	0.01	0	0	0	0	0	0	0	0.01	0.01	0	0.02	0	0	0.01	0	0	0	0	0	0	0	0	0	0	0	0	0.01	0
Loc090907-1m	ERR4222572	Europe	0	0.01	0.02	0.02	0.01	0.02	0.01	0.01	0.01	0.01	0.01	0.03	0.01	0.01	0.01	0.01	0.01	0.01	0.02	0.01	0.01	0.01	0.01	0.01	0.01	0.01	0.01	0.01	0.01	0.03	0.01	0.01	0.01	0.01	0.01	0.01	0.01	0.01	0.01	0.01	0.01	0.01	0.01	0.01	0.01	0.01	0.01
Loc090907-4m	ERR4222571	Europe	0	0	0.01	0.01	0	0.01	0	0	0	0.01	0.01	0.01	0	0	0	0	0	0	0.01	0	0	0	0	0	0	0	0	0	0	0.01	0	0	0.01	0	0	0.01	0.01	0.01	0.01	0.01	0.01	0	0.01	0.01	0.01	0.01	0.01
Loc090907-5m	ERR4221774	Europe	0.26	0.09	0.13	0.12	0.14	0.09	0.1	0.06	0.09	0.09	0.09	0.24	0.07	0.07	0.06	0.09	0.09	0.13	0.1	0.07	0.03	0.03	0.03	0.03	0.03	0.04	0.05	0.05	0.03	0.23	0.02	0.04	0.05	0.04	0.04	0.03	0.03	0.03	0.03	0.03	0.03	0.02	0.03	0.03	0.03	0.06	0.03
Loc090907-6m	ERR4222574	Europe	0.29	0.1	0.15	0.13	0.15	0.1	0.1	0.07	0.1	0.1	0.1	0.26	0.07	0.08	0.07	0.1	0.1	0.15	0.1	0.07	0.03	0.03	0.03	0.04	0.03	0.04	0.06	0.06	0.04	0.26	0.02	0.04	0.06	0.05	0.05	0.04	0.04	0.04	0.03	0.03	0.03	0.03	0.04	0.04	0.04	0.07	0.04
Loc090907-8-6m	ERR4221775	Europe	0.02	0.01	0.02	0.02	0.01	0.01	0.01	0.01	0.01	0.01	0.01	0.03	0.01	0.01	0.01	0.01	0.01	0.01	0.01	0.01	0.01	0	0.01	0.01	0	0.01	0.01	0.01	0.01	0.03	0	0.01	0.01	0.01	0.01	0.01	0.01	0.01	0.01	0.01	0.01	0	0.01	0.01	0.01	0.01	0.01
Loc090907-8m	ERR4222573	Europe	0.04	0.01	0.02	0.02	0.02	0.02	0.01	0.01	0.01	0.01	0.01	0.04	0.01	0.01	0.01	0.01	0.01	0.02	0.02	0.01	0.01	0.01	0.01	0.01	0.01	0.01	0.01	0.01	0.01	0.04	0.01	0.01	0.01	0.01	0.01	0.01	0.01	0.01	0.01	0.01	0.01	0.01	0.01	0.01	0.01	0.01	0.01
Mendota_E01_26Jun08	SRR6201002	North America	0	0.01	0	0.01	0.01	0.01	0	0.01	0.01	0	0.01	0.01	0.01	0.01	0.01	0.01	0	0.01	0.01	0.01	0	0	0.01	0.01	0	0.01	0	0	0.01	0.01	0.01	0.01	0.01	0.01	0.01	0.01	0.01	0.01	0.01	0.01	0.01	0.01	0.01	0.01	0.01	0.01	0.01
Mendota_E02_09Jul08	SRR6198990	North America	0	0.01	0	0	0.01	0.01	0	0.01	0.01	0	0.01	0.01	0.01	0.01	0.01	0	0	0	0.01	0.01	0	0	0	0.01	0	0	0	0	0.01	0.04	0.03	0.03	0.02	0.02	0.03	0.02	0.02	0.02	0.02	0.02	0.02	0.02	0.02	0.02	0.02	0.02	0.02
Mendota_E03_18Jul08	SRR6200753	North America	0	0.01	0	0.01	0.01	0.01	0	0.01	0.01	0	0.01	0.01	0.01	0.01	0.01	0.01	0	0.01	0.01	0.01	0	0	0.01	0.01	0	0.01	0	0	0.01	0.01	0.01	0.01	0.01	0.01	0.01	0.01	0.01	0.01	0.01	0.01	0.01	0	0.01	0.01	0.01	0.01	0.01
Mendota_E04_19Jul08	SRR6200751	North America	0	0	0	0	0	0	0	0	0	0	0	0	0	0	0	0	0	0	0	0	0	0	0	0	0	0	0	0	0	0	0	0	0	0	0	0	0	0	0	0	0	0	0	0	0	0	0
Mendota_E05_21Jul08	SRR6200758	North America	0	0.01	0	0.01	0.01	0.01	0	0.01	0.01	0	0.01	0.01	0.02	0.01	0.01	0.01	0	0.01	0.01	0.01	0	0	0.01	0.01	0	0.01	0	0	0.01	0.01	0.01	0.01	0.01	0.01	0.01	0	0.01	0.01	0.01	0.01	0.01	0	0.01	0.01	0.01	0.01	0.01
Mendota_E06_23Jul08	SRR6201036	North America	0	0.01	0	0.01	0.01	0.01	0	0.01	0.01	0	0.01	0.01	0.02	0.01	0.01	0.01	0	0.01	0.01	0.01	0	0	0.01	0.01	0	0.01	0	0	0.01	0.02	0.01	0.01	0.01	0.01	0.01	0.01	0.01	0.01	0.01	0.01	0.01	0.01	0.01	0.01	0.01	0.01	0.01
Mendota_E07_30Jul08	SRR6201021	North America	0.01	0.01	0.01	0.01	0.01	0.01	0.01	0.01	0.01	0.01	0.01	0.01	0.01	0.01	0.01	0.01	0.01	0.01	0.01	0.01	0.01	0.01	0.01	0.01	0.01	0.01	0.01	0.01	0.01	0.01	0.01	0.01	0.01	0.01	0.01	0.01	0.01	0.01	0.01	0.01	0.01	0.01	0.01	0.01	0.01	0.01	0.01
Mendota_E08_05Aug08	SRR6197918	North America	0	0.01	0.01	0.01	0.01	0.01	0.01	0.01	0.01	0.01	0.01	0.01	0.02	0.01	0.01	0.01	0.01	0.01	0.01	0.01	0.01	0.01	0.01	0.01	0.01	0.01	0.01	0.01	0.01	0.02	0.02	0.02	0.02	0.01	0.02	0.01	0.01	0.01	0.01	0.01	0.01	0.01	0.01	0.01	0.01	0.01	0.01
Mendota_E09_13Aug08	SRR6200749	North America	0.01	0.01	0.01	0.01	0.01	0.01	0.01	0.01	0.01	0.01	0.02	0.02	0.02	0.01	0.01	0.01	0.01	0.01	0.01	0.01	0.01	0.01	0.02	0.02	0.01	0.02	0.01	0.01	0.03	0.05	0.04	0.04	0.04	0.04	0.04	0.03	0.03	0.03	0.03	0.03	0.03	0.03	0.03	0.03	0.03	0.03	0.03
Mendota_E10_20Aug08	SRR6200757	North America	0	0.01	0.01	0.01	0.01	0.01	0.01	0.01	0.01	0.01	0.01	0.01	0.02	0.01	0.01	0.01	0.01	0.01	0.01	0.01	0.01	0.01	0.01	0.01	0.01	0.01	0.01	0.01	0.02	0.05	0.03	0.03	0.03	0.03	0.04	0.03	0.03	0.03	0.03	0.03	0.03	0.02	0.03	0.03	0.03	0.03	0.03
Mendota_E11_27Aug08	SRR6201034	North America	0.01	0.02	0.03	0.02	0.03	0.02	0.02	0.03	0.02	0.03	0.03	0.03	0.03	0.02	0.02	0.02	0.03	0.02	0.02	0.02	0.03	0.03	0.03	0.03	0.03	0.03	0.03	0.03	0.05	0.07	0.05	0.05	0.06	0.06	0.06	0.05	0.05	0.05	0.05	0.05	0.04	0.04	0.05	0.05	0.05	0.05	0.05
Mendota_E12_12Sep08	SRR6200756	North America	0	0.01	0.01	0.01	0.01	0.01	0.01	0.01	0.01	0.01	0.01	0.01	0.01	0.01	0.01	0.01	0.01	0.01	0.01	0.01	0.01	0.01	0.01	0.01	0.01	0.01	0.01	0.01	0.02	0.06	0.05	0.04	0.04	0.04	0.04	0.03	0.03	0.03	0.03	0.03	0.03	0.03	0.03	0.03	0.03	0.03	0.03
Mendota_E13_13Sep08	SRR6200750	North America	0	0.01	0.01	0.01	0.01	0.01	0.01	0.01	0.01	0.01	0.01	0.01	0.01	0.01	0.01	0.01	0.01	0.01	0.01	0.01	0.01	0.01	0.01	0.01	0.01	0.01	0.01	0.01	0.02	0.04	0.03	0.03	0.03	0.03	0.03	0.02	0.02	0.02	0.02	0.02	0.02	0.02	0.02	0.02	0.02	0.02	0.02
Mendota_E14_25Sep08	SRR6201049	North America	0.01	0.02	0.03	0.02	0.03	0.02	0.02	0.03	0.02	0.03	0.03	0.04	0.03	0.02	0.02	0.02	0.03	0.02	0.02	0.02	0.03	0.03	0.03	0.03	0.02	0.03	0.03	0.03	0.05	0.12	0.1	0.09	0.09	0.09	0.09	0.07	0.07	0.07	0.08	0.07	0.07	0.06	0.07	0.07	0.07	0.07	0.06
Mendota_E15_08Oct08	SRR6198591	North America	0.01	0.01	0.01	0.01	0.01	0.01	0.01	0.01	0.01	0.01	0.02	0.02	0.02	0.01	0.01	0.01	0.01	0.01	0.01	0.01	0.01	0.01	0.01	0.01	0.01	0.01	0.01	0.01	0.03	0.04	0.03	0.03	0.03	0.03	0.03	0.02	0.02	0.02	0.03	0.02	0.02	0.02	0.02	0.02	0.02	0.02	0.02
Mendota_E16_17Oct08	SRR6200752	North America	0	0	0.01	0	0	0	0	0	0	0.01	0.01	0.01	0.01	0	0	0	0	0	0	0	0.01	0	0.01	0.01	0	0.01	0.01	0.01	0.02	0.06	0.05	0.05	0.04	0.04	0.05	0.03	0.03	0.03	0.04	0.03	0.03	0.03	0.03	0.03	0.03	0.03	0.03
Mendota_E17_22Apr09	SRR3985623	North America	0	0	0	0	0	0	0	0	0	0	0	0	0	0	0	0	0	0	0	0	0	0	0	0	0	0	0	0	0	0	0	0	0	0	0	0	0	0	0	0	0	0	0	0	0	0	0
Mendota_E18_29Apr09	SRR3985627	North America	0	0	0	0	0	0	0	0	0	0	0	0	0	0	0	0	0	0	0	0	0	0	0	0	0	0	0	0	0	0	0	0	0	0	0	0	0	0	0	0	0	0	0	0	0	0	0
Mendota_E19_09Jun09	SRR3985672	North America	0	0	0	0	0	0	0	0	0	0	0	0	0	0	0	0	0	0	0	0	0	0	0	0	0	0	0	0	0	0	0	0	0	0	0	0	0	0	0	0	0	0	0	0	0	0	0
Mendota_E20_18Jun09	SRR3985708	North America	0	0	0	0	0	0	0	0	0	0	0	0	0	0	0	0	0	0	0	0	0	0	0	0	0	0	0	0	0	0	0	0	0	0	0	0	0	0	0	0	0	0	0	0	0	0	0
Mendota_E21_26Jun09	SRR3985706	North America	0.01	0.01	0.01	0.01	0.01	0.01	0.01	0.01	0.01	0.01	0.02	0.01	0.02	0.01	0.01	0.01	0.01	0.01	0.01	0.01	0.01	0.01	0.01	0.02	0.01	0.01	0.02	0.02	0.02	0.03	0.02	0.02	0.02	0.02	0.02	0.02	0.02	0.02	0.02	0.02	0.02	0.02	0.02	0.02	0.02	0.02	0.02
Mendota_E22_07Jul09	SRR3985671	North America	0	0.01	0.01	0.01	0.01	0.01	0.01	0.01	0.01	0.01	0.01	0.01	0.01	0.01	0.01	0.01	0.01	0.01	0.01	0.01	0.01	0.01	0.01	0.01	0.01	0.01	0.02	0.02	0.02	0.05	0.04	0.04	0.04	0.04	0.04	0.03	0.03	0.03	0.03	0.03	0.03	0.03	0.03	0.03	0.03	0.03	0.03
Mendota_E23_30Jul09	SRR3985707	North America	0	0.01	0.01	0.01	0.01	0.01	0.01	0.01	0.01	0.01	0.01	0.01	0.01	0.01	0.01	0.01	0.01	0.01	0.01	0.01	0.01	0.01	0.01	0.01	0.01	0.01	0.01	0.01	0.01	0.03	0.02	0.02	0.02	0.02	0.02	0.02	0.02	0.02	0.02	0.02	0.02	0.02	0.02	0.02	0.02	0.02	0.02
Mendota_E24_10Aug09	SRR3985709	North America	0	0	0.01	0	0	0	0	0	0	0	0.01	0.01	0.01	0	0	0	0	0	0	0	0	0	0	0	0	0	0.01	0.01	0.01	0.01	0.01	0.01	0.01	0.01	0.01	0.01	0.01	0.01	0.01	0.01	0.01	0.01	0.01	0.01	0.01	0.01	0.01
Mendota_E25_26Aug09	SRR3986257	North America	0	0.01	0.01	0.01	0.01	0.01	0.01	0.01	0.01	0.01	0.02	0.02	0.02	0.01	0.01	0.01	0.01	0.01	0.01	0.01	0.01	0.01	0.01	0.01	0.01	0.01	0.01	0.01	0.02	0.03	0.02	0.02	0.02	0.02	0.02	0.02	0.02	0.02	0.02	0.02	0.02	0.01	0.02	0.02	0.02	0.02	0.02
Mendota_E26_13Sep09	SRR3986247	North America	0.01	0.01	0.01	0.01	0.01	0.01	0.01	0.02	0.01	0.01	0.02	0.01	0.02	0.01	0.01	0.01	0.01	0.01	0.01	0.01	0.01	0.01	0.01	0.01	0.01	0.01	0.01	0.01	0.02	0.02	0.02	0.02	0.02	0.02	0.02	0.02	0.02	0.01	0.02	0.02	0.02	0.01	0.02	0.02	0.02	0.02	0.01
Mendota_E27_14Sep09	SRR3986255	North America	0	0.01	0.02	0.01	0.02	0.01	0.01	0.02	0.01	0.02	0.02	0.02	0.02	0.01	0.01	0.01	0.02	0.01	0.01	0.01	0.01	0.01	0.02	0.01	0.01	0.01	0.01	0.01	0.02	0.03	0.02	0.02	0.02	0.02	0.02	0.02	0.02	0.02	0.02	0.02	0.02	0.01	0.02	0.02	0.02	0.02	0.02
Mendota_E28_27Sep09	SRR3986253	North America	0	0	0.01	0	0	0	0	0.01	0	0.01	0.01	0.01	0.01	0	0	0	0.01	0	0	0	0	0	0	0	0	0	0	0	0.01	0.01	0.01	0.01	0.01	0	0	0.01	0.01	0.01	0.01	0.01	0.01	0	0.01	0.01	0.01	0.01	0.01
Mendota_E29_07Oct09	SRR3986256	North America	0	0	0	0	0	0	0	0	0	0	0	0	0	0	0	0	0	0	0	0	0	0	0	0	0	0	0	0	0	0	0	0	0	0	0	0	0	0	0	0	0	0	0	0	0	0	0
Mendota_E30_26Oct09	SRR3986258	North America	0	0	0	0	0	0	0	0	0	0	0	0	0	0	0	0	0	0	0	0	0	0	0	0	0	0	0	0	0	0	0	0	0	0	0	0	0	0	0	0	0	0	0	0	0	0	0
Mendota_E31_14Nov09	SRR3986254	North America	0	0	0	0	0	0	0	0	0	0	0	0	0	0	0	0	0	0	0	0	0	0	0	0	0	0	0	0	0	0	0	0	0	0	0	0	0	0	0	0	0	0	0	0	0	0	0
Mendota_E32_20Apr10	SRR3986259	North America	0	0	0	0	0	0	0	0	0	0	0	0	0	0	0	0	0	0	0	0	0	0	0	0	0	0	0	0	0	0	0	0	0	0	0	0	0	0	0	0	0	0	0	0	0	0	0
Mendota_E33_05May10	SRR6197932	North America	0	0	0	0	0	0	0	0	0	0	0	0	0	0	0	0	0	0	0	0	0	0	0	0	0	0	0	0	0	0	0	0	0	0	0	0	0	0	0	0	0	0	0	0	0	0	0
Mendota_E34_18May10	SRR3986665	North America	0	0	0	0	0	0	0	0	0	0	0.01	0	0.01	0	0	0	0	0	0	0	0	0	0	0	0	0	0	0	0	0	0	0	0	0	0	0.01	0	0	0	0	0	0	0	0	0	0	0
Mendota_E35_20May10	SRR3960573	North America	0	0	0	0	0	0	0	0	0	0	0	0	0	0	0	0	0	0	0	0	0	0	0	0	0	0	0	0	0	0	0	0	0	0	0	0	0	0	0	0	0	0	0	0	0	0	0
Mendota_E36_02Jun10	SRR3986682	North America	0	0	0	0	0	0	0	0	0	0	0	0	0	0	0	0	0	0	0	0	0	0	0	0	0	0	0	0	0	0	0	0	0	0	0	0	0	0	0	0	0	0	0	0	0	0	0
Mendota_E37_13Jun10	SRR6200755	North America	0.01	0.02	0.02	0.02	0.03	0.02	0.02	0.03	0.02	0.03	0.03	0.03	0.03	0.02	0.02	0.02	0.02	0.02	0.02	0.02	0.03	0.03	0.03	0.03	0.03	0.03	0.05	0.05	0.04	0.05	0.03	0.03	0.03	0.03	0.04	0.04	0.03	0.03	0.03	0.03	0.03	0.03	0.03	0.03	0.03	0.03	0.03
Mendota_E38_15Jun10	SRR3986826	North America	0	0	0	0	0	0	0	0	0	0	0	0	0	0	0	0	0	0	0	0	0	0	0	0	0	0	0	0	0	0	0	0	0	0	0	0	0	0	0	0	0	0	0	0	0	0	0
Mendota_E39_21Jun10	SRR3986827	North America	0	0	0.01	0.01	0.01	0.01	0	0.01	0	0.01	0.01	0.01	0.01	0.01	0	0.01	0.01	0	0.01	0	0.01	0.01	0.01	0.01	0.01	0.01	0.01	0.01	0.01	0.02	0.01	0.01	0.01	0.01	0.01	0.01	0.01	0.01	0.01	0.01	0.01	0.01	0.01	0.01	0.01	0.01	0.01
Mendota_E40_06Jul10	SRR3986823	North America	0	0.01	0.01	0.01	0.01	0.01	0.01	0.01	0.01	0.02	0.01	0.01	0.02	0.01	0.01	0.01	0.01	0.01	0.01	0.01	0.01	0.01	0.01	0.01	0.01	0.01	0.01	0.01	0.02	0.03	0.02	0.02	0.02	0.02	0.02	0.02	0.02	0.02	0.02	0.02	0.01	0.01	0.02	0.02	0.02	0.02	0.02
Mendota_E41_15Jul10	SRR3986825	North America	0.01	0.01	0.02	0.01	0.02	0.01	0.01	0.02	0.01	0.02	0.02	0.02	0.02	0.01	0.01	0.01	0.02	0.01	0.01	0.01	0.01	0.01	0.02	0.02	0.02	0.02	0.02	0.02	0.02	0.03	0.03	0.02	0.02	0.02	0.02	0.02	0.02	0.02	0.02	0.02	0.02	0.02	0.02	0.02	0.02	0.02	0.02
Mendota_E42_16Jul10	SRR6200754	North America	0	0.01	0.01	0.01	0.01	0.01	0.01	0.01	0.01	0.01	0.01	0.02	0.02	0.01	0.01	0.01	0.01	0.01	0.01	0.01	0.01	0.01	0.01	0.01	0.01	0.01	0.02	0.02	0.02	0.02	0.01	0.01	0.02	0.02	0.02	0.02	0.01	0.02	0.01	0.01	0.01	0.01	0.02	0.02	0.02	0.02	0.01
Mendota_E43_27Jul10	SRR3986824	North America	0.01	0.02	0.03	0.02	0.03	0.02	0.02	0.03	0.02	0.03	0.03	0.03	0.04	0.02	0.02	0.02	0.03	0.02	0.02	0.02	0.03	0.03	0.03	0.03	0.03	0.03	0.05	0.05	0.04	0.04	0.03	0.03	0.03	0.03	0.03	0.04	0.03	0.03	0.03	0.03	0.03	0.03	0.04	0.03	0.03	0.03	0.03
Mendota_E44_05Aug10	SRR3986878	North America	0.01	0.02	0.03	0.02	0.03	0.02	0.02	0.03	0.02	0.03	0.03	0.02	0.03	0.02	0.02	0.02	0.03	0.01	0.02	0.02	0.02	0.02	0.02	0.02	0.02	0.02	0.02	0.02	0.03	0.03	0.03	0.03	0.03	0.03	0.03	0.03	0.03	0.03	0.03	0.03	0.02	0.02	0.03	0.03	0.03	0.03	0.03
Mendota_E45_17Aug10	SRR3986883	North America	0.01	0.02	0.03	0.02	0.03	0.02	0.02	0.03	0.02	0.03	0.03	0.03	0.03	0.02	0.02	0.02	0.03	0.02	0.02	0.02	0.03	0.02	0.03	0.03	0.02	0.03	0.03	0.03	0.03	0.04	0.03	0.03	0.03	0.03	0.03	0.03	0.03	0.03	0.03	0.03	0.03	0.03	0.03	0.03	0.03	0.03	0.03
Mendota_E46_30Aug10	SRR3986882	North America	0.01	0.01	0.02	0.02	0.02	0.01	0.01	0.02	0.01	0.02	0.02	0.02	0.02	0.02	0.01	0.01	0.02	0.01	0.02	0.01	0.02	0.01	0.02	0.02	0.02	0.02	0.02	0.02	0.02	0.03	0.02	0.02	0.02	0.02	0.02	0.02	0.02	0.02	0.02	0.02	0.02	0.02	0.02	0.02	0.02	0.02	0.02
Mendota_E47_31Aug10	SRR6201035	North America	0.01	0.01	0.02	0.01	0.02	0.01	0.01	0.02	0.01	0.02	0.02	0.03	0.02	0.01	0.01	0.01	0.02	0.01	0.01	0.01	0.02	0.01	0.02	0.02	0.01	0.02	0.01	0.02	0.02	0.04	0.02	0.02	0.02	0.02	0.02	0.02	0.02	0.02	0.02	0.02	0.02	0.02	0.02	0.02	0.02	0.02	0.02
Mendota_E48_14Sep10	SRR3986884	North America	0.01	0.01	0.02	0.02	0.02	0.02	0.02	0.02	0.02	0.03	0.02	0.02	0.02	0.02	0.01	0.01	0.02	0.01	0.02	0.01	0.02	0.02	0.02	0.02	0.02	0.02	0.02	0.02	0.03	0.04	0.02	0.02	0.03	0.02	0.02	0.02	0.02	0.02	0.02	0.02	0.02	0.02	0.02	0.02	0.02	0.02	0.02
Mendota_E49_26Sep10	SRR3987076	North America	0	0.01	0.01	0.01	0.01	0.01	0.01	0.01	0.01	0.02	0.02	0.02	0.02	0.01	0.01	0.01	0.01	0.01	0.01	0.01	0.01	0.01	0.01	0.01	0.01	0.01	0.01	0.01	0.02	0.03	0.02	0.02	0.02	0.02	0.02	0.02	0.02	0.02	0.02	0.02	0.02	0.01	0.02	0.02	0.02	0.02	0.02
Mendota_E50_13Oct10	SRR3987090	North America	0	0	0	0	0	0	0	0	0	0.01	0.01	0.01	0.01	0	0	0	0	0	0	0	0	0	0	0	0	0	0	0	0.01	0.01	0	0	0.01	0	0	0	0	0	0	0	0	0	0	0	0	0	0
Mendota_E51_29Oct10	SRR3987092	North America	0	0	0	0	0	0	0	0	0	0	0	0	0	0	0	0	0	0	0	0	0	0	0	0	0	0	0	0	0	0	0	0	0	0	0	0	0	0	0	0	0	0	0	0	0	0	0
Mendota_E52_19Nov10	SRR3987074	North America	0	0	0	0	0	0	0	0	0	0	0	0	0	0	0	0	0	0	0	0	0	0	0	0	0	0	0	0	0	0	0	0	0	0	0	0	0	0	0	0	0	0	0	0	0	0	0
Mendota_E53_03May11	SRR3987091	North America	0	0	0	0	0	0	0	0	0	0	0	0	0	0	0	0	0	0	0	0	0	0	0	0	0	0	0	0	0	0	0	0	0	0	0	0	0	0	0	0	0	0	0	0	0	0	0
Mendota_E54_18May11	SRR3987089	North America	0	0	0	0	0	0	0	0	0	0	0	0	0	0	0	0	0	0	0	0	0	0	0	0	0	0	0	0	0	0	0	0	0	0	0	0	0	0	0	0	0	0	0	0	0	0	0
Mendota_E55_01Jun11	SRR3987075	North America	0	0	0	0	0	0	0	0	0	0	0	0	0	0	0	0	0	0	0	0	0	0	0	0	0	0	0	0	0	0	0	0	0	0	0	0	0	0	0	0	0	0	0	0	0	0	0
Mendota_E56_13Jun11	SRR3987142	North America	0	0	0	0	0	0	0	0	0	0	0	0	0	0	0	0	0	0	0	0	0	0	0	0	0	0	0	0	0	0	0	0	0	0	0	0	0	0	0	0	0	0	0	0	0	0	0
Mendota_E57_28Jun11	SRR3987373	North America	0	0	0	0	0	0	0	0	0	0	0	0	0.01	0	0	0	0	0	0	0	0	0	0	0	0	0	0.01	0.01	0	0.01	0.01	0	0	0	0	0	0	0	0	0	0	0	0	0	0	0	0
Mendota_E58_12Jul11	SRR3987377	North America	0	0	0	0	0.01	0	0	0.01	0	0	0.01	0	0.01	0	0	0	0	0	0	0	0	0	0	0	0	0	0	0	0	0.01	0.01	0	0	0	0	0.01	0	0	0.01	0	0	0	0	0	0	0	0
Mendota_E59_25Jul11	SRR3987375	North America	0	0.01	0.01	0.01	0.01	0.01	0.01	0.01	0.01	0.01	0.01	0.01	0.01	0.01	0.01	0	0.01	0	0.01	0.01	0.01	0.01	0.01	0.01	0.01	0.01	0.01	0.01	0.01	0.01	0.01	0.01	0.01	0.01	0.01	0.01	0.01	0.01	0.01	0.01	0.01	0.01	0.01	0.01	0.01	0.01	0.01
Mendota_E60_09Aug11	SRR3987379	North America	0	0.01	0.01	0.01	0.01	0.01	0.01	0.01	0.01	0.01	0.02	0.01	0.02	0.01	0.01	0.01	0.01	0.01	0.01	0.01	0.01	0.01	0.01	0.01	0.01	0.01	0.01	0.01	0.02	0.02	0.01	0.02	0.02	0.02	0.02	0.02	0.01	0.01	0.02	0.01	0.01	0.01	0.02	0.02	0.02	0.02	0.01
Mendota_E61_22Aug11	SRR3987376	North America	0.01	0.03	0.03	0.03	0.04	0.03	0.03	0.04	0.03	0.05	0.04	0.04	0.05	0.03	0.03	0.03	0.04	0.02	0.03	0.03	0.04	0.03	0.04	0.04	0.03	0.03	0.04	0.04	0.06	0.07	0.05	0.05	0.06	0.05	0.06	0.05	0.05	0.04	0.05	0.04	0.04	0.04	0.05	0.05	0.05	0.05	0.04
Mendota_E62_04Sep11	SRR3987378	North America	0.01	0.01	0.02	0.01	0.02	0.02	0.02	0.02	0.01	0.02	0.02	0.02	0.02	0.01	0.01	0.01	0.02	0.01	0.02	0.01	0.02	0.02	0.02	0.02	0.02	0.02	0.02	0.02	0.03	0.03	0.02	0.02	0.02	0.02	0.02	0.02	0.02	0.02	0.02	0.02	0.02	0.02	0.02	0.02	0.02	0.02	0.02
Mendota_E63_21Sep11	SRR3987374	North America	0	0.01	0.01	0.01	0.01	0.01	0.01	0.01	0.01	0.01	0.01	0.01	0.01	0.01	0.01	0.01	0.01	0.01	0.01	0.01	0.01	0.01	0.01	0.01	0.01	0.01	0.01	0.02	0.02	0.02	0.01	0.01	0.02	0.01	0.02	0.01	0.01	0.01	0.01	0.01	0.01	0.01	0.01	0.01	0.01	0.01	0.01
Mendota_E64_03Oct11	SRR3987380	North America	0	0	0.01	0	0.01	0	0	0.01	0	0.01	0.01	0.01	0.01	0	0	0	0.01	0	0	0	0	0	0	0	0	0	0.01	0.01	0.01	0.01	0.01	0.01	0.01	0.01	0.01	0.01	0.01	0.01	0.01	0.01	0.01	0.01	0.01	0.01	0.01	0.01	0.01
Mendota_E65_01Nov11	SRR3987415	North America	0	0	0	0	0	0	0	0	0	0	0	0	0	0	0	0	0	0	0	0	0	0	0	0	0	0	0	0	0	0	0	0	0	0	0	0	0	0	0	0	0	0	0	0	0	0	0
Mendota_E66_30Nov11	SRR3987433	North America	0	0	0	0	0	0	0	0	0	0	0	0	0	0	0	0	0	0	0	0	0	0	0	0	0	0	0	0	0	0	0	0	0	0	0	0	0	0	0	0	0	0	0	0	0	0	0
Mendota_E67_15Mar12	SRR3987493	North America	0	0	0	0	0	0	0	0	0	0	0	0	0	0	0	0	0	0	0	0	0	0	0	0	0	0	0	0	0	0	0	0	0	0	0	0	0	0	0	0	0	0	0	0	0	0	0
Mendota_E68_02Apr12	SRR3987495	North America	0	0	0	0	0	0	0	0	0	0	0	0	0	0	0	0	0	0	0	0	0	0	0	0	0	0	0	0	0	0	0	0	0	0	0	0	0	0	0	0	0	0	0	0	0	0	0
Mendota_E69_05May12	SRR3987482	North America	0	0	0	0	0	0	0	0	0	0	0	0	0	0	0	0	0	0	0	0	0	0	0	0	0	0	0	0	0	0	0	0	0	0	0	0	0	0	0	0	0	0	0	0	0	0	0
Mendota_E70_17May12	SRR3987489	North America	0.01	0.02	0.02	0.02	0.02	0.02	0.02	0.02	0.02	0.02	0.02	0.02	0.03	0.02	0.02	0.02	0.02	0.02	0.02	0.02	0.02	0.02	0.02	0.02	0.02	0.02	0.02	0.02	0.06	0.03	0.03	0.02	0.02	0.02	0.02	0.03	0.02	0.03	0.03	0.03	0.02	0.02	0.03	0.03	0.03	0.03	0.03
Mendota_E71_02Jun12	SRR3987651	North America	0.01	0.02	0.02	0.02	0.03	0.02	0.02	0.02	0.02	0.03	0.02	0.03	0.03	0.02	0.02	0.02	0.03	0.01	0.02	0.02	0.02	0.02	0.02	0.02	0.02	0.02	0.02	0.02	0.06	0.04	0.03	0.03	0.03	0.02	0.03	0.03	0.03	0.03	0.03	0.03	0.03	0.02	0.03	0.03	0.03	0.03	0.03
Mendota_E72_08Jun12	SRR3987660	North America	0	0.01	0.02	0.01	0.02	0.01	0.01	0.02	0.01	0.02	0.02	0.02	0.02	0.01	0.01	0.01	0.02	0.01	0.01	0.01	0.01	0.01	0.01	0.01	0.01	0.01	0.02	0.02	0.03	0.02	0.02	0.02	0.02	0.02	0.02	0.02	0.02	0.02	0.02	0.02	0.01	0.01	0.02	0.02	0.02	0.02	0.02
Mendota_E73_15Jun12	SRR3987647	North America	0	0.01	0.01	0.01	0.01	0.01	0.01	0.01	0.01	0.01	0.01	0.01	0.01	0.01	0.01	0.01	0.01	0.01	0.01	0.01	0.01	0.01	0.01	0.01	0.01	0.01	0.01	0.01	0.01	0.01	0.01	0.01	0.01	0.01	0.01	0.01	0.01	0.01	0.01	0.01	0.01	0.01	0.01	0.01	0.01	0.01	0.01
Mendota_E74_22Jun12	SRR3987666	North America	0	0.01	0.01	0.01	0.02	0.01	0.01	0.01	0.01	0.02	0.02	0.01	0.02	0.01	0.01	0.01	0.01	0.01	0.01	0.01	0.01	0.01	0.01	0.01	0.01	0.01	0.01	0.01	0.02	0.02	0.01	0.01	0.01	0.01	0.02	0.01	0.02	0.01	0.01	0.01	0.01	0.01	0.01	0.01	0.01	0.01	0.01
Mendota_E75_29Jun12	SRR3987663	North America	0	0.01	0.01	0.01	0.01	0.01	0.01	0.01	0.01	0.01	0.01	0.01	0.01	0.01	0.01	0.01	0.01	0.01	0.01	0.01	0.01	0.01	0.01	0.01	0.01	0.01	0.01	0.01	0.01	0.01	0.01	0.01	0.01	0.01	0.01	0.01	0.01	0.01	0.01	0.01	0.01	0.01	0.01	0.01	0.01	0.01	0.01
Mendota_E76_06Jul12	SRR3987657	North America	0	0	0.01	0	0.01	0	0	0.01	0	0.01	0.01	0.01	0.01	0	0	0	0	0	0	0	0	0	0	0	0	0	0	0	0.01	0.01	0	0	0.01	0.01	0.01	0.01	0.01	0	0	0	0	0	0.01	0.01	0.01	0.01	0
Mendota_E77_13Jul12	SRR3987946	North America	0	0	0	0	0.01	0	0	0.01	0	0	0.01	0.01	0.01	0	0	0	0	0	0	0	0	0	0	0.01	0	0	0	0	0.01	0.01	0	0	0.01	0.01	0.01	0	0	0	0	0	0	0	0.01	0.01	0.01	0.01	0
Mendota_E78_20Jul12	SRR3987933	North America	0	0	0	0	0	0	0	0	0	0	0	0	0	0	0	0	0	0	0	0	0	0	0	0	0	0	0	0	0	0	0	0	0	0	0	0	0	0	0	0	0	0	0	0	0	0	0
Mendota_E79_27Jul12	SRR3987940	North America	0	0	0	0	0	0	0	0	0	0	0	0	0.01	0	0	0	0	0	0	0	0	0	0	0	0	0	0	0	0	0	0	0	0	0	0	0	0	0	0	0	0	0	0	0	0	0	0
Mendota_E80_03Aug12	SRR3987955	North America	0	0.01	0.01	0.01	0.02	0.01	0.01	0.02	0.01	0.02	0.02	0.02	0.02	0.01	0.01	0.01	0.02	0.01	0.01	0.01	0.01	0.01	0.01	0.01	0.01	0.01	0.02	0.02	0.03	0.02	0.02	0.02	0.02	0.02	0.02	0.02	0.02	0.02	0.02	0.02	0.02	0.01	0.02	0.02	0.02	0.02	0.02
Mendota_E81_17Aug12	SRR3987953	North America	0.01	0.01	0.02	0.01	0.02	0.02	0.02	0.02	0.02	0.02	0.02	0.02	0.02	0.02	0.01	0.01	0.02	0.01	0.01	0.01	0.02	0.02	0.02	0.02	0.02	0.02	0.02	0.02	0.05	0.03	0.02	0.02	0.02	0.02	0.02	0.02	0.02	0.02	0.02	0.02	0.02	0.02	0.02	0.02	0.02	0.02	0.02
Mendota_E82_24Aug12	SRR3987960	North America	0	0.01	0.01	0.01	0.01	0.01	0.01	0.01	0.01	0.01	0.01	0.01	0.02	0.01	0.01	0.01	0.01	0.01	0.01	0.01	0.01	0.01	0.01	0.01	0.01	0.01	0.01	0.01	0.03	0.02	0.01	0.01	0.01	0.01	0.01	0.01	0.01	0.01	0.01	0.01	0.01	0.01	0.01	0.01	0.01	0.01	0.01
Mendota_E83_31Aug12	SRR3987947	North America	0.01	0.01	0.01	0.01	0.02	0.01	0.01	0.01	0.01	0.02	0.02	0.01	0.02	0.01	0.01	0.01	0.01	0.01	0.01	0.01	0.01	0.01	0.01	0.01	0.01	0.01	0.02	0.02	0.02	0.02	0.01	0.01	0.01	0.01	0.01	0.02	0.02	0.01	0.01	0.01	0.01	0.01	0.02	0.02	0.02	0.01	0.01
Mendota_E84_07Sep12	SRR3987951	North America	0.01	0.01	0.02	0.02	0.02	0.02	0.02	0.02	0.02	0.02	0.02	0.02	0.02	0.02	0.01	0.02	0.02	0.01	0.01	0.01	0.02	0.02	0.02	0.02	0.02	0.02	0.03	0.03	0.02	0.03	0.02	0.02	0.02	0.02	0.03	0.02	0.02	0.02	0.02	0.02	0.02	0.02	0.02	0.02	0.02	0.02	0.02
Mendota_E85_13Sep12	SRR3988155	North America	0.01	0.02	0.02	0.02	0.02	0.02	0.02	0.02	0.02	0.02	0.02	0.02	0.02	0.02	0.02	0.02	0.02	0.02	0.02	0.02	0.02	0.01	0.02	0.03	0.02	0.02	0.04	0.04	0.02	0.04	0.03	0.02	0.02	0.02	0.03	0.02	0.02	0.02	0.02	0.02	0.02	0.02	0.02	0.02	0.02	0.02	0.02
Mendota_E86_21Sep12	SRR3988163	North America	0.01	0.01	0.01	0.01	0.01	0.01	0.01	0.01	0.01	0.02	0.02	0.02	0.02	0.01	0.01	0.01	0.01	0.01	0.01	0.01	0.01	0.01	0.01	0.02	0.01	0.01	0.02	0.02	0.02	0.02	0.02	0.02	0.02	0.02	0.02	0.02	0.02	0.02	0.02	0.02	0.01	0.01	0.02	0.02	0.02	0.02	0.02
Mendota_E87_27Sep12	SRR3988161	North America	0.01	0.01	0.01	0.01	0.01	0.01	0.01	0.01	0.01	0.01	0.02	0.02	0.02	0.01	0.01	0.01	0.01	0.01	0.01	0.01	0.01	0.01	0.01	0.01	0.01	0.01	0.02	0.02	0.03	0.03	0.02	0.02	0.02	0.02	0.02	0.02	0.02	0.01	0.02	0.01	0.01	0.01	0.02	0.02	0.02	0.02	0.01
Mendota_E88_08Oct12	SRR3988151	North America	0.01	0.02	0.02	0.02	0.02	0.02	0.02	0.02	0.02	0.02	0.02	0.02	0.03	0.02	0.02	0.01	0.02	0.02	0.02	0.02	0.02	0.02	0.02	0.02	0.02	0.02	0.03	0.03	0.03	0.03	0.02	0.02	0.03	0.02	0.03	0.03	0.02	0.02	0.02	0.02	0.02	0.02	0.03	0.03	0.03	0.02	0.02
Mendota_E89_12Oct12	SRR3988157	North America	0.01	0.02	0.02	0.02	0.02	0.02	0.02	0.02	0.02	0.02	0.02	0.02	0.03	0.02	0.02	0.02	0.02	0.01	0.02	0.02	0.02	0.02	0.02	0.02	0.02	0.02	0.02	0.02	0.04	0.03	0.03	0.02	0.03	0.02	0.03	0.03	0.02	0.02	0.03	0.02	0.02	0.02	0.03	0.03	0.03	0.03	0.02
Mendota_E90_22Oct12	SRR3988160	North America	0.01	0.02	0.03	0.02	0.04	0.02	0.02	0.03	0.02	0.04	0.04	0.04	0.04	0.02	0.02	0.02	0.04	0.02	0.02	0.02	0.03	0.02	0.03	0.03	0.03	0.03	0.04	0.04	0.08	0.05	0.04	0.04	0.04	0.04	0.04	0.04	0.04	0.04	0.04	0.04	0.04	0.04	0.04	0.04	0.04	0.04	0.04
Mendota_E91_26Oct12	SRR3988145	North America	0.01	0.01	0.02	0.01	0.02	0.01	0.01	0.02	0.01	0.02	0.02	0.02	0.03	0.01	0.01	0.01	0.02	0.01	0.01	0.01	0.01	0.01	0.02	0.02	0.01	0.02	0.02	0.02	0.05	0.03	0.02	0.02	0.02	0.02	0.02	0.03	0.02	0.03	0.02	0.02	0.02	0.02	0.03	0.03	0.03	0.02	0.02
Mendota_E92_05Nov12	SRR3988146	North America	0	0.01	0.01	0.01	0.01	0.01	0	0.01	0.01	0	0.01	0.01	0.01	0.01	0.01	0.01	0	0.01	0.01	0.01	0	0	0.01	0.01	0	0.01	0.01	0	0.01	0.01	0.01	0.01	0.01	0.01	0.01	0.01	0.01	0.01	0.01	0.01	0.01	0	0.01	0.01	0.01	0.01	0.01
Mendota_E93_09Nov12	SRR3988228	North America	0	0.01	0.01	0.01	0.01	0.01	0	0.01	0.01	0.01	0.01	0.01	0.01	0.01	0.01	0.01	0	0.01	0.01	0.01	0	0	0.01	0.01	0	0.01	0	0	0.01	0.01	0.01	0.01	0.01	0.01	0.01	0.01	0.01	0.01	0.01	0.01	0.01	0	0.01	0.01	0.01	0.01	0.01
Mendota_E94_16Nov12	SRR3988229	North America	0	0	0	0	0	0	0	0	0	0	0	0	0.01	0	0.01	0	0	0	0	0	0	0	0	0	0	0	0	0	0	0	0	0	0	0	0	0	0	0	0.01	0	0	0	0	0	0	0	0
Montoje-130207-XF	SRR5818194	North America	0	0.12	0.12	0.12	0.13	0.12	0.14	0.14	0.13	0.14	0.13	0.12	0.14	0.13	0.14	0.11	0.13	0.11	0.12	0.13	0	0	0	0	0	0	0	0	0	0	0	0	0	0	0	0	0	0	0	0	0	0	0	0	0	0	0
Montoje-130628-MF	SRR5211163	North America	0	0.07	0.07	0.07	0.07	0.07	0.08	0.08	0.07	0.08	0.09	0.07	0.08	0.07	0.08	0.06	0.07	0.06	0.07	0.07	0	0	0	0	0	0	0	0	0	0	0	0	0	0	0	0	0	0	0	0	0	0	0	0	0	0	0
Montoje-130807-EF	SRR5818198	North America	0	0.02	0.02	0.02	0.02	0.02	0.02	0.02	0.02	0.02	0.03	0.02	0.02	0.02	0.02	0.02	0.02	0.02	0.02	0.02	0	0	0	0	0	0	0	0	0	0	0	0	0	0	0	0	0	0	0	0	0	0	0	0	0	0	0
Montoje-130807-MF	SRR5818192	North America	0	0.01	0.01	0.01	0.01	0.01	0.01	0.01	0.01	0.01	0.02	0.01	0.01	0.01	0.01	0.01	0.01	0.01	0.01	0.01	0	0	0	0	0	0	0	0	0	0	0	0	0	0	0	0	0	0	0	0	0	0	0	0	0	0	0
Montoje-140205-XF	SRR5818193	North America	0	0	0	0	0	0	0	0	0	0	0	0	0	0	0	0	0	0	0	0	0	0	0	0	0	0	0	0	0	0	0	0	0	0	0	0	0	0	0	0	0	0	0	0	0	0	0
Montoje-140625-MF	SRR5818199	North America	0	0	0.01	0.01	0.01	0.01	0.01	0.01	0.01	0.01	0.01	0.01	0.01	0.01	0.01	0.01	0.01	0.01	0.01	0.01	0.01	0.01	0.01	0.01	0.01	0.01	0.01	0.01	0.01	0.01	0.01	0.01	0.01	0.01	0.01	0.01	0.01	0.01	0.01	0.01	0.01	0.01	0.01	0.01	0.01	0.01	0.01
Montoje-140807-EF	SRR5818200	North America	0.01	0.03	0.03	0.03	0.04	0.03	0.03	0.04	0.03	0.04	0.04	0.03	0.04	0.03	0.03	0.03	0.03	0.03	0.03	0.03	0.03	0.02	0.02	0.02	0.02	0.03	0.04	0.04	0.03	0.03	0.02	0.03	0.04	0.04	0.04	0.04	0.03	0.03	0.03	0.03	0.03	0.03	0.03	0.03	0.03	0.03	0.03
Montoje-140807-MF	SRR5818197	North America	0.01	0.03	0.03	0.03	0.04	0.03	0.03	0.03	0.03	0.03	0.04	0.03	0.04	0.03	0.03	0.03	0.03	0.03	0.03	0.03	0.01	0.01	0.01	0.01	0.01	0.01	0.02	0.02	0.02	0.02	0.01	0.01	0.02	0.02	0.02	0.02	0.02	0.02	0.02	0.02	0.01	0.01	0.02	0.02	0.02	0.02	0.01
Ontario-epi	SRR3990180	North America	0.02	0.01	0.01	0.01	0.01	0.01	0.01	0.02	0.01	0.02	0.02	0.01	0.02	0.01	0.01	0.01	0.01	0.01	0.01	0.01	0	0	0	0	0	0	0	0	0	0	0	0	0	0	0	0	0	0	0	0	0	0	0	0	0	0	0
pond-T7-T7-022	ERR4197940	North America	0	0	0	0	0	0	0	0	0	0	0	0	0	0	0	0	0	0	0	0	0	0	0	0	0	0	0	0	0	0	0	0	0	0	0	0	0	0	0	0	0	0	0	0	0	0	0
pond-T7-T7-5	ERR4194691	North America	0	0	0	0	0	0	0	0	0	0	0	0	0	0	0	0	0	0	0	0	0	0	0	0	0	0	0	0	0	0	0	0	0	0	0	0	0	0	0	0	0	0	0	0	0	0	0
pond-T8-T8-022	ERR4194692	North America	0	0	0	0	0	0	0	0	0	0	0	0	0	0	0	0	0	0	0	0	0	0	0	0	0	0	0	0	0	0	0	0	0	0	0	0	0	0	0	0	0	0	0	0	0	0	0
pond-T8-T8-5	ERR4194701	North America	0	0	0	0	0	0	0	0	0	0	0	0	0	0	0	0	0	0	0	0	0	0	0	0	0	0	0	0	0	0	0	0	0	0	0	0	0	0	0	0	0	0	0	0	0	0	0
Powell-2010-150m	SRR6481037	North America	0	0	0	0	0	0	0	0	0	0	0	0	0	0	0	0	0	0	0	0	0	0	0	0	0	0	0	0	0	0	0	0	0	0	0	0	0	0	0	0	0	0	0	0	0	0	0
Powell-2010-200m	SRR6481097	North America	0.01	0	0	0	0	0	0	0	0	0	0	0	0	0	0	0	0	0	0	0	0	0	0	0	0	0	0	0	0	0	0	0	0	0	0	0	0	0	0	0	0	0	0	0	0	0	0
Powell-2010-300m	SRR6481100	North America	0.02	0	0	0	0	0	0	0	0	0	0	0	0	0	0	0	0	0	0	0	0.02	0	0	0	0	0	0	0	0	0	0	0	0	0	0	0	0	0	0	0	0	0	0	0	0	0	0
Powell-2010-330m	SRR6481098	North America	0.01	0	0	0	0	0	0	0	0	0	0	0	0	0	0	0	0	0	0	0	0.01	0	0	0	0	0	0	0	0	0	0	0	0	0	0	0	0	0	0	0	0	0	0	0	0	0	0
SimonC-130206-EF	SRR5818196	North America	0	0.05	0.05	0.05	0.05	0.05	0.05	0.06	0.05	0.06	0.06	0.05	0.06	0.05	0.05	0.05	0.05	0.04	0.05	0.05	0	0	0	0	0	0	0	0	0	0	0	0	0	0	0	0	0	0	0	0	0	0	0	0	0	0	0
SimonC-130626-EF	SRR5818191	North America	0	0.08	0.08	0.08	0.08	0.08	0.09	0.09	0.09	0.09	0.09	0.08	0.09	0.09	0.09	0.08	0.09	0.07	0.08	0.08	0	0	0	0	0	0	0.01	0.01	0	0	0	0	0	0	0	0.01	0	0	0	0	0	0	0	0	0	0	0
SimonC-130805-EF	SRR5818195	North America	0.01	0.27	0.27	0.26	0.29	0.27	0.3	0.31	0.29	0.31	0.29	0.27	0.32	0.29	0.3	0.25	0.29	0.24	0.27	0.28	0.02	0.02	0.02	0.03	0.02	0.02	0.04	0.04	0.02	0.03	0.02	0.02	0.03	0.03	0.03	0.03	0.02	0.02	0.02	0.02	0.02	0.02	0.02	0.02	0.02	0.03	0.02
SimonC-130805-MF	SRR5818245	North America	0.04	0.11	0.12	0.12	0.13	0.11	0.12	0.13	0.12	0.13	0.12	0.12	0.13	0.12	0.12	0.1	0.12	0.11	0.11	0.12	0.01	0.01	0.01	0.02	0.01	0.02	0.02	0.02	0.02	0.03	0.01	0.01	0.02	0.02	0.02	0.02	0.01	0.01	0.01	0.01	0.01	0.01	0.02	0.02	0.02	0.02	0.01
SimonC-140212-EF	SRR5818249	North America	0	0.03	0.03	0.03	0.04	0.03	0.04	0.04	0.04	0.04	0.04	0.03	0.04	0.04	0.04	0.03	0.04	0.03	0.03	0.03	0	0	0	0	0	0	0	0	0	0	0	0	0	0	0	0	0	0	0	0	0	0	0	0	0	0	0
SimonC-140625-EF	SRR5818247	North America	0.02	0.37	0.36	0.36	0.39	0.37	0.4	0.42	0.39	0.42	0.39	0.36	0.42	0.39	0.4	0.34	0.39	0.32	0.37	0.37	0.03	0.03	0.03	0.04	0.03	0.03	0.06	0.06	0.03	0.04	0.03	0.03	0.03	0.03	0.03	0.03	0.03	0.03	0.03	0.03	0.03	0.03	0.03	0.03	0.03	0.03	0.03
SimonC-140806-EF	SRR5818246	North America	0.02	0.48	0.47	0.47	0.5	0.48	0.53	0.56	0.51	0.55	0.51	0.46	0.56	0.51	0.53	0.44	0.51	0.42	0.48	0.49	0.03	0.02	0.02	0.03	0.02	0.02	0.05	0.05	0.03	0.03	0.02	0.03	0.03	0.03	0.03	0.03	0.02	0.02	0.02	0.02	0.02	0.02	0.03	0.02	0.02	0.03	0.02
SimonC-140806-MF	SRR5818243	North America	0.02	0.48	0.47	0.47	0.5	0.48	0.53	0.56	0.51	0.55	0.52	0.47	0.56	0.51	0.53	0.45	0.51	0.42	0.48	0.49	0.02	0.02	0.02	0.03	0.02	0.02	0.05	0.05	0.03	0.03	0.03	0.03	0.03	0.03	0.03	0.03	0.02	0.02	0.02	0.03	0.02	0.02	0.03	0.03	0.03	0.03	0.02
TroutBog_E01_7Jun07	SRR4029062	North America	0	0	0	0	0	0	0	0	0	0	0	0	0	0	0	0	0	0	0	0	0	0	0	0	0	0	0	0	0	0	0	0	0	0	0	0	0	0	0	0	0	0	0	0	0	0	0
TroutBog_E02_13Jun07	SRR4029061	North America	0	0	0	0	0	0	0	0	0	0	0	0	0	0	0	0	0	0	0	0	0	0	0	0	0	0	0	0	0	0	0	0	0	0	0	0	0	0	0	0	0	0	0	0	0	0	0
TroutBog_E03_27Jun07	SRR4029063	North America	0	0	0	0	0	0	0	0	0	0	0	0	0	0	0	0	0	0	0	0	0	0	0	0	0	0	0	0	0	0	0	0	0	0	0	0	0	0	0	0	0	0	0	0	0	0	0
TroutBog_E04_2Jul07	SRR4029064	North America	0	0	0	0	0	0	0	0	0	0	0	0	0	0	0	0	0	0	0	0	0	0	0	0	0	0	0	0	0	0	0	0	0	0	0	0	0	0	0	0	0	0	0	0	0	0	0
TroutBog_E05_12Jul07	SRR4029074	North America	0	0	0	0	0	0	0	0	0	0	0	0	0	0	0	0	0	0	0	0	0	0	0	0	0	0	0	0	0	0	0	0	0	0	0	0	0	0	0	0	0	0	0	0	0	0	0
TroutBog_E06_25Jul07	SRR4029076	North America	0	0	0	0	0	0	0	0	0	0	0	0	0	0	0	0	0	0	0	0	0	0	0	0	0	0	0	0	0	0	0	0	0	0	0	0	0	0	0	0	0	0	0	0	0	0	0
TroutBog_E07_31Jul07	SRR4029082	North America	0	0	0	0	0	0	0	0	0	0	0	0	0	0	0	0	0	0	0	0	0	0	0	0	0	0	0	0	0	0	0	0	0	0	0	0	0	0	0	0	0	0	0	0	0	0	0
TroutBog_E08_9Aug07	SRR4029085	North America	0	0	0	0	0	0	0	0	0	0	0	0	0	0	0	0	0	0	0	0	0	0	0	0	0	0	0	0	0	0	0	0	0	0	0	0	0	0	0	0	0	0	0	0	0	0	0
TroutBog_E09_20Aug07	SRR4029081	North America	0	0	0	0	0	0	0	0	0	0	0	0	0	0	0	0	0	0	0	0	0	0	0	0	0	0	0	0	0	0	0	0	0	0	0	0	0	0	0	0	0	0	0	0	0	0	0
TroutBog_E10_27Aug07	SRR4029080	North America	0	0	0	0	0	0	0	0	0	0	0	0	0	0	0	0	0	0	0	0	0	0	0	0	0	0	0	0	0	0	0	0	0	0	0	0	0	0	0	0	0	0	0	0	0	0	0
TroutBog_E11_1Sep07	SRR4029087	North America	0	0	0	0	0	0	0	0	0	0	0	0	0	0	0	0	0	0	0	0	0	0	0	0	0	0	0	0	0	0	0	0	0	0	0	0	0	0	0	0	0	0	0	0	0	0	0
TroutBog_E12_1Oct07	SRR4029084	North America	0	0	0	0	0	0	0	0	0	0	0	0	0	0	0	0	0	0	0	0	0	0	0	0	0	0	0	0	0	0	0	0	0	0	0	0	0	0	0	0	0	0	0	0	0	0	0
TroutBog_E13_16Oct07	SRR4029086	North America	0	0	0	0	0	0	0	0	0	0	0	0	0	0	0	0	0	0	0	0	0	0	0	0	0	0	0	0	0	0	0	0	0	0	0	0	0	0	0	0	0	0	0	0	0	0	0
TroutBog_E14_5Nov07	SRR4029083	North America	0	0	0	0	0	0	0	0	0	0	0	0	0	0	0	0	0	0	0	0	0	0	0	0	0	0	0	0	0	0	0	0	0	0	0	0	0	0	0	0	0	0	0	0	0	0	0
TroutBog_E15_14Nov07	SRR4029116	North America	0	0	0	0	0	0	0	0	0	0	0	0	0	0	0	0	0	0	0	0	0	0	0	0	0	0	0	0	0	0	0	0	0	0	0	0	0	0	0	0	0	0	0	0	0	0	0
TroutBog_E16_30Apr08	SRR4029121	North America	0	0	0	0	0	0	0	0	0	0	0	0	0	0	0	0	0	0	0	0	0	0	0	0	0	0	0	0	0	0	0	0	0	0	0	0	0	0	0	0	0	0	0	0	0	0	0
TroutBog_E17_22May08	SRR4029120	North America	0	0	0	0	0	0	0	0	0	0	0	0	0	0	0	0	0	0	0	0	0	0	0	0	0	0	0	0	0	0	0	0	0	0	0	0	0	0	0	0	0	0	0	0	0	0	0
TroutBog_E18_29May08	SRR4029112	North America	0	0	0	0	0	0	0	0	0	0	0	0	0	0	0	0	0	0	0	0	0	0	0	0	0	0	0	0	0	0	0	0	0	0	0	0	0	0	0	0	0	0	0	0	0	0	0
TroutBog_E19_13Jun08	SRR4029111	North America	0	0	0	0	0	0	0	0	0	0	0	0	0	0	0	0	0	0	0	0	0	0	0	0	0	0	0	0	0	0	0	0	0	0	0	0	0	0	0	0	0	0	0	0	0	0	0
TroutBog_E20_24Jun08	SRR4029113	North America	0	0	0	0	0	0	0	0	0	0	0	0	0	0	0	0	0	0	0	0	0	0	0	0	0	0	0	0	0	0	0	0	0	0	0	0	0	0	0	0	0	0	0	0	0	0	0
TroutBog_E21_1Jul08	SRR4029115	North America	0	0	0	0	0	0	0	0	0	0	0	0	0	0	0	0	0	0	0	0	0	0	0	0	0	0	0	0	0	0	0	0	0	0	0	0	0	0	0	0	0	0	0	0	0	0	0
TroutBog_E22_8Jul08	SRR4029114	North America	0	0	0	0	0	0	0	0	0	0	0	0	0	0	0	0	0	0	0	0	0	0	0	0	0	0	0	0	0	0	0	0	0	0	0	0	0	0	0	0	0	0	0	0	0	0	0
TroutBog_E23_15Jul08	SRR4029117	North America	0	0	0	0	0	0	0	0	0	0	0	0	0	0	0	0	0	0	0	0	0	0	0	0	0	0	0	0	0	0	0	0	0	0	0	0	0	0	0	0	0	0	0	0	0	0	0
TroutBog_E24_22Jul08	SRR4029119	North America	0	0	0	0	0	0	0	0	0	0	0	0	0	0	0	0	0	0	0	0	0	0	0	0	0	0	0	0	0	0	0	0	0	0	0	0	0	0	0	0	0	0	0	0	0	0	0
TroutBog_E25_29Jul08	SRR4029110	North America	0	0	0	0	0	0	0	0	0	0	0	0	0	0	0	0	0	0	0	0	0	0	0	0	0	0	0	0	0	0	0	0	0	0	0	0	0	0	0	0	0	0	0	0	0	0	0
TroutBog_E26_5Aug08	SRR4029122	North America	0	0	0	0	0	0	0	0	0	0	0	0	0	0	0	0	0	0	0	0	0	0	0	0	0	0	0	0	0	0	0	0	0	0	0	0	0	0	0	0	0	0	0	0	0	0	0
TroutBog_E27_12Aug08	SRR4029118	North America	0	0	0	0	0	0	0	0	0	0	0	0	0	0	0	0	0	0	0	0	0	0	0	0	0	0	0	0	0	0	0	0	0	0	0	0	0	0	0	0	0	0	0	0	0	0	0
TroutBog_E28_19Aug08	SRR4029123	North America	0	0	0	0	0	0	0	0	0	0	0	0	0	0	0	0	0	0	0	0	0	0	0	0	0	0	0	0	0	0	0	0	0	0	0	0	0	0	0	0	0	0	0	0	0	0	0
TroutBog_E29_25Aug08	SRR4029124	North America	0	0	0	0	0	0	0	0	0	0	0	0	0	0	0	0	0	0	0	0	0	0	0	0	0	0	0	0	0	0	0	0	0	0	0	0	0	0	0	0	0	0	0	0	0	0	0
TroutBog_E30_9Sep08	SRR4029361	North America	0	0	0	0	0	0	0	0	0	0	0	0	0	0	0	0	0	0	0	0	0	0	0	0	0	0	0	0	0	0	0	0	0	0	0	0	0	0	0	0	0	0	0	0	0	0	0
TroutBog_E31_20Sep08	SRR4029360	North America	0	0	0	0	0	0	0	0	0	0	0	0	0	0	0	0	0	0	0	0	0	0	0	0	0	0	0	0	0	0	0	0	0	0	0	0	0	0	0	0	0	0	0	0	0	0	0
TroutBog_E32_4Oct08	SRR4029359	North America	0	0	0	0	0	0	0	0	0	0	0	0	0	0	0	0	0	0	0	0	0	0	0	0	0	0	0	0	0	0	0	0	0	0	0	0	0	0	0	0	0	0	0	0	0	0	0
TroutBog_E33_23Oct08	SRR4029362	North America	0	0	0	0	0	0	0	0	0	0	0	0	0	0	0	0	0	0	0	0	0	0	0	0	0	0	0	0	0	0	0	0	0	0	0	0	0	0	0	0	0	0	0	0	0	0	0
TroutBog_E34_29May09	SRR4029380	North America	0	0	0	0	0	0	0	0	0	0	0	0	0	0	0	0	0	0	0	0	0	0	0	0	0	0	0	0	0	0	0	0	0	0	0	0	0	0	0	0	0	0	0	0	0	0	0
TroutBog_E35_3Jun09	SRR4029376	North America	0	0	0	0	0	0	0	0	0	0	0	0	0	0	0	0	0	0	0	0	0	0	0	0	0	0	0	0	0	0	0	0	0	0	0	0	0	0	0	0	0	0	0	0	0	0	0
TroutBog_E36_8Jun09	SRR4029364	North America	0	0	0	0	0	0	0	0	0	0	0	0	0	0	0	0	0	0	0	0	0	0	0	0	0	0	0	0	0	0	0	0	0	0	0	0	0	0	0	0	0	0	0	0	0	0	0
TroutBog_E37_23Jun09	SRR4029379	North America	0	0	0	0	0	0	0	0	0	0	0	0	0	0	0	0	0	0	0	0	0	0	0	0	0	0	0	0	0	0	0	0	0	0	0	0	0	0	0	0	0	0	0	0	0	0	0
TroutBog_E38_29Jun09	SRR4029374	North America	0	0	0	0	0	0	0	0	0	0	0	0	0	0	0	0	0	0	0	0	0	0	0	0	0	0	0	0	0	0	0	0	0	0	0	0	0	0	0	0	0	0	0	0	0	0	0
TroutBog_E39_7Jul09	SRR4029377	North America	0	0	0	0	0	0	0	0	0	0	0	0	0	0	0	0	0	0	0	0	0	0	0	0	0	0	0	0	0	0	0	0	0	0	0	0	0	0	0	0	0	0	0	0	0	0	0
TroutBog_E40_13Jul09	SRR4029378	North America	0	0	0	0	0	0	0	0	0	0	0	0	0	0	0	0	0	0	0	0	0	0	0	0	0	0	0	0	0	0	0	0	0	0	0	0	0	0	0	0	0	0	0	0	0	0	0
TroutBog_E41_21Jul09	SRR4029372	North America	0	0	0	0	0	0	0	0	0	0	0	0	0	0	0	0	0	0	0	0	0	0	0	0	0	0	0	0	0	0	0	0	0	0	0	0	0	0	0	0	0	0	0	0	0	0	0
TroutBog_E42_27Jul09	SRR4029363	North America	0	0	0	0	0	0	0	0	0	0	0	0	0	0	0	0	0	0	0	0	0	0	0	0	0	0	0	0	0	0	0	0	0	0	0	0	0	0	0	0	0	0	0	0	0	0	0
TroutBog_E43_3Aug09	SRR4029375	North America	0	0	0	0	0	0	0	0	0	0	0	0	0	0	0	0	0	0	0	0	0	0	0	0	0	0	0	0	0	0	0	0	0	0	0	0	0	0	0	0	0	0	0	0	0	0	0
TroutBog_E44_11Aug09	SRR4029371	North America	0	0	0	0	0	0	0	0	0	0	0	0	0	0	0	0	0	0	0	0	0	0	0	0	0	0	0	0	0	0	0	0	0	0	0	0	0	0	0	0	0	0	0	0	0	0	0
TroutBog_E45_18Aug09	SRR4029369	North America	0	0	0	0	0	0	0	0	0	0	0	0	0	0	0	0	0	0	0	0	0	0	0	0	0	0	0	0	0	0	0	0	0	0	0	0	0	0	0	0	0	0	0	0	0	0	0
TroutBog_H01_7May07	SRR4029366	North America	0	0	0	0	0	0	0	0	0	0	0	0	0	0	0	0	0	0	0	0	0	0	0	0	0	0	0	0	0	0	0	0	0	0	0	0	0	0	0	0	0	0	0	0	0	0	0
TroutBog_H02_7Jun07	SRR4029373	North America	0	0	0	0	0	0	0	0	0	0	0	0	0	0	0	0	0	0	0	0	0	0	0	0	0	0	0	0	0	0	0	0	0	0	0	0	0	0	0	0	0	0	0	0	0	0	0
TroutBog_H03_13Jun07	SRR4029367	North America	0	0	0	0	0	0	0	0	0	0	0	0	0	0	0	0	0	0	0	0	0	0	0	0	0	0	0	0	0	0	0	0	0	0	0	0	0	0	0	0	0	0	0	0	0	0	0
TroutBog_H04_27Jun07	SRR4029365	North America	0	0	0	0	0	0	0	0	0	0	0	0	0	0	0	0	0	0	0	0	0	0	0	0	0	0	0	0	0	0	0	0	0	0	0	0	0	0	0	0	0	0	0	0	0	0	0
TroutBog_H05_2Jul07	SRR4029368	North America	0	0	0	0	0	0	0	0	0	0	0	0	0	0	0	0	0	0	0	0	0	0	0	0	0	0	0	0	0	0	0	0	0	0	0	0	0	0	0	0	0	0	0	0	0	0	0
TroutBog_H06_12Jul07	SRR4029370	North America	0	0	0	0	0	0	0	0	0	0	0	0	0	0	0	0	0	0	0	0	0	0	0	0	0	0	0	0	0	0	0	0	0	0	0	0	0	0	0	0	0	0	0	0	0	0	0
TroutBog_H07_25Jul07	SRR4029381	North America	0	0	0	0	0	0	0	0	0	0	0	0	0	0	0	0	0	0	0	0	0	0	0	0	0	0	0	0	0	0	0	0	0	0	0	0	0	0	0	0	0	0	0	0	0	0	0
TroutBog_H08_31Jul07	SRR4029384	North America	0	0	0	0	0	0	0	0	0	0	0	0	0	0	0	0	0	0	0	0	0	0	0	0	0	0	0	0	0	0	0	0	0	0	0	0	0	0	0	0	0	0	0	0	0	0	0
TroutBog_H09_9Aug07	SRR4029385	North America	0	0	0	0	0	0	0	0	0	0	0	0	0	0	0	0	0	0	0	0	0	0	0	0	0	0	0	0	0	0	0	0	0	0	0	0	0	0	0	0	0	0	0	0	0	0	0
TroutBog_H10_20Aug07	SRR4029386	North America	0	0	0	0	0	0	0	0	0	0	0	0	0	0	0	0	0	0	0	0	0	0	0	0	0	0	0	0	0	0	0	0	0	0	0	0	0	0	0	0	0	0	0	0	0	0	0
TroutBog_H11_27Aug07	SRR4029387	North America	0	0	0	0	0	0	0	0	0	0	0	0	0	0	0	0	0	0	0	0	0	0	0	0	0	0	0	0	0	0	0	0	0	0	0	0	0	0	0	0	0	0	0	0	0	0	0
TroutBog_H12_10Sep07	SRR4029389	North America	0	0	0	0	0	0	0	0	0	0	0	0	0	0	0	0	0	0	0	0	0	0	0	0	0	0	0	0	0	0	0	0	0	0	0	0	0	0	0	0	0	0	0	0	0	0	0
TroutBog_H13_17Sep07	SRR4029390	North America	0	0	0	0	0	0	0	0	0	0	0	0	0	0	0	0	0	0	0	0	0	0	0	0	0	0	0	0	0	0	0	0	0	0	0	0	0	0	0	0	0	0	0	0	0	0	0
TroutBog_H14_1Oct07	SRR4029391	North America	0	0	0	0	0	0	0	0	0	0	0	0	0	0	0	0	0	0	0	0	0	0	0	0	0	0	0	0	0	0	0	0	0	0	0	0	0	0	0	0	0	0	0	0	0	0	0
TroutBog_H15_16Oct07	SRR4029393	North America	0	0	0	0	0	0	0	0	0	0	0	0	0	0	0	0	0	0	0	0	0	0	0	0	0	0	0	0	0	0	0	0	0	0	0	0	0	0	0	0	0	0	0	0	0	0	0
TroutBog_H16_5Nov07	SRR4029399	North America	0	0	0	0	0	0	0	0	0	0	0	0	0	0	0	0	0	0	0	0	0	0	0	0	0	0	0	0	0	0	0	0	0	0	0	0	0	0	0	0	0	0	0	0	0	0	0
TroutBog_H17_14Nov07	SRR4029402	North America	0	0	0	0	0	0	0	0	0	0	0	0	0	0	0	0	0	0	0	0	0	0	0	0	0	0	0	0	0	0	0	0	0	0	0	0	0	0	0	0	0	0	0	0	0	0	0
TroutBog_H18_22May08	SRR4029395	North America	0	0	0	0	0	0	0	0	0	0	0	0	0	0	0	0	0	0	0	0	0	0	0	0	0	0	0	0	0	0	0	0	0	0	0	0	0	0	0	0	0	0	0	0	0	0	0
TroutBog_H19_29May08	SRR4029398	North America	0	0	0	0	0	0	0	0	0	0	0	0	0	0	0	0	0	0	0	0	0	0	0	0	0	0	0	0	0	0	0	0	0	0	0	0	0	0	0	0	0	0	0	0	0	0	0
TroutBog_H20_13Jun08	SRR4029392	North America	0	0	0	0	0	0	0	0	0	0	0	0	0	0	0	0	0	0	0	0	0	0	0	0	0	0	0	0	0	0	0	0	0	0	0	0	0	0	0	0	0	0	0	0	0	0	0
TroutBog_H21_1Jul08	SRR4029394	North America	0	0	0	0	0	0	0	0	0	0	0	0	0	0	0	0	0	0	0	0	0	0	0	0	0	0	0	0	0	0	0	0	0	0	0	0	0	0	0	0	0	0	0	0	0	0	0
TroutBog_H22_8Jul08	SRR4029388	North America	0	0	0	0	0	0	0	0	0	0	0	0	0	0	0	0	0	0	0	0	0	0	0	0	0	0	0	0	0	0	0	0	0	0	0	0	0	0	0	0	0	0	0	0	0	0	0
TroutBog_H23_15Jul08	SRR4029396	North America	0	0	0	0	0	0	0	0	0	0	0	0	0	0	0	0	0	0	0	0	0	0	0	0	0	0	0	0	0	0	0	0	0	0	0	0	0	0	0	0	0	0	0	0	0	0	0
TroutBog_H24_22Jul08	SRR4029397	North America	0	0	0	0	0	0	0	0	0	0	0	0	0	0	0	0	0	0	0	0	0	0	0	0	0	0	0	0	0	0	0	0	0	0	0	0	0	0	0	0	0	0	0	0	0	0	0
TroutBog_H25_29Jul08	SRR4029408	North America	0	0	0	0	0	0	0	0	0	0	0	0	0	0	0	0	0	0	0	0	0	0	0	0	0	0	0	0	0	0	0	0	0	0	0	0	0	0	0	0	0	0	0	0	0	0	0
TroutBog_H26_5Aug08	SRR4029401	North America	0	0	0	0	0	0	0	0	0	0	0	0	0	0	0	0	0	0	0	0	0	0	0	0	0	0	0	0	0	0	0	0	0	0	0	0	0	0	0	0	0	0	0	0	0	0	0
TroutBog_H27_12Aug08	SRR4029403	North America	0	0	0	0	0	0	0	0	0	0	0	0	0	0	0	0	0	0	0	0	0	0	0	0	0	0	0	0	0	0	0	0	0	0	0	0	0	0	0	0	0	0	0	0	0	0	0
TroutBog_H28_19Aug08	SRR4029410	North America	0	0	0	0	0	0	0	0	0	0	0	0	0	0	0	0	0	0	0	0	0	0	0	0	0	0	0	0	0	0	0	0	0	0	0	0	0	0	0	0	0	0	0	0	0	0	0
TroutBog_H29_25Aug08	SRR4029404	North America	0	0	0	0	0	0	0	0	0	0	0	0	0	0	0	0	0	0	0	0	0	0	0	0	0	0	0	0	0	0	0	0	0	0	0	0	0	0	0	0	0	0	0	0	0	0	0
TroutBog_H30_9Sep08	SRR4029400	North America	0	0	0	0	0	0	0	0	0	0	0	0	0	0	0	0	0	0	0	0	0	0	0	0	0	0	0	0	0	0	0	0	0	0	0	0	0	0	0	0	0	0	0	0	0	0	0
TroutBog_H31_20Sep08	SRR4029413	North America	0	0	0	0	0	0	0	0	0	0	0	0	0	0	0	0	0	0	0	0	0	0	0	0	0	0	0	0	0	0	0	0	0	0	0	0	0	0	0	0	0	0	0	0	0	0	0
TroutBog_H32_4Oct08	SRR4029407	North America	0	0	0	0	0	0	0	0	0	0	0	0	0	0	0	0	0	0	0	0	0	0	0	0	0	0	0	0	0	0	0	0	0	0	0	0	0	0	0	0	0	0	0	0	0	0	0
TroutBog_H33_23Oct08	SRR4029409	North America	0	0	0	0	0	0	0	0	0	0	0	0	0	0	0	0	0	0	0	0	0	0	0	0	0	0	0	0	0	0	0	0	0	0	0	0	0	0	0	0	0	0	0	0	0	0	0
TroutBog_H34_29May09	SRR4029405	North America	0	0	0	0	0	0	0	0	0	0	0	0	0	0	0	0	0	0	0	0	0	0	0	0	0	0	0	0	0	0	0	0	0	0	0	0	0	0	0	0	0	0	0	0	0	0	0
TroutBog_H35_3Jun09	SRR4029406	North America	0	0	0	0	0	0	0	0	0	0	0	0	0	0	0	0	0	0	0	0	0	0	0	0	0	0	0	0	0	0	0	0	0	0	0	0	0	0	0	0	0	0	0	0	0	0	0
TroutBog_H36_15Jun09	SRR4029412	North America	0	0	0	0	0	0	0	0	0	0	0	0	0	0	0	0	0	0	0	0	0	0	0	0	0	0	0	0	0	0	0	0	0	0	0	0	0	0	0	0	0	0	0	0	0	0	0
TroutBog_H37_23Jun09	SRR4029414	North America	0	0	0	0	0	0	0	0	0	0	0	0	0	0	0	0	0	0	0	0	0	0	0	0	0	0	0	0	0	0	0	0	0	0	0	0	0	0	0	0	0	0	0	0	0	0	0
TroutBog_H38_29Jun09	SRR4029415	North America	0	0	0	0	0	0	0	0	0	0	0	0	0	0	0	0	0	0	0	0	0	0	0	0	0	0	0	0	0	0	0	0	0	0	0	0	0	0	0	0	0	0	0	0	0	0	0
TroutBog_H39_7Jul09	SRR4029418	North America	0	0	0	0	0	0	0	0	0	0	0	0	0	0	0	0	0	0	0	0	0	0	0	0	0	0	0	0	0	0	0	0	0	0	0	0	0	0	0	0	0	0	0	0	0	0	0
TroutBog_H40_13Jul09	SRR4029423	North America	0	0	0	0	0	0	0	0	0	0	0	0	0	0	0	0	0	0	0	0	0	0	0	0	0	0	0	0	0	0	0	0	0	0	0	0	0	0	0	0	0	0	0	0	0	0	0
TroutBog_H41_21Jul09	SRR4029422	North America	0	0	0	0	0	0	0	0	0	0	0	0	0	0	0	0	0	0	0	0	0	0	0	0	0	0	0	0	0	0	0	0	0	0	0	0	0	0	0	0	0	0	0	0	0	0	0
TroutBog_H42_27Jul09	SRR4029419	North America	0	0	0	0	0	0	0	0	0	0	0	0	0	0	0	0	0	0	0	0	0	0	0	0	0	0	0	0	0	0	0	0	0	0	0	0	0	0	0	0	0	0	0	0	0	0	0
TroutBog_H43_3Aug09	SRR4029421	North America	0	0	0	0	0	0	0	0	0	0	0	0	0	0	0	0	0	0	0	0	0	0	0	0	0	0	0	0	0	0	0	0	0	0	0	0	0	0	0	0	0	0	0	0	0	0	0
TroutBog_H44_11Aug09	SRR4029420	North America	0	0	0	0	0	0	0	0	0	0	0	0	0	0	0	0	0	0	0	0	0	0	0	0	0	0	0	0	0	0	0	0	0	0	0	0	0	0	0	0	0	0	0	0	0	0	0
TroutBog_H45_18Aug09	SRR4029424	North America	0	0	0	0	0	0	0	0	0	0	0	0	0	0	0	0	0	0	0	0	0	0	0	0	0	0	0	0	0	0	0	0	0	0	0	0	0	0	0	0	0	0	0	0	0	0	0
[truncated: 186 more columns]

## Sheet: Table S4
Table S4. List of 526 heterotrophic bacterial genomes co-isolated in the cultures
Genome ID	Genomesize	Completeness	Contamination	Nb of occurence in media	Covered_percentage	Mean_cov_per_Gb	GTDB taxonomy
JJ-SE19A6-180-3-m1-bin423	2615526	97.73	0	2	99.62	19.735	d__Bacteria;p__Actinobacteriota;c__Actinomycetia;o__Actinomycetales;f__Microbacteriaceae;g__Rhodoglobus;s__
JJ-GEL11-19-6-mx-bin523	3068689	94.87	1.69	1	98.01	8.52	d__Bacteria;p__Actinobacteriota;c__Actinomycetia;o__Actinomycetales;f__Microbacteriaceae;g__Rhodoglobus;s__
JJ-GEL9D5-184-1-m2-bin24	2647377	93.06	1.68	1	98.53	8.86	d__Bacteria;p__Actinobacteriota;c__Actinomycetia;o__Actinomycetales;f__Microbacteriaceae;g__Rhodoglobus;s__
JJ-SEL19C6-181-8-m1-bin428	2579163	87.7	2.27	1	99.97	27.16	d__Bacteria;p__Actinobacteriota;c__Actinomycetia;o__Actinomycetales;f__Microbacteriaceae;g__Rhodoglobus;s__
JJ-JE53-10-017-mx-bin556	2293487	92.77	0.83	2	97.66	5.09	d__Bacteria;p__Actinobacteriota;c__Actinomycetia;o__Actinomycetales;f__Microbacteriaceae;g__Yonghaparkia;s__
JJ-JE56-12-9-mx-bin563	2339929	92.69	0.55	2	96.03	5.13	d__Bacteria;p__Actinobacteriota;c__Actinomycetia;o__Actinomycetales;f__Microbacteriaceae;g__Yonghaparkia;s__
JJ-ZL85-90-13-m2-bin189	2128001	89.22	0.76	2	97.12	3.295	d__Bacteria;p__Actinobacteriota;c__Actinomycetia;o__Actinomycetales;f__Microbacteriaceae;g__Yonghaparkia;s__
JJ-ZL86-91-2-m2-bin194	2332543	93.7	0.25	2	96.28	3.27	d__Bacteria;p__Actinobacteriota;c__Actinomycetia;o__Actinomycetales;f__Microbacteriaceae;g__Yonghaparkia;s__
JJ-KL21111-146-4-m1-bin281	2672079	96.66	1.12	1	98.89	12.15	d__Bacteria;p__Actinobacteriota;c__Actinomycetia;o__Actinomycetales;f__Microbacteriaceae;g__Yonghaparkia;s__
JJ-M6D1-105-2-m2-bin97	4971486	98.86	2.92	2	98.61	21.425	d__Bacteria;p__Actinobacteriota;c__Actinomycetia;o__Actinomycetales;f__Micrococcaceae;g__Paenarthrobacter;s__Paenarthrobacter sp002979775
JJ-M3B2-36-2-mx-bin645	5891318	99.95	1.55	1	99.88	15.57	d__Bacteria;p__Actinobacteriota;c__Actinomycetia;o__Mycobacteriales;f__Mycobacteriaceae;g__Mycobacterium;s__
JJ-RDS2A6-199-2-mx-bin782	5578999	98.46	2.76	1	99.02	11.25	d__Bacteria;p__Actinobacteriota;c__Actinomycetia;o__Mycobacteriales;f__Mycobacteriaceae;g__Rhodococcus;s__Rhodococcus fascians
JJ-MIC7-10-3-mx-bin671	1347412	90.01	0	1	99.56	58.37	d__Bacteria;p__Actinobacteriota;c__Actinomycetia;o__Nanopelagicales;f__Nanopelagicaceae;g__Planktophila;s__Planktophila dulcis
VK-K52-KG-7-m1-bin480	1353751	86.15	0	1	98.54	3.9	d__Bacteria;p__Actinobacteriota;c__Actinomycetia;o__Nanopelagicales;f__Nanopelagicaceae;g__Planktophila;s__Planktophila sulfonica
JJ-ME644-99-1-m1-bin334	4549182	98.18	0.26	1	99.46	9.62	d__Bacteria;p__Actinobacteriota;c__Actinomycetia;o__Propionibacteriales;f__Nocardioidaceae;g__Nocardioides;s__
JJ-OR15-03-2-mx-bin740	3666011	94.44	0.93	1	99.88	37.35	d__Bacteria;p__Armatimonadota;c__Fimbriimonadia;o__Fimbriimonadales;f__Fimbriimonadaceae;g__;s__
JJ-OR12-02-13-m1-bin385	2474248	90.02	1.39	1	97.58	4.26	d__Bacteria;p__Armatimonadota;c__Fimbriimonadia;o__Fimbriimonadales;f__Fimbriimonadaceae;g__UphvI-Ar2;s__
JJ-KL21111-146-2-mx-bin593	2542715	94.91	1.39	1	99.79	19.87	d__Bacteria;p__Armatimonadota;c__Fimbriimonadia;o__Fimbriimonadales;f__Fimbriimonadaceae;g__UphvI-Ar2;s__UphvI-Ar2 sp002162095
JJ-R213-45-3-mx-bin749	2895747	89.81	0	1	99.84	41.21	d__Bacteria;p__Armatimonadota;c__Fimbriimonadia;o__Fimbriimonadales;f__Fimbriimonadaceae;g__Uphvl-Ar1;s__
JJ-ZL86-91-4-mx-bin841	3254412	93.52	0.93	1	99.85	12.58	d__Bacteria;p__Armatimonadota;c__Fimbriimonadia;o__Fimbriimonadales;f__Fimbriimonadaceae;g__Uphvl-Ar1;s__
JJ-MOM7-71-9-m2-bin129	5638105	99.52	3.52	1	99.7	13.22	d__Bacteria;p__Bacteroidota;c__Bacteroidia;o__AKYH767;f__B-17BO;g__UBA4416;s__
JJ-RDS211-73-5-mx-bin780	4274024	85.78	2.12	1	96.54	4.62	d__Bacteria;p__Bacteroidota;c__Bacteroidia;o__AKYH767;f__Palsa-965;g__GCA-2737665;s__
JJ-KV10D3-173-6-m2-bin67	4867811	91.51	1.9	1	97.42	6.85	d__Bacteria;p__Bacteroidota;c__Bacteroidia;o__AKYH767;f__Palsa-965;g__VBWE01;s__
JJ-MAA6-279-6-m2-bin102	5509786	99.52	1.59	1	99.84	16.2	d__Bacteria;p__Bacteroidota;c__Bacteroidia;o__AKYH767;f__Palsa-965;g__VBWE01;s__
JJ-KC21115-111-2-m1-bin272	3699053	99.52	0.48	1	99.86	23.93	d__Bacteria;p__Bacteroidota;c__Bacteroidia;o__AKYH767-A;f__;g__;s__
JJ-K1HD4-379-6-mx-bin577	3489544	89.61	0.74	1	96.61	4.84	d__Bacteria;p__Bacteroidota;c__Bacteroidia;o__Chitinophagales;f__Chitinophagaceae;g__;s__
JJ-NR103-41-7-mx-bin724	3846361	99.51	0.74	1	99.85	7.66	d__Bacteria;p__Bacteroidota;c__Bacteroidia;o__Chitinophagales;f__Chitinophagaceae;g__;s__
JJ-ST9C4-101-16-m2-bin179	2922693	85.74	2.22	1	96.71	3.46	d__Bacteria;p__Bacteroidota;c__Bacteroidia;o__Chitinophagales;f__Chitinophagaceae;g__;s__
JJ-VR25B5-286-11-m2-bin185	3519652	95.32	0.25	1	98.41	9.07	d__Bacteria;p__Bacteroidota;c__Bacteroidia;o__Chitinophagales;f__Chitinophagaceae;g__;s__
JJ-CU23-05-2-mx-bin501	3275458	99.51	0.74	1	99.86	56.99	d__Bacteria;p__Bacteroidota;c__Bacteroidia;o__Chitinophagales;f__Chitinophagaceae;g__Ferruginibacter;s__
JJ-MIC7-10-5-mx-bin672	3930047	99.51	1.23	1	99.88	23.7	d__Bacteria;p__Bacteroidota;c__Bacteroidia;o__Chitinophagales;f__Chitinophagaceae;g__Ferruginibacter;s__
JJ-MIR1-432-2-mx-bin679	5794000	99.51	0.77	1	99.81	13.84	d__Bacteria;p__Bacteroidota;c__Bacteroidia;o__Chitinophagales;f__Chitinophagaceae;g__Ferruginibacter;s__
JJ-SK61-17-010-mx-bin799	3665234	97.35	4.82	1	97.78	3.9	d__Bacteria;p__Bacteroidota;c__Bacteroidia;o__Chitinophagales;f__Chitinophagaceae;g__Flavipsychrobacter;s__
JJ-JE510-14-2-mx-bin544	4570973	99.51	0	2	99.9	29.54	d__Bacteria;p__Bacteroidota;c__Bacteroidia;o__Chitinophagales;f__Chitinophagaceae;g__JJ008;s__
JJ-JE56-12-4-mx-bin560	4571085	99.51	0	2	99.9	29.54	d__Bacteria;p__Bacteroidota;c__Bacteroidia;o__Chitinophagales;f__Chitinophagaceae;g__JJ008;s__
JJ-K1K20-67-15-m2-bin50	4505186	96.33	1.08	1	97.99	6.22	d__Bacteria;p__Bacteroidota;c__Bacteroidia;o__Chitinophagales;f__Chitinophagaceae;g__JJ008;s__
JJ-K9-75-1-m2-bin54	4610280	98.52	0.49	1	99.01	7.45	d__Bacteria;p__Bacteroidota;c__Bacteroidia;o__Chitinophagales;f__Chitinophagaceae;g__JJ008;s__
JJ-MEM5D2-223-6-m1-bin345	3613621	98.52	0.9	1	98.81	7.4	d__Bacteria;p__Bacteroidota;c__Bacteroidia;o__Chitinophagales;f__Chitinophagaceae;g__JJ008;s__
JJ-MO2A5-297-2-m2-bin122	3725130	84.01	0.5	1	95.85	6.07	d__Bacteria;p__Bacteroidota;c__Bacteroidia;o__Chitinophagales;f__Chitinophagaceae;g__JJ008;s__
JJ-OR12-02-011-mx-bin739	3419065	96.06	0.04	1	98.33	4.66	d__Bacteria;p__Bacteroidota;c__Bacteroidia;o__Chitinophagales;f__Chitinophagaceae;g__Lacibacter;s__
JJ-OR15-03-8-m1-bin391	3652804	100	0.27	1	99.87	15.17	d__Bacteria;p__Bacteroidota;c__Bacteroidia;o__Chitinophagales;f__Chitinophagaceae;g__Lacibacter;s__
JJ-ST9C4-101-8-mx-bin816	3670531	96.31	0.74	1	98.2	4.2	d__Bacteria;p__Bacteroidota;c__Bacteroidia;o__Chitinophagales;f__Chitinophagaceae;g__Lacibacter;s__
VK-R92-R2-5-m2-bin207	3197198	98.52	0.25	1	99.98	15.25	d__Bacteria;p__Bacteroidota;c__Bacteroidia;o__Chitinophagales;f__Chitinophagaceae;g__OLB11;s__
JJ-K1HD4-379-4-mx-bin576	3204892	93.05	1.26	3	97.46	19.95	d__Bacteria;p__Bacteroidota;c__Bacteroidia;o__Chitinophagales;f__Chitinophagaceae;g__Sediminibacterium;s__
JJ-MAC1KOLA6-346-2-mx-bin654	3919034	99.51	0	3	99.81	22.4267	d__Bacteria;p__Bacteroidota;c__Bacteroidia;o__Chitinophagales;f__Chitinophagaceae;g__Sediminibacterium;s__
JJ-MO16C6-394-2-mx-bin681	3543613	99.51	2	3	97.24	20.2267	d__Bacteria;p__Bacteroidota;c__Bacteroidia;o__Chitinophagales;f__Chitinophagaceae;g__Sediminibacterium;s__
JJ-MO2A5B2-362-2-mx-bin686	3920630	99.51	0	3	99.88	22.45	d__Bacteria;p__Bacteroidota;c__Bacteroidia;o__Chitinophagales;f__Chitinophagaceae;g__Sediminibacterium;s__
JJ-NAD34-325-2-m1-bin375	3513136	99.51	1.51	3	97.25	20.2567	d__Bacteria;p__Bacteroidota;c__Bacteroidia;o__Chitinophagales;f__Chitinophagaceae;g__Sediminibacterium;s__
JJ-KV1159-161-2-mx-bin596	4162381	99.51	0.49	2	99.89	53.145	d__Bacteria;p__Bacteroidota;c__Bacteroidia;o__Chitinophagales;f__Chitinophagaceae;g__Sediminibacterium;s__
JJ-MO2C5C5-342-3-mx-bin695	4296369	99.51	2.09	2	99.74	20.65	d__Bacteria;p__Bacteroidota;c__Bacteroidia;o__Chitinophagales;f__Chitinophagaceae;g__Sediminibacterium;s__
JJ-R1525-126-2-mx-bin744	4155473	99.51	0.49	2	99.99	53.19	d__Bacteria;p__Bacteroidota;c__Bacteroidia;o__Chitinophagales;f__Chitinophagaceae;g__Sediminibacterium;s__
JJ-SDB5-352-6-m2-bin166	3970735	95.69	0	2	98.73	12.3	d__Bacteria;p__Bacteroidota;c__Bacteroidia;o__Chitinophagales;f__Chitinophagaceae;g__Sediminibacterium;s__
JJ-8809-52-6-mx-bin487	3327407	99.51	0.49	1	99.86	11.41	d__Bacteria;p__Bacteroidota;c__Bacteroidia;o__Chitinophagales;f__Chitinophagaceae;g__Sediminibacterium;s__
JJ-BKS3-85-2-mx-bin495	3988738	99.4	0.16	1	99.39	12.07	d__Bacteria;p__Bacteroidota;c__Bacteroidia;o__Chitinophagales;f__Chitinophagaceae;g__Sediminibacterium;s__
JJ-CERC1-25-6-m2-bin9	3429428	90.39	0.25	1	97.14	5.92	d__Bacteria;p__Bacteroidota;c__Bacteroidia;o__Chitinophagales;f__Chitinophagaceae;g__Sediminibacterium;s__
JJ-DHS118-246-3-m1-bin226	3908531	98.77	0.25	1	99.55	13.16	d__Bacteria;p__Bacteroidota;c__Bacteroidia;o__Chitinophagales;f__Chitinophagaceae;g__Sediminibacterium;s__
JJ-GEL11-19-2-m1-bin235	3880831	87.06	1.72	1	97.95	8.24	d__Bacteria;p__Bacteroidota;c__Bacteroidia;o__Chitinophagales;f__Chitinophagaceae;g__Sediminibacterium;s__
JJ-GEL11-19-8-mx-bin524	3229057	80.94	3.76	1	96.29	6.87	d__Bacteria;p__Bacteroidota;c__Bacteroidia;o__Chitinophagales;f__Chitinophagaceae;g__Sediminibacterium;s__
JJ-K11792-97-4-m1-bin262	4197845	99.51	0	1	99.97	13.67	d__Bacteria;p__Bacteroidota;c__Bacteroidia;o__Chitinophagales;f__Chitinophagaceae;g__Sediminibacterium;s__
JJ-K1D3-5-6-mx-bin567	3930953	99.51	0.19	1	99.72	12.22	d__Bacteria;p__Bacteroidota;c__Bacteroidia;o__Chitinophagales;f__Chitinophagaceae;g__Sediminibacterium;s__
JJ-KO21-114-3-m1-bin284	3898655	97	1.4	1	98.11	6.5	d__Bacteria;p__Bacteroidota;c__Bacteroidia;o__Chitinophagales;f__Chitinophagaceae;g__Sediminibacterium;s__
JJ-LAS318NA6-149-3-mx-bin622	4142098	99.21	0.49	1	99.08	9.31	d__Bacteria;p__Bacteroidota;c__Bacteroidia;o__Chitinophagales;f__Chitinophagaceae;g__Sediminibacterium;s__
JJ-MAA6-279-3-m2-bin100	3344263	98.77	0.37	1	99.8	23.17	d__Bacteria;p__Bacteroidota;c__Bacteroidia;o__Chitinophagales;f__Chitinophagaceae;g__Sediminibacterium;s__
JJ-MEM4D-83-3-mx-bin667	3543765	90.15	0.14	1	97.27	7.41	d__Bacteria;p__Bacteroidota;c__Bacteroidia;o__Chitinophagales;f__Chitinophagaceae;g__Sediminibacterium;s__
JJ-MIC7-10-4-m1-bin349	4035106	99.01	0.12	1	99.68	11.59	d__Bacteria;p__Bacteroidota;c__Bacteroidia;o__Chitinophagales;f__Chitinophagaceae;g__Sediminibacterium;s__
JJ-NR103-41-011-mx-bin725	3485589	99.51	0.74	1	99.72	5.24	d__Bacteria;p__Bacteroidota;c__Bacteroidia;o__Chitinophagales;f__Chitinophagaceae;g__Sediminibacterium;s__
JJ-RD51D2-401-4-m1-bin408	3314376	81.05	1.23	1	96.43	7	d__Bacteria;p__Bacteroidota;c__Bacteroidia;o__Chitinophagales;f__Chitinophagaceae;g__Sediminibacterium;s__
JJ-SDA7-351-5-m1-bin422	3471496	89	2.22	1	99.71	13.36	d__Bacteria;p__Bacteroidota;c__Bacteroidia;o__Chitinophagales;f__Chitinophagaceae;g__Sediminibacterium;s__
JJ-SLHB4-253-3-m1-bin434	3893151	96.39	0	1	99.86	17.95	d__Bacteria;p__Bacteroidota;c__Bacteroidia;o__Chitinophagales;f__Chitinophagaceae;g__Sediminibacterium;s__
JJ-TRA234-100-2-mx-bin824	4050718	99.51	0.62	1	99.89	47.28	d__Bacteria;p__Bacteroidota;c__Bacteroidia;o__Chitinophagales;f__Chitinophagaceae;g__Sediminibacterium;s__
JJ-VR25B5-286-2-m1-bin453	3198925	98.36	2.51	1	98.13	8.77	d__Bacteria;p__Bacteroidota;c__Bacteroidia;o__Chitinophagales;f__Chitinophagaceae;g__Sediminibacterium;s__
JJ-JE51-08-7-mx-bin542	3303845	98.85	2.46	2	99.67	10.075	d__Bacteria;p__Bacteroidota;c__Bacteroidia;o__Chitinophagales;f__Chitinophagaceae;g__Sediminibacterium;s__Sediminibacterium sp002786355
JJ-OR12-02-8-mx-bin738	3336297	98.85	1.48	2	97.42	10.07	d__Bacteria;p__Bacteroidota;c__Bacteroidia;o__Chitinophagales;f__Chitinophagaceae;g__Sediminibacterium;s__Sediminibacterium sp002786355
JJ-JE53-10-3-mx-bin550	3225580	98.85	0	1	99.99	23.5	d__Bacteria;p__Bacteroidota;c__Bacteroidia;o__Chitinophagales;f__Chitinophagaceae;g__Sediminibacterium;s__Sediminibacterium sp002786355
JJ-ZL86-91-2-m1-bin462	3412289	96.63	3.46	1	98.51	3.63	d__Bacteria;p__Bacteroidota;c__Bacteroidia;o__Chitinophagales;f__Chitinophagaceae;g__Sediminibacterium;s__Sediminibacterium sp002786355
JJ-ST915-40-1-m2-bin174	2308592	82.75	1.4	1	96.26	2.67	d__Bacteria;p__Bacteroidota;c__Bacteroidia;o__Chitinophagales;f__Chitinophagaceae;g__UBA1312;s__
JJ-DHS19-233-2-m1-bin229	3908019	99.26	0.49	2	99.83	16.42	d__Bacteria;p__Bacteroidota;c__Bacteroidia;o__Chitinophagales;f__Chitinophagaceae;g__UBA1930;s__
JJ-HU235-57-2-m2-bin29	3405590	91.84	1.72	2	97.31	5.66	d__Bacteria;p__Bacteroidota;c__Bacteroidia;o__Chitinophagales;f__Chitinophagaceae;g__UBA1930;s__
JJ-VR11D3-38-2-mx-bin827	3877166	99.26	0.49	2	97.25	16.31	d__Bacteria;p__Bacteroidota;c__Bacteroidia;o__Chitinophagales;f__Chitinophagaceae;g__UBA1930;s__
VK-R92-R2-1-m2-bin206	3236902	98.28	0.74	2	99.97	20.305	d__Bacteria;p__Bacteroidota;c__Bacteroidia;o__Chitinophagales;f__Chitinophagaceae;g__UBA1930;s__
VK-R92-R30-2-mx-bin875	3353286	98.77	0.25	2	99.8	20.43	d__Bacteria;p__Bacteroidota;c__Bacteroidia;o__Chitinophagales;f__Chitinophagaceae;g__UBA1930;s__
JJ-OR12-02-2-mx-bin735	3751357	99.26	1.97	1	99.87	63.62	d__Bacteria;p__Bacteroidota;c__Bacteroidia;o__Chitinophagales;f__Chitinophagaceae;g__UBA1930;s__
JJ-SDA7-351-3-m1-bin420	4714365	99.01	1	1	98.86	8.82	d__Bacteria;p__Bacteroidota;c__Bacteroidia;o__Chitinophagales;f__Chitinophagaceae;g__UBA1930;s__
JJ-ST915-40-3-mx-bin804	4258942	99.26	0.49	1	99.87	12.21	d__Bacteria;p__Bacteroidota;c__Bacteroidia;o__Chitinophagales;f__Chitinophagaceae;g__UBA1930;s__
JJ-ZL86-91-6-m2-bin196	3638142	94.94	0.49	1	99.12	4.16	d__Bacteria;p__Bacteroidota;c__Bacteroidia;o__Chitinophagales;f__Chitinophagaceae;g__UBA1930;s__
JJ-SLHB4-253-4-m1-bin435	3184764	91.24	0.3	1	98.43	8.7	d__Bacteria;p__Bacteroidota;c__Bacteroidia;o__Cytophagales;f__Catalimonadaceae;g__;s__
JJ-JE510-14-9-m1-bin252	3682073	89.66	1.32	1	96.89	3.61	d__Bacteria;p__Bacteroidota;c__Bacteroidia;o__Cytophagales;f__Cyclobacteriaceae;g__Algoriphagus;s__
JJ-JE510-14-7-mx-bin546	5130518	99.94	0.38	1	99.95	12.21	d__Bacteria;p__Bacteroidota;c__Bacteroidia;o__Cytophagales;f__Cyclobacteriaceae;g__Mariniradius;s__Mariniradius sp003316845
JJ-JE53-10-9-mx-bin554	6447462	99.4	0.6	2	99.94	5.295	d__Bacteria;p__Bacteroidota;c__Bacteroidia;o__Cytophagales;f__Spirosomaceae;g__Emticicia;s__
JJ-ST95-70-1-m1-bin439	5484588	83.06	0.74	2	99.86	5.295	d__Bacteria;p__Bacteroidota;c__Bacteroidia;o__Cytophagales;f__Spirosomaceae;g__Emticicia;s__
JJ-ME9A6-316-3-mx-bin664	4998455	99.11	0.4	1	99.91	19.63	d__Bacteria;p__Bacteroidota;c__Bacteroidia;o__Cytophagales;f__Spirosomaceae;g__Emticicia;s__
JJ-SEL19C6-181-10-m2-bin167	5312895	80.75	2.18	1	96.4	6.51	d__Bacteria;p__Bacteroidota;c__Bacteroidia;o__Cytophagales;f__Spirosomaceae;g__Emticicia;s__
JJ-JE56-12-7-mx-bin562	4603950	99.46	1.1	1	99.34	7.79	d__Bacteria;p__Bacteroidota;c__Bacteroidia;o__Flavobacteriales;f__Crocinitomicaceae;g__Fluviicola;s__
JJ-ME9A6-316-2-mx-bin663	4859433	100	0.54	1	99.81	45.59	d__Bacteria;p__Bacteroidota;c__Bacteroidia;o__Flavobacteriales;f__Crocinitomicaceae;g__Fluviicola;s__
JJ-OR11-01-5-mx-bin731	3024282	98.94	0.35	2	99.97	14.08	d__Bacteria;p__Bacteroidota;c__Bacteroidia;o__Flavobacteriales;f__Flavobacteriaceae;g__Flavobacterium;s__
JJ-OR12-02-2-m2-bin136	2894906	97.88	0.35	2	99.98	14.015	d__Bacteria;p__Bacteroidota;c__Bacteroidia;o__Flavobacteriales;f__Flavobacteriaceae;g__Flavobacterium;s__
JJ-JE56-12-1-mx-bin557	2875122	98.35	0.35	1	99.84	65.94	d__Bacteria;p__Bacteroidota;c__Bacteroidia;o__Flavobacteriales;f__Flavobacteriaceae;g__Flavobacterium;s__
JJ-ZL85-90-6-m1-bin460	2867243	92.97	1.14	1	98.07	3.48	d__Bacteria;p__Bacteroidota;c__Bacteroidia;o__Flavobacteriales;f__Flavobacteriaceae;g__Flavobacterium;s__
JJ-CU23-05-1-mx-bin500	3160397	99.29	0.24	1	99.95	70.5	d__Bacteria;p__Bacteroidota;c__Bacteroidia;o__Flavobacteriales;f__Flavobacteriaceae;g__Flavobacterium;s__Flavobacterium sp003242135
JJ-CU23-05-011-mx-bin506	3352534	93.1	0.14	1	97.86	4.99	d__Bacteria;p__Bacteroidota;c__Bacteroidia;o__Flavobacteriales;f__Flavobacteriaceae;g__Flavobacterium;s__Flavobacterium succinicans_A
JJ-MIK16A5-260-9-m2-bin117	2427812	87.92	0	1	96.6	4.98	d__Bacteria;p__Bacteroidota;c__Bacteroidia;o__Flavobacteriales;f__UA16;g__UBA4660;s__
JJ-NR103-41-6-m1-bin380	3857572	97.62	1.48	1	99.85	5.34	d__Bacteria;p__Bacteroidota;c__Bacteroidia;o__NS11-12g;f__UBA8524;g__;s__
JJ-DHS1A4B2-380-5-m1-bin231	3087038	87.84	1.6	2	96.25	11.3	d__Bacteria;p__Bacteroidota;c__Bacteroidia;o__NS11-12g;f__UKL13-3;g__B1;s__
JJ-DHS1A4C2-339-5-mx-bin520	3864037	94.44	4.6	1	99.54	17.18	d__Bacteria;p__Bacteroidota;c__Bacteroidia;o__NS11-12g;f__UKL13-3;g__B1;s__
JJ-MOC8C2-252-2-m1-bin366	4132650	99.05	0.63	1	99.98	22.22	d__Bacteria;p__Bacteroidota;c__Bacteroidia;o__NS11-12g;f__UKL13-3;g__B1;s__
VK-K52-KG-2-mx-bin865	3449756	99.52	0	1	99.99	80.7	d__Bacteria;p__Bacteroidota;c__Bacteroidia;o__NS11-12g;f__UKL13-3;g__B1;s__
JJ-8809-52-14-m2-bin2	4032982	99.05	1.14	1	99.15	5.47	d__Bacteria;p__Bacteroidota;c__Bacteroidia;o__NS11-12g;f__UKL13-3;g__UBA6183;s__
JJ-LA1A6-383-3-m1-bin304	4005692	98.1	0.63	1	99.98	17.92	d__Bacteria;p__Bacteroidota;c__Bacteroidia;o__NS11-12g;f__UKL13-3;g__UBA6183;s__
JJ-KL21111-146-3-mx-bin594	3540804	99.05	0.16	1	99.77	16.83	d__Bacteria;p__Bacteroidota;c__Bacteroidia;o__NS11-12g;f__UKL13-3;g__UKL13-3;s__
JJ-MAC1KOLA6-346-3-mx-bin655	2951355	97.62	0.95	5	99.98	47.562	d__Bacteria;p__Bacteroidota;c__Bacteroidia;o__Sphingobacteriales;f__;g__;s__
JJ-MO2A6-331-2-mx-bin689	2947065	97.62	0	5	99.99	47.612	d__Bacteria;p__Bacteroidota;c__Bacteroidia;o__Sphingobacteriales;f__;g__;s__
JJ-MO2C5C5-342-2-mx-bin694	2949413	97.62	0	5	99.89	47.554	d__Bacteria;p__Bacteroidota;c__Bacteroidia;o__Sphingobacteriales;f__;g__;s__
JJ-RD1035C5-400-3-mx-bin769	2945298	97.62	0.48	5	99.98	47.608	d__Bacteria;p__Bacteroidota;c__Bacteroidia;o__Sphingobacteriales;f__;g__;s__
JJ-VRHL1A6-305-6-m1-bin456	2952222	97.62	0.48	5	99.77	47.502	d__Bacteria;p__Bacteroidota;c__Bacteroidia;o__Sphingobacteriales;f__;g__;s__
JJ-GEL11-19-1-m2-bin22	2033864	83.05	0.48	1	96.44	6.76	d__Bacteria;p__Bacteroidota;c__Bacteroidia;o__Sphingobacteriales;f__;g__;s__
JJ-GR1L3-82-3-mx-bin527	3224465	97.46	0.95	1	99.89	16.57	d__Bacteria;p__Bacteroidota;c__Bacteroidia;o__Sphingobacteriales;f__;g__;s__
JJ-K1D3-5-5-mx-bin566	2901051	97.46	0	1	99.97	15.32	d__Bacteria;p__Bacteroidota;c__Bacteroidia;o__Sphingobacteriales;f__;g__;s__
JJ-MEM4D-83-2-mx-bin666	3241663	96.51	0	1	99.96	47.08	d__Bacteria;p__Bacteroidota;c__Bacteroidia;o__Sphingobacteriales;f__;g__;s__
JJ-MEM5D2-223-9-m2-bin113	2508381	96.67	0	1	99.99	78.33	d__Bacteria;p__Bacteroidota;c__Bacteroidia;o__Sphingobacteriales;f__;g__;s__
JJ-MIK16A5-260-4-mx-bin675	2899394	97.5	0	1	99.18	7.6	d__Bacteria;p__Bacteroidota;c__Bacteroidia;o__Sphingobacteriales;f__;g__;s__
JJ-MO2C4-301-5-m1-bin362	2845602	97.62	0	1	99.97	18.81	d__Bacteria;p__Bacteroidota;c__Bacteroidia;o__Sphingobacteriales;f__;g__;s__
JJ-MOC9-23-5-mx-bin709	3085200	92.94	0.95	1	97.64	9.36	d__Bacteria;p__Bacteroidota;c__Bacteroidia;o__Sphingobacteriales;f__;g__;s__
JJ-VR25B5-286-10-m2-bin184	2387701	89.76	0.48	1	97.84	8.2	d__Bacteria;p__Bacteroidota;c__Bacteroidia;o__Sphingobacteriales;f__;g__;s__
JJ-JE126-44-3-mx-bin535	2939232	95.4	0.5	1	98.66	6.83	d__Bacteria;p__Bacteroidota;c__Bacteroidia;o__UBA7662;f__UBA7662;g__;s__
JJ-JE53-10-1-mx-bin548	2946760	97.46	0.48	1	99.96	75.53	d__Bacteria;p__Bacteroidota;c__Bacteroidia;o__UBA7662;f__UBA7662;g__;s__
JJ-ZL86-91-7-mx-bin842	3540717	97.46	1.59	1	99.86	9.61	d__Bacteria;p__Bacteroidota;c__Bacteroidia;o__UBA7662;f__UBA7662;g__;s__
JJ-JE51-08-3-mx-bin538	3069512	98.1	0.95	4	99.72	20.6975	d__Bacteria;p__Bacteroidota;c__Bacteroidia;o__UBA7662;f__UBA7662;g__UBA7662;s__
JJ-OR11-01-3-mx-bin729	3080419	98.1	0.95	4	99.7	20.6875	d__Bacteria;p__Bacteroidota;c__Bacteroidia;o__UBA7662;f__UBA7662;g__UBA7662;s__
JJ-SK61-17-7-mx-bin798	3126078	98.1	1.9	4	99.09	20.3225	d__Bacteria;p__Bacteroidota;c__Bacteroidia;o__UBA7662;f__UBA7662;g__UBA7662;s__
JJ-ZL85-90-5-m1-bin459	2897494	96.67	0.48	4	100	20.8225	d__Bacteria;p__Bacteroidota;c__Bacteroidia;o__UBA7662;f__UBA7662;g__UBA7662;s__
JJ-DHS1A4C2-339-2-m1-bin232	3386068	92.88	0.68	1	98.83	8.17	d__Bacteria;p__Bacteroidota;c__Chlorobia;o__;f__;g__;s__
JJ-LAS36-244-4-mx-bin630	3556585	87.41	0	1	99.96	20.17	d__Bacteria;p__Bacteroidota;c__Chlorobia;o__;f__;g__;s__
JJ-K1D3-5-012-mx-bin569	3560305	91.68	3.3	1	98.41	6.81	d__Bacteria;p__Bacteroidota;c__Ignavibacteria;o__SJA-28;f__B-1AR;g__;s__
JJ-MA1B5-281-8-m1-bin330	2468080	96.45	0.73	1	99.72	11.44	d__Bacteria;p__Bacteroidota;c__Kapabacteria;o__Kapabacteriales;f__Kapabacteriaceae;g__UBA10438;s__
JJ-GEL11-19-4-mx-bin522	5164565	96.45	1.09	1	99.72	14.01	d__Bacteria;p__Bacteroidota;c__Kapabacteria;o__Kapabacteriales;f__UBA4661;g__PH2015;s__
JJ-DHS118-246-3-m2-bin13	3493617	95.99	1.48	1	97.41	8.32	d__Bacteria;p__Bacteroidota;c__UBA10030;o__UBA10030;f__UBA8401;g__UBA8401;s__
JJ-K1D3-5-5-m1-bin266	4200551	98.36	0	1	99.87	17.53	d__Bacteria;p__Bacteroidota;c__UBA10030;o__UBA10030;f__UBA8401;g__UBA8401;s__
JJ-LAS36-244-2-mx-bin628	4094519	98.36	0.27	1	99.99	44.64	d__Bacteria;p__Bacteroidota;c__UBA10030;o__UBA10030;f__UBA8401;g__UBA8401;s__
JJ-MOM7-71-6-mx-bin713	3949265	95.08	0.82	1	98.33	9.14	d__Bacteria;p__Bacteroidota;c__UBA10030;o__UBA10030;f__UBA8401;g__UBA8401;s__
JJ-MEM5D2-223-10-m2-bin112	2635218	82.02	3.75	1	96.27	5.63	d__Bacteria;p__Elusimicrobiota;c__Elusimicrobia;o__UBA1565;f__UBA9628;g__GWA2-66-18;s__
JJ-ZL8A5-447-5-m1-bin466	3755499	95.6	2.26	1	98.27	7.36	d__Bacteria;p__Gemmatimonadota;c__Gemmatimonadetes;o__Gemmatimonadales;f__Gemmatimonadaceae;g__Gemmatimonas;s__
JJ-CERC1-25-1-m1-bin218	9885817	98.71	2.26	1	99.9	14.25	d__Bacteria;p__Myxococcota;c__Myxococcia;o__Myxococcales;f__Myxococcaceae;g__Archangium_A;s__
JJ-DHS19-233-1-m1-bin228	9790678	97.74	4.36	1	99.62	14.16	d__Bacteria;p__Myxococcota;c__Myxococcia;o__Myxococcales;f__Myxococcaceae;g__Archangium_A;s__
JJ-GEL11-19-1-m1-bin234	10317376	97.1	2.89	1	99.72	16.4	d__Bacteria;p__Myxococcota;c__Myxococcia;o__Myxococcales;f__Myxococcaceae;g__Archangium_A;s__
JJ-GR1L3-82-1-m1-bin238	8881003	96.45	2.6	1	99.62	13.5	d__Bacteria;p__Myxococcota;c__Myxococcia;o__Myxococcales;f__Myxococcaceae;g__Archangium_A;s__
JJ-KV9-13-1-m1-bin299	10521011	97.1	2.14	1	99.69	15.66	d__Bacteria;p__Myxococcota;c__Myxococcia;o__Myxococcales;f__Myxococcaceae;g__Archangium_A;s__
JJ-LA1A6-383-5-mx-bin620	6086086	83.89	1.61	1	96.3	5.35	d__Bacteria;p__Myxococcota;c__Myxococcia;o__Myxococcales;f__Myxococcaceae;g__Archangium_A;s__
JJ-SDA7-351-1-m1-bin419	8953626	95	1.77	1	99.91	42.57	d__Bacteria;p__Myxococcota;c__Polyangia;o__Haliangiales;f__Haliangiaceae;g__;s__
JJ-VR25B5-286-7-mx-bin829	750279	82.86	2.25	1	99.36	18.17	d__Bacteria;p__Patescibacteria;c__Paceibacteria;o__UBA9983;f__UBA9973;g__;s__
JJ-K1D7-64-2-mx-bin571	4227323	97.73	2.27	1	99.85	16.24	d__Bacteria;p__Planctomycetota;c__Phycisphaerae;o__Phycisphaerales;f__SM1A02;g__UBA2396;s__
JJ-RD51D2-401-2-m1-bin407	3913559	97.73	2.27	1	99.65	14.19	d__Bacteria;p__Planctomycetota;c__Phycisphaerae;o__Phycisphaerales;f__SM1A02;g__UBA2396;s__
JJ-K1K20-67-4-mx-bin581	4620360	98.86	1.14	1	99.88	21.33	d__Bacteria;p__Planctomycetota;c__Phycisphaerae;o__Phycisphaerales;f__SM1A02;g__UBA2402;s__
JJ-KO21-114-2-m2-bin65	3977415	94.32	0	1	99.45	9.23	d__Bacteria;p__Planctomycetota;c__Phycisphaerae;o__Phycisphaerales;f__SM1A02;g__UBA2402;s__
JJ-MO16C6-394-4-mx-bin682	4061654	96.59	2.91	1	98.8	7.83	d__Bacteria;p__Planctomycetota;c__Phycisphaerae;o__Phycisphaerales;f__SM1A02;g__UBA2402;s__
JJ-R2B1-111-3-m1-bin401	3551261	98.09	0.5	1	98.9	5.52	d__Bacteria;p__Proteobacteria;c__Alphaproteobacteria;o__Acetobacterales;f__Acetobacteraceae;g__Ga0074136;s__
JJ-OR12-02-4-m2-bin138	4961387	88.95	0.54	1	97.61	4.69	d__Bacteria;p__Proteobacteria;c__Alphaproteobacteria;o__Acetobacterales;f__Acetobacteraceae;g__Roseomonas_A;s__
JJ-OR15-03-2-m1-bin389	4972009	84.4	0.02	1	97.32	3.27	d__Bacteria;p__Proteobacteria;c__Alphaproteobacteria;o__Acetobacterales;f__Acetobacteraceae;g__Roseomonas_A;s__
JJ-RD213-32-2-mx-bin774	5886873	100	1.97	1	99.96	20.33	d__Bacteria;p__Proteobacteria;c__Alphaproteobacteria;o__Azospirillales;f__Azospirillaceae;g__Azospirillum;s__
VK-K52-KG-1-m1-bin479	7181808	99.94	3.73	1	99.79	6.96	d__Bacteria;p__Proteobacteria;c__Alphaproteobacteria;o__Azospirillales;f__Azospirillaceae;g__Azospirillum;s__Azospirillum sp002573965
JJ-ME9A6-316-8-m2-bin107	6500373	91.96	3.3	1	97.17	6.92	d__Bacteria;p__Proteobacteria;c__Alphaproteobacteria;o__Azospirillales;f__Azospirillaceae;g__Azospirillum;s__Azospirillum thiophilum
JJ-LAS318-81-1-m1-bin306	5968018	100	0.87	1	99.85	18.77	d__Bacteria;p__Proteobacteria;c__Alphaproteobacteria;o__Azospirillales;f__Azospirillaceae;g__Niveispirillum;s__
JJ-RDS119-72-1-m1-bin412	7101272	98.25	0	1	99.18	7.38	d__Bacteria;p__Proteobacteria;c__Alphaproteobacteria;o__Azospirillales;f__Azospirillaceae;g__Niveispirillum;s__
JJ-RDS211-73-3-mx-bin779	6228326	99.78	0.44	1	99.97	21.11	d__Bacteria;p__Proteobacteria;c__Alphaproteobacteria;o__Azospirillales;f__Azospirillaceae;g__Niveispirillum;s__
JJ-JE51-08-6-mx-bin541	5676188	99.56	0	2	99.98	14.895	d__Bacteria;p__Proteobacteria;c__Alphaproteobacteria;o__Azospirillales;f__Azospirillaceae;g__Niveispirillum;s__Niveispirillum sp001296005
JJ-SK61-17-2-m1-bin432	5798783	97.38	0	2	99.91	14.89	d__Bacteria;p__Proteobacteria;c__Alphaproteobacteria;o__Azospirillales;f__Azospirillaceae;g__Niveispirillum;s__Niveispirillum sp001296005
JJ-KV12D3-154-4-mx-bin605	5649434	100	0.44	1	99.91	16.5	d__Bacteria;p__Proteobacteria;c__Alphaproteobacteria;o__Azospirillales;f__Azospirillaceae;g__Niveispirillum;s__Niveispirillum sp001296005
JJ-HEJT-55-1-mx-bin528	3109394	100	0.97	3	99.96	31.68	d__Bacteria;p__Proteobacteria;c__Alphaproteobacteria;o__Caulobacterales;f__Caulobacteraceae;g__Brevundimonas;s__
JJ-JE56-12-15-m2-bin38	2842039	92.63	3.19	3	99.42	31.7033	d__Bacteria;p__Proteobacteria;c__Alphaproteobacteria;o__Caulobacterales;f__Caulobacteraceae;g__Brevundimonas;s__
JJ-R213-45-9-m2-bin147	3021066	98.62	0.97	3	99.84	31.75	d__Bacteria;p__Proteobacteria;c__Alphaproteobacteria;o__Caulobacterales;f__Caulobacteraceae;g__Brevundimonas;s__
JJ-CU23-05-13-m2-bin11	2575666	96.74	0.65	1	97.82	5.26	d__Bacteria;p__Proteobacteria;c__Alphaproteobacteria;o__Caulobacterales;f__Caulobacteraceae;g__Brevundimonas;s__
JJ-HEJT-55-5-mx-bin530	3109930	99.51	0.22	1	99.95	19.77	d__Bacteria;p__Proteobacteria;c__Alphaproteobacteria;o__Caulobacterales;f__Caulobacteraceae;g__Brevundimonas;s__
JJ-JE510-14-9-mx-bin547	2975970	82.36	4.77	1	98.55	6.31	d__Bacteria;p__Proteobacteria;c__Alphaproteobacteria;o__Caulobacterales;f__Caulobacteraceae;g__Brevundimonas;s__
JJ-KL21111-146-5-m1-bin282	2642565	97.84	0.55	1	98.84	11.45	d__Bacteria;p__Proteobacteria;c__Alphaproteobacteria;o__Caulobacterales;f__Caulobacteraceae;g__Brevundimonas;s__
JJ-KV1159-161-4-mx-bin598	2827430	99.84	1.3	1	99.78	16.39	d__Bacteria;p__Proteobacteria;c__Alphaproteobacteria;o__Caulobacterales;f__Caulobacteraceae;g__Brevundimonas;s__
JJ-LAS318NC5-148-4-m2-bin80	3107345	90.94	4.44	1	99.86	18.87	d__Bacteria;p__Proteobacteria;c__Alphaproteobacteria;o__Caulobacterales;f__Caulobacteraceae;g__Brevundimonas;s__
JJ-M10A2-106-2-m1-bin319	3266544	83.68	4.27	1	99.74	7.21	d__Bacteria;p__Proteobacteria;c__Alphaproteobacteria;o__Caulobacterales;f__Caulobacteraceae;g__Brevundimonas;s__
JJ-MO16C6-394-5-m1-bin358	3049750	97.95	0.65	1	98.84	8.23	d__Bacteria;p__Proteobacteria;c__Alphaproteobacteria;o__Caulobacterales;f__Caulobacteraceae;g__Brevundimonas;s__
JJ-ST9C4-101-14-m2-bin178	2957966	98.21	1.17	1	99.81	21.26	d__Bacteria;p__Proteobacteria;c__Alphaproteobacteria;o__Caulobacterales;f__Caulobacteraceae;g__Brevundimonas;s__
VK-K11-10-4-mx-bin861	2584296	99.19	0.16	1	99.79	11.3	d__Bacteria;p__Proteobacteria;c__Alphaproteobacteria;o__Caulobacterales;f__Caulobacteraceae;g__Brevundimonas;s__
JJ-K9-75-7-m2-bin58	3278312	89.52	0.63	1	97.53	5.97	d__Bacteria;p__Proteobacteria;c__Alphaproteobacteria;o__Caulobacterales;f__Caulobacteraceae;g__Caulobacter;s__
JJ-LAS318NC5-148-5-mx-bin625	3297682	95.13	4.29	1	99.81	15.78	d__Bacteria;p__Proteobacteria;c__Alphaproteobacteria;o__Caulobacterales;f__Caulobacteraceae;g__Caulobacter;s__
JJ-MEM5D2-223-5-m1-bin344	3681564	92.47	4.56	1	97.54	6.66	d__Bacteria;p__Proteobacteria;c__Alphaproteobacteria;o__Caulobacterales;f__Caulobacteraceae;g__Caulobacter;s__
VK-R92-R30-4-mx-bin876	3528983	99.24	0.97	1	99.97	15.43	d__Bacteria;p__Proteobacteria;c__Alphaproteobacteria;o__Caulobacterales;f__Caulobacteraceae;g__Caulobacter;s__
VK-R917-2-2-mx-bin870	3903393	99.68	0.97	1	99.99	92.06	d__Bacteria;p__Proteobacteria;c__Alphaproteobacteria;o__Caulobacterales;f__Caulobacteraceae;g__Caulobacter;s__Caulobacter vibrioides
JJ-K1D3-5-13-m2-bin44	4891455	99.57	2.71	1	99.63	10.8	d__Bacteria;p__Proteobacteria;c__Alphaproteobacteria;o__Caulobacterales;f__Caulobacteraceae;g__Phenylobacterium;s__
VK-DH08-31-4-mx-bin857	4009855	96.59	2	1	98.79	5.78	d__Bacteria;p__Proteobacteria;c__Alphaproteobacteria;o__Caulobacterales;f__Caulobacteraceae;g__Phenylobacterium;s__Phenylobacterium sp001425305
JJ-R1541-134-6-m2-bin144	5003338	95.16	4.32	1	97.54	7.06	d__Bacteria;p__Proteobacteria;c__Alphaproteobacteria;o__Caulobacterales;f__Caulobacteraceae;g__Phenylobacterium;s__Phenylobacterium sp004299445
JJ-K9-75-6-m1-bin268	3238037	97.84	0.68	1	99.5	8.92	d__Bacteria;p__Proteobacteria;c__Alphaproteobacteria;o__Caulobacterales;f__Hyphomonadaceae;g__Aquidulcibacter;s__
JJ-M1A6-103-4-m1-bin323	3020531	97.51	0.35	1	99.85	19.78	d__Bacteria;p__Proteobacteria;c__Alphaproteobacteria;o__Caulobacterales;f__Hyphomonadaceae;g__Aquidulcibacter;s__
JJ-SDB5-352-4-m2-bin164	2812535	84.26	0.38	1	96.22	6.72	d__Bacteria;p__Proteobacteria;c__Alphaproteobacteria;o__Caulobacterales;f__Hyphomonadaceae;g__Aquidulcibacter;s__
JJ-JE56-12-5-mx-bin561	3577093	99.68	2.14	1	99.75	13.3	d__Bacteria;p__Proteobacteria;c__Alphaproteobacteria;o__Caulobacterales;f__Hyphomonadaceae;g__Hyphomonas;s__
JJ-MAC1KOLA6-346-2-m1-bin331	4425095	100	0.85	3	99.36	10.4433	d__Bacteria;p__Proteobacteria;c__Alphaproteobacteria;o__Ferrovibrionales;f__Ferrovibrionaceae;g__Ferrovibrio;s__
JJ-MO2A6-331-3-m1-bin361	4418125	100	0.68	3	99.35	10.4433	d__Bacteria;p__Proteobacteria;c__Alphaproteobacteria;o__Ferrovibrionales;f__Ferrovibrionaceae;g__Ferrovibrio;s__
JJ-RD1035C5-400-5-mx-bin771	4447862	98.9	0.85	3	96.77	10.2367	d__Bacteria;p__Proteobacteria;c__Alphaproteobacteria;o__Ferrovibrionales;f__Ferrovibrionaceae;g__Ferrovibrio;s__
JJ-GEL9D5-184-1-m1-bin237	4120360	97.76	0	1	99.3	10.53	d__Bacteria;p__Proteobacteria;c__Alphaproteobacteria;o__Ferrovibrionales;f__Ferrovibrionaceae;g__Ferrovibrio;s__
JJ-K1D3-5-3-m2-bin45	4290097	98.04	1.78	1	98.99	8.13	d__Bacteria;p__Proteobacteria;c__Alphaproteobacteria;o__Ferrovibrionales;f__Ferrovibrionaceae;g__Ferrovibrio;s__
JJ-KV12D3-154-3-mx-bin604	4653294	100	1.09	1	99.9	34.87	d__Bacteria;p__Proteobacteria;c__Alphaproteobacteria;o__Ferrovibrionales;f__Ferrovibrionaceae;g__Ferrovibrio;s__
JJ-MA1B5-281-4-m1-bin327	4416943	98.26	1.3	1	99.81	14.17	d__Bacteria;p__Proteobacteria;c__Alphaproteobacteria;o__Ferrovibrionales;f__Ferrovibrionaceae;g__Ferrovibrio;s__
JJ-JE53-10-5-mx-bin552	5522130	97.22	0	1	99.99	17.64	d__Bacteria;p__Proteobacteria;c__Alphaproteobacteria;o__Reyranellales;f__Reyranellaceae;g__Reyranella;s__
JJ-K1D3-5-8-mx-bin568	8803469	90.91	4.31	1	99.37	10.01	d__Bacteria;p__Proteobacteria;c__Alphaproteobacteria;o__Reyranellales;f__Reyranellaceae;g__Reyranella;s__
JJ-K1K20-67-17-m2-bin51	7131065	95.98	0.5	1	99.15	8.46	d__Bacteria;p__Proteobacteria;c__Alphaproteobacteria;o__Reyranellales;f__Reyranellaceae;g__Reyranella;s__
JJ-KV1159-161-1-m1-bin286	5803665	97.22	0	1	99.79	13.03	d__Bacteria;p__Proteobacteria;c__Alphaproteobacteria;o__Reyranellales;f__Reyranellaceae;g__Reyranella;s__
JJ-KV1262-208-2-mx-bin600	5692724	97.22	0.5	1	99.86	11.81	d__Bacteria;p__Proteobacteria;c__Alphaproteobacteria;o__Reyranellales;f__Reyranellaceae;g__Reyranella;s__
JJ-KV14-14-1-m2-bin69	5068030	82.42	4.76	1	97.01	7.98	d__Bacteria;p__Proteobacteria;c__Alphaproteobacteria;o__Reyranellales;f__Reyranellaceae;g__Reyranella;s__
JJ-ST915-40-6-mx-bin806	7771150	91.28	4.48	1	99.14	4.77	d__Bacteria;p__Proteobacteria;c__Alphaproteobacteria;o__Reyranellales;f__Reyranellaceae;g__Reyranella;s__
JJ-ZL8A6-452-9-m2-bin202	9100214	96.48	3.48	1	99.02	4.82	d__Bacteria;p__Proteobacteria;c__Alphaproteobacteria;o__Reyranellales;f__Reyranellaceae;g__Reyranella;s__
JJ-K1D3-5-4-m1-bin265	4255817	99.05	0.45	2	99.89	20.785	d__Bacteria;p__Proteobacteria;c__Alphaproteobacteria;o__Rhizobiales;f__Ancalomicrobiaceae;g__;s__
JJ-K1K20-67-11-m2-bin49	4249020	98.63	0.45	2	99.69	20.695	d__Bacteria;p__Proteobacteria;c__Alphaproteobacteria;o__Rhizobiales;f__Ancalomicrobiaceae;g__;s__
JJ-OR11-01-13-m2-bin134	3864310	97.96	0.78	2	99.1	4.58	d__Bacteria;p__Proteobacteria;c__Alphaproteobacteria;o__Rhizobiales;f__Beijerinckiaceae;g__;s__
JJ-OR12-02-10-m2-bin135	3729542	98.12	0.47	2	95.64	6.775	d__Bacteria;p__Proteobacteria;c__Alphaproteobacteria;o__Rhizobiales;f__Beijerinckiaceae;g__;s__
JJ-R213-45-4-m2-bin146	3793824	97.18	0.47	2	95.89	12.735	d__Bacteria;p__Proteobacteria;c__Alphaproteobacteria;o__Rhizobiales;f__Beijerinckiaceae;g__;s__
JJ-KL21111-146-1-m1-bin279	4189652	97.81	0.63	1	99.74	17.17	d__Bacteria;p__Proteobacteria;c__Alphaproteobacteria;o__Rhizobiales;f__Beijerinckiaceae;g__;s__
JJ-SK61-17-11-m2-bin168	4169254	93.04	4.67	1	98.05	4.03	d__Bacteria;p__Proteobacteria;c__Alphaproteobacteria;o__Rhizobiales;f__Beijerinckiaceae;g__;s__
JJ-HEJT-55-4-m2-bin28	4257142	82.4	2.61	1	97.22	4.02	d__Bacteria;p__Proteobacteria;c__Alphaproteobacteria;o__Rhizobiales;f__Beijerinckiaceae;g__Alsobacter;s__
JJ-LAS318NC5-148-6-m2-bin81	4486704	83.17	1.41	1	96.7	7.43	d__Bacteria;p__Proteobacteria;c__Alphaproteobacteria;o__Rhizobiales;f__Beijerinckiaceae;g__Alsobacter;s__
JJ-CU23-05-7-m2-bin12	5423186	84.55	2.3	3	96.98	9.34667	d__Bacteria;p__Proteobacteria;c__Alphaproteobacteria;o__Rhizobiales;f__Beijerinckiaceae;g__Bosea;s__
JJ-JE126-44-7-m2-bin31	6144981	99.06	1.72	3	96.32	9.37	d__Bacteria;p__Proteobacteria;c__Alphaproteobacteria;o__Rhizobiales;f__Beijerinckiaceae;g__Bosea;s__
JJ-ZL8A5-447-3-mx-bin843	6182613	98.9	3.92	3	95.56	9.30333	d__Bacteria;p__Proteobacteria;c__Alphaproteobacteria;o__Rhizobiales;f__Beijerinckiaceae;g__Bosea;s__
JJ-ZL8A6-452-1-m2-bin199	6169126	98.9	1.72	3	95.78	9.32333	d__Bacteria;p__Proteobacteria;c__Alphaproteobacteria;o__Rhizobiales;f__Beijerinckiaceae;g__Bosea;s__
JJ-K1HD4-379-6-m2-bin48	4719026	96.55	1.73	2	98.04	8.36	d__Bacteria;p__Proteobacteria;c__Alphaproteobacteria;o__Rhizobiales;f__Beijerinckiaceae;g__Bosea;s__
JJ-KL17-317-2-m1-bin275	5770420	85.19	1.67	2	99.79	14.45	d__Bacteria;p__Proteobacteria;c__Alphaproteobacteria;o__Rhizobiales;f__Beijerinckiaceae;g__Bosea;s__
JJ-M10D5-90-2-m2-bin94	4845008	99.37	0.62	2	99.97	11.31	d__Bacteria;p__Proteobacteria;c__Alphaproteobacteria;o__Rhizobiales;f__Beijerinckiaceae;g__Bosea;s__
JJ-M6D1-105-4-m1-bin326	4634521	95.4	1.1	2	99.98	11.335	d__Bacteria;p__Proteobacteria;c__Alphaproteobacteria;o__Rhizobiales;f__Beijerinckiaceae;g__Bosea;s__
VK-DH08-31-5-m2-bin203	6453176	99.37	1.57	2	99.87	14.445	d__Bacteria;p__Proteobacteria;c__Alphaproteobacteria;o__Rhizobiales;f__Beijerinckiaceae;g__Bosea;s__
JJ-LAS318NC5-148-8-m2-bin82	4598682	99.06	0.16	1	99.9	32.47	d__Bacteria;p__Proteobacteria;c__Alphaproteobacteria;o__Rhizobiales;f__Beijerinckiaceae;g__Bosea;s__
JJ-MIC7-10-2-m1-bin348	4499188	95.66	3.12	1	99.85	34.23	d__Bacteria;p__Proteobacteria;c__Alphaproteobacteria;o__Rhizobiales;f__Beijerinckiaceae;g__Bosea;s__
VK-R92-R30-3-m2-bin209	5276051	99.43	1.25	1	99.98	21.4	d__Bacteria;p__Proteobacteria;c__Alphaproteobacteria;o__Rhizobiales;f__Beijerinckiaceae;g__Bosea;s__
JJ-JE510-14-4-m2-bin34	4937528	98.42	1.2	1	99.42	6.56	d__Bacteria;p__Proteobacteria;c__Alphaproteobacteria;o__Rhizobiales;f__Beijerinckiaceae;g__Bosea;s__Bosea sp001713455
JJ-K11792-97-4-m2-bin42	4734878	99.43	1.1	1	99.6	9.44	d__Bacteria;p__Proteobacteria;c__Alphaproteobacteria;o__Rhizobiales;f__Beijerinckiaceae;g__Bosea;s__Bosea sp001713455
JJ-LAS318NA6-149-3-m1-bin311	3986618	83.39	1.1	1	96.46	6.64	d__Bacteria;p__Proteobacteria;c__Alphaproteobacteria;o__Rhizobiales;f__Beijerinckiaceae;g__Bosea;s__Bosea sp001713455
JJ-MAC1KOLB2-402-3-mx-bin659	4796887	98.12	1.1	1	99.65	10.19	d__Bacteria;p__Proteobacteria;c__Alphaproteobacteria;o__Rhizobiales;f__Beijerinckiaceae;g__Bosea;s__Bosea sp001713455
JJ-MIK16A5-260-3-m1-bin352	4798350	99.06	0.68	1	99.87	15.54	d__Bacteria;p__Proteobacteria;c__Alphaproteobacteria;o__Rhizobiales;f__Beijerinckiaceae;g__Bosea;s__Bosea sp001713455
JJ-MIR1-432-2-m1-bin354	4958529	98.69	1.52	1	98.86	8.43	d__Bacteria;p__Proteobacteria;c__Alphaproteobacteria;o__Rhizobiales;f__Beijerinckiaceae;g__Bosea;s__Bosea sp001713455
JJ-SLHB4-253-1-m2-bin173	4927820	98.48	1.2	1	99.32	11.07	d__Bacteria;p__Proteobacteria;c__Alphaproteobacteria;o__Rhizobiales;f__Beijerinckiaceae;g__Bosea;s__Bosea sp001713455
JJ-RDS119-72-2-m1-bin413	6660246	95.82	0.98	1	98.82	6.93	d__Bacteria;p__Proteobacteria;c__Alphaproteobacteria;o__Rhizobiales;f__Beijerinckiaceae;g__Methylobacterium;s__Methylobacterium organophilum
JJ-DHS19-233-1-mx-bin515	3319475	97.6	0	1	99.99	71.33	d__Bacteria;p__Proteobacteria;c__Alphaproteobacteria;o__Rhizobiales;f__Beijerinckiaceae;g__PAR1;s__
JJ-K1K20-67-8-m2-bin53	4200219	97.47	0.41	1	99.84	13.77	d__Bacteria;p__Proteobacteria;c__Alphaproteobacteria;o__Rhizobiales;f__Devosiaceae;g__Devosia;s__
JJ-MEM5D2-223-7-m1-bin346	3057768	99.21	0	1	99.99	18.81	d__Bacteria;p__Proteobacteria;c__Alphaproteobacteria;o__Rhizobiales;f__Devosiaceae;g__Devosia;s__
JJ-MOM7-71-5-m1-bin369	3071132	98.6	0.51	1	98.86	9.9	d__Bacteria;p__Proteobacteria;c__Alphaproteobacteria;o__Rhizobiales;f__Devosiaceae;g__Devosia;s__
JJ-R213-45-1-m2-bin145	4086068	97.47	1.23	1	99.1	4.09	d__Bacteria;p__Proteobacteria;c__Alphaproteobacteria;o__Rhizobiales;f__Devosiaceae;g__Devosia;s__
JJ-ME644-99-3-m2-bin104	3616264	84.87	0.95	1	96.53	5.43	d__Bacteria;p__Proteobacteria;c__Alphaproteobacteria;o__Rhizobiales;f__Hyphomicrobiaceae;g__Hyphomicrobium_A;s__
JJ-OR12-02-3-m2-bin137	4100036	89.67	0.98	1	97.41	4.36	d__Bacteria;p__Proteobacteria;c__Alphaproteobacteria;o__Rhizobiales;f__Phreatobacteraceae;g__Phreatobacter;s__
JJ-OR15-03-8-mx-bin742	4580288	99.34	0.63	1	99.95	10.69	d__Bacteria;p__Proteobacteria;c__Alphaproteobacteria;o__Rhizobiales;f__Phreatobacteraceae;g__Phreatobacter;s__
JJ-MO7B3-363-2-m1-bin365	4802519	92.2	1.69	1	97.34	6.54	d__Bacteria;p__Proteobacteria;c__Alphaproteobacteria;o__Rhizobiales;f__Pseudoxanthobacteraceae;g__Pseudoxanthobacter;s__
JJ-KC21115-111-1-m1-bin271	4711693	99.22	0.78	1	98.56	9.03	d__Bacteria;p__Proteobacteria;c__Alphaproteobacteria;o__Rhizobiales;f__Rhizobiaceae;g__Allorhizobium;s__
JJ-KV216-33-3-m1-bin294	4810269	98.31	1.2	1	99.58	14.04	d__Bacteria;p__Proteobacteria;c__Alphaproteobacteria;o__Rhizobiales;f__Rhizobiaceae;g__Allorhizobium;s__
JJ-MO7B3-363-6-mx-bin703	4864754	97.29	2.62	1	98.13	7.2	d__Bacteria;p__Proteobacteria;c__Alphaproteobacteria;o__Rhizobiales;f__Rhizobiaceae;g__Allorhizobium;s__
VK-K11-10-5-m2-bin204	4516785	94.29	0.62	1	98.75	5.15	d__Bacteria;p__Proteobacteria;c__Alphaproteobacteria;o__Rhizobiales;f__Rhizobiaceae;g__Allorhizobium;s__
JJ-R9D14-65-1-m2-bin153	4614746	97.21	0.89	1	99.98	27.52	d__Bacteria;p__Proteobacteria;c__Alphaproteobacteria;o__Rhizobiales;f__Rhizobiaceae;g__Allorhizobium;s__Allorhizobium selenitireducens
JJ-SDA7-351-4-m1-bin421	3966558	80.11	0.6	1	99.53	11.53	d__Bacteria;p__Proteobacteria;c__Alphaproteobacteria;o__Rhizobiales;f__Rhizobiaceae;g__Allorhizobium;s__Allorhizobium selenitireducens
JJ-JE51-08-2-m1-bin247	4526684	99.35	1.16	3	99.88	18.1667	d__Bacteria;p__Proteobacteria;c__Alphaproteobacteria;o__Rhizobiales;f__Rhizobiaceae;g__Allorhizobium;s__Allorhizobium sp001713475
JJ-JE510-14-6-m1-bin249	4464473	93.41	1.9	2	99.93	24.59	d__Bacteria;p__Proteobacteria;c__Alphaproteobacteria;o__Rhizobiales;f__Rhizobiaceae;g__Allorhizobium;s__Allorhizobium sp001713475
JJ-CU23-05-7-m1-bin223	3279582	87.08	0.97	1	99.97	12.19	d__Bacteria;p__Proteobacteria;c__Alphaproteobacteria;o__Rhizobiales;f__Rhizobiaceae;g__Allorhizobium;s__Allorhizobium sp001713475
JJ-RDS119-72-3-m1-bin414	5097109	98.34	1.62	1	99.82	10.5	d__Bacteria;p__Proteobacteria;c__Alphaproteobacteria;o__Rhizobiales;f__Rhizobiaceae;g__Allorhizobium;s__Allorhizobium sp002796995
JJ-M10A2-106-2-mx-bin638	7520983	99.3	2.83	10	99.93	52.689	d__Bacteria;p__Proteobacteria;c__Alphaproteobacteria;o__Rhizobiales;f__Rhizobiaceae;g__Mesorhizobium;s__
JJ-M10D5-90-1-m2-bin93	7423095	98.48	2.83	10	99.87	52.203	d__Bacteria;p__Proteobacteria;c__Alphaproteobacteria;o__Rhizobiales;f__Rhizobiaceae;g__Mesorhizobium;s__
JJ-M1A6-103-1-m1-bin322	7572016	99.51	4.23	10	99.85	50.749	d__Bacteria;p__Proteobacteria;c__Alphaproteobacteria;o__Rhizobiales;f__Rhizobiaceae;g__Mesorhizobium;s__
JJ-M3B2-104-1-m1-bin324	6625677	99.51	1.98	10	99.98	53.038	d__Bacteria;p__Proteobacteria;c__Alphaproteobacteria;o__Rhizobiales;f__Rhizobiaceae;g__Mesorhizobium;s__
JJ-M6D1-105-2-m1-bin325	6299183	99.51	0.89	10	99.99	53.282	d__Bacteria;p__Proteobacteria;c__Alphaproteobacteria;o__Rhizobiales;f__Rhizobiaceae;g__Mesorhizobium;s__
JJ-R2A2-109-1-m1-bin399	7560341	99.51	3.04	10	99.02	52.189	d__Bacteria;p__Proteobacteria;c__Alphaproteobacteria;o__Rhizobiales;f__Rhizobiaceae;g__Mesorhizobium;s__
JJ-R2A5-40-2-mx-bin757	7545736	99.51	2.83	10	99.71	52.57	d__Bacteria;p__Proteobacteria;c__Alphaproteobacteria;o__Rhizobiales;f__Rhizobiaceae;g__Mesorhizobium;s__
JJ-R2B1-111-2-mx-bin759	7534420	99.51	3.04	10	99.9	52.675	d__Bacteria;p__Proteobacteria;c__Alphaproteobacteria;o__Rhizobiales;f__Rhizobiaceae;g__Mesorhizobium;s__
JJ-R2C3-114-2-mx-bin762	7526547	99.51	3.04	10	99.99	52.722	d__Bacteria;p__Proteobacteria;c__Alphaproteobacteria;o__Rhizobiales;f__Rhizobiaceae;g__Mesorhizobium;s__
JJ-R2D3-116-1-m1-bin404	7670183	99.51	2.83	10	98.11	51.817	d__Bacteria;p__Proteobacteria;c__Alphaproteobacteria;o__Rhizobiales;f__Rhizobiaceae;g__Mesorhizobium;s__
JJ-K1D7-64-3-m2-bin47	4293942	88.15	3.48	1	99.32	9.44	d__Bacteria;p__Proteobacteria;c__Alphaproteobacteria;o__Rhizobiales;f__Rhizobiaceae;g__RCIZ01;s__
JJ-R213-45-1-m1-bin398	6947912	97.38	4.03	2	98.12	4.75	d__Bacteria;p__Proteobacteria;c__Alphaproteobacteria;o__Rhizobiales;f__Rhizobiaceae;g__Shinella;s__
JJ-8809-52-5-mx-bin486	6870155	99.77	0.85	1	99.94	11.72	d__Bacteria;p__Proteobacteria;c__Alphaproteobacteria;o__Rhizobiales;f__Rhizobiaceae;g__Shinella;s__Shinella sp001262505
JJ-RD213-32-2-m2-bin155	3569138	85.4	0.74	1	96.54	5.11	d__Bacteria;p__Proteobacteria;c__Alphaproteobacteria;o__Rhizobiales;f__Xanthobacteraceae;g__Afipia;s__
JJ-R1541-134-3-m2-bin142	5133155	99.68	1.53	1	99.83	14	d__Bacteria;p__Proteobacteria;c__Alphaproteobacteria;o__Rhizobiales;f__Xanthobacteraceae;g__Afipia;s__Afipia sp000497575
JJ-SEL19C6-181-2-m1-bin426	5750970	99.37	0.32	1	99.94	31.82	d__Bacteria;p__Proteobacteria;c__Alphaproteobacteria;o__Rhizobiales;f__Xanthobacteraceae;g__Aquabacter;s__
VK-R917-2-3-mx-bin871	4775520	99.37	0.32	1	99.86	11.15	d__Bacteria;p__Proteobacteria;c__Alphaproteobacteria;o__Rhizobiales;f__Xanthobacteraceae;g__Aquabacter;s__
JJ-GEL11-19-4-m1-bin236	5656837	99.53	0.32	1	99.96	30.06	d__Bacteria;p__Proteobacteria;c__Alphaproteobacteria;o__Rhizobiales;f__Xanthobacteraceae;g__Azorhizobium;s__
JJ-K11792-97-2-m1-bin261	5469544	97.78	0.55	1	98.34	6.73	d__Bacteria;p__Proteobacteria;c__Alphaproteobacteria;o__Rhizobiales;f__Xanthobacteraceae;g__Azorhizobium;s__
JJ-MA1B5-281-10-m2-bin98	5531162	99	1.11	1	98.44	7.97	d__Bacteria;p__Proteobacteria;c__Alphaproteobacteria;o__Rhizobiales;f__Xanthobacteraceae;g__Azorhizobium;s__
JJ-ME9A6-316-4-mx-bin665	6126236	100	0.95	1	99.86	15.69	d__Bacteria;p__Proteobacteria;c__Alphaproteobacteria;o__Rhizobiales;f__Xanthobacteraceae;g__Azorhizobium;s__
JJ-R1541-134-4-m1-bin397	5889388	100	0.32	1	99.77	12.56	d__Bacteria;p__Proteobacteria;c__Alphaproteobacteria;o__Rhizobiales;f__Xanthobacteraceae;g__Azorhizobium;s__
JJ-K1D7-64-1-m2-bin46	5584294	88.87	4.41	1	97.98	7.17	d__Bacteria;p__Proteobacteria;c__Alphaproteobacteria;o__Rhizobiales;f__Xanthobacteraceae;g__Bradyrhizobium;s__
JJ-ZV1C3-391-1-m1-bin474	6534258	95.3	1.14	1	98.82	7.19	d__Bacteria;p__Proteobacteria;c__Alphaproteobacteria;o__Rhizobiales;f__Xanthobacteraceae;g__Bradyrhizobium;s__
JJ-D1D11-3-2-mx-bin509	4386228	84.44	3.62	1	95.72	5.89	d__Bacteria;p__Proteobacteria;c__Alphaproteobacteria;o__Rhizobiales;f__Xanthobacteraceae;g__Tardiphaga;s__Tardiphaga sp004173095
JJ-MO7B3-363-8-m2-bin124	5052880	96.71	0.84	1	99.29	8.87	d__Bacteria;p__Proteobacteria;c__Alphaproteobacteria;o__Rhizobiales;f__Xanthobacteraceae;g__Tardiphaga;s__Tardiphaga sp004173095
JJ-R6B5S2-34-2-m2-bin151	4493480	84.53	3.98	1	96.33	6.38	d__Bacteria;p__Proteobacteria;c__Alphaproteobacteria;o__Rhizobiales;f__Xanthobacteraceae;g__Xanthobacter;s__
VK-K52-K222-2-m1-bin478	3921024	99.18	0.15	1	99.97	13.86	d__Bacteria;p__Proteobacteria;c__Alphaproteobacteria;o__Rhodobacterales;f__Rhodobacteraceae;g__Cypionkella;s__
JJ-10NR-37-3-m2-bin1	3792691	90.87	0.29	1	96.75	6.5	d__Bacteria;p__Proteobacteria;c__Alphaproteobacteria;o__Rhodobacterales;f__Rhodobacteraceae;g__Tabrizicola;s__
JJ-CU23-05-2-m1-bin221	4102469	96.68	2.75	1	98.36	5.38	d__Bacteria;p__Proteobacteria;c__Alphaproteobacteria;o__Rhodobacterales;f__Rhodobacteraceae;g__Tabrizicola;s__
JJ-STR-26-2-mx-bin819	3957520	97.54	0.21	1	98.17	6.96	d__Bacteria;p__Proteobacteria;c__Alphaproteobacteria;o__Rhodobacterales;f__Rhodobacteraceae;g__Tabrizicola;s__
JJ-JE51-08-5-mx-bin540	4195890	99.39	0.76	4	99.78	15.2275	d__Bacteria;p__Proteobacteria;c__Alphaproteobacteria;o__Rhodobacterales;f__Rhodobacteraceae;g__TH137;s__
JJ-OR11-01-4-mx-bin730	4058147	99.39	0.76	4	99.81	15.655	d__Bacteria;p__Proteobacteria;c__Alphaproteobacteria;o__Rhodobacterales;f__Rhodobacteraceae;g__TH137;s__
JJ-OR12-02-2-m1-bin386	3834018	99.09	0.76	4	99.99	15.5475	d__Bacteria;p__Proteobacteria;c__Alphaproteobacteria;o__Rhodobacterales;f__Rhodobacteraceae;g__TH137;s__
JJ-SK61-17-6-m2-bin172	3816202	98.18	0.76	4	99.87	15.4625	d__Bacteria;p__Proteobacteria;c__Alphaproteobacteria;o__Rhodobacterales;f__Rhodobacteraceae;g__TH137;s__
JJ-ST9C4-101-5-m1-bin442	3805105	97.42	0.71	3	99.3	6.67667	d__Bacteria;p__Proteobacteria;c__Alphaproteobacteria;o__Rhodobacterales;f__Rhodobacteraceae;g__TH137;s__
JJ-ZL86-91-4-m2-bin195	3825352	97.77	0.71	3	99.27	6.64333	d__Bacteria;p__Proteobacteria;c__Alphaproteobacteria;o__Rhodobacterales;f__Rhodobacteraceae;g__TH137;s__
JJ-ZL8A5-447-4-m1-bin465	3858468	97.82	0.4	3	99.28	6.68333	d__Bacteria;p__Proteobacteria;c__Alphaproteobacteria;o__Rhodobacterales;f__Rhodobacteraceae;g__TH137;s__
JJ-JE56-12-012-mx-bin564	3726895	94.71	0.45	2	97.73	8.265	d__Bacteria;p__Proteobacteria;c__Alphaproteobacteria;o__Rhodobacterales;f__Rhodobacteraceae;g__TH137;s__
JJ-JE510-14-8-m1-bin251	3692588	81.43	4.87	1	95.68	3.43	d__Bacteria;p__Proteobacteria;c__Alphaproteobacteria;o__Rhodobacterales;f__Rhodobacteraceae;g__TH137;s__
JJ-JE53-10-013-mx-bin555	3850828	98.89	0.61	1	99.64	5.72	d__Bacteria;p__Proteobacteria;c__Alphaproteobacteria;o__Rhodobacterales;f__Rhodobacteraceae;g__TH137;s__
JJ-KO21-114-1-m1-bin283	4337721	96.59	0.3	1	99.46	9.12	d__Bacteria;p__Proteobacteria;c__Alphaproteobacteria;o__Rhodobacterales;f__Rhodobacteraceae;g__TH137;s__
JJ-OR15-03-6-m1-bin390	4029006	95.93	0.88	1	99.93	10.8	d__Bacteria;p__Proteobacteria;c__Alphaproteobacteria;o__Rhodobacterales;f__Rhodobacteraceae;g__TH137;s__
JJ-ST95-70-4-m1-bin440	3861990	99.7	0	1	99.97	10.21	d__Bacteria;p__Proteobacteria;c__Alphaproteobacteria;o__Rhodobacterales;f__Rhodobacteraceae;g__TH137;s__
JJ-LAS36-244-6-m1-bin312	3273112	98.91	0.43	1	99.68	15.47	d__Bacteria;p__Proteobacteria;c__Alphaproteobacteria;o__Sphingomonadales;f__Sphingomonadaceae;g__;s__
JJ-SEL19C6-181-7-m1-bin427	2705644	98.48	0	1	99.82	20.23	d__Bacteria;p__Proteobacteria;c__Alphaproteobacteria;o__Sphingomonadales;f__Sphingomonadaceae;g__;s__
JJ-OR12-02-6-mx-bin737	3746278	99.57	1.22	3	95.35	6.40667	d__Bacteria;p__Proteobacteria;c__Alphaproteobacteria;o__Sphingomonadales;f__Sphingomonadaceae;g__Blastomonas;s__
JJ-SK61-17-1-m1-bin430	3348830	82.74	1.39	3	95.49	6.83667	d__Bacteria;p__Proteobacteria;c__Alphaproteobacteria;o__Sphingomonadales;f__Sphingomonadaceae;g__Blastomonas;s__
JJ-JE51-08-6-m1-bin248	3253520	82.54	1.01	2	96.39	3.27	d__Bacteria;p__Proteobacteria;c__Alphaproteobacteria;o__Sphingomonadales;f__Sphingomonadaceae;g__Blastomonas;s__
JJ-8809-52-5-m1-bin213	4021477	98.63	1.02	1	99.89	18.07	d__Bacteria;p__Proteobacteria;c__Alphaproteobacteria;o__Sphingomonadales;f__Sphingomonadaceae;g__Blastomonas;s__
JJ-JE53-10-2-m1-bin253	4088589	99.08	3.31	1	99.83	6.78	d__Bacteria;p__Proteobacteria;c__Alphaproteobacteria;o__Sphingomonadales;f__Sphingomonadaceae;g__Blastomonas;s__
JJ-NR103-41-6-m2-bin133	3801028	96.93	3.87	1	98.58	3.69	d__Bacteria;p__Proteobacteria;c__Alphaproteobacteria;o__Sphingomonadales;f__Sphingomonadaceae;g__Blastomonas;s__
JJ-R21R-449-2-mx-bin754	4315047	99.89	2.23	1	99.98	23.22	d__Bacteria;p__Proteobacteria;c__Alphaproteobacteria;o__Sphingomonadales;f__Sphingomonadaceae;g__Blastomonas;s__
JJ-ZL86-91-1-m1-bin461	3435299	85.2	3.62	1	98.31	3.66	d__Bacteria;p__Proteobacteria;c__Alphaproteobacteria;o__Sphingomonadales;f__Sphingomonadaceae;g__Blastomonas;s__
JJ-R213-45-7-mx-bin751	3694245	99.89	1.54	1	99.98	8.24	d__Bacteria;p__Proteobacteria;c__Alphaproteobacteria;o__Sphingomonadales;f__Sphingomonadaceae;g__Blastomonas;s__Blastomonas fulva
JJ-JE56-12-12-m1-bin257	3070651	98.4	1.86	1	99.11	8.38	d__Bacteria;p__Proteobacteria;c__Alphaproteobacteria;o__Sphingomonadales;f__Sphingomonadaceae;g__Novosphingobium;s__
JJ-OR15-03-11-m2-bin139	4187594	99.52	0	1	100	26.51	d__Bacteria;p__Proteobacteria;c__Alphaproteobacteria;o__Sphingomonadales;f__Sphingomonadaceae;g__Novosphingobium;s__
JJ-JE51-08-4-mx-bin539	3430566	98.01	1.04	4	100	22.31	d__Bacteria;p__Proteobacteria;c__Alphaproteobacteria;o__Sphingomonadales;f__Sphingomonadaceae;g__Porphyrobacter;s__
JJ-OR11-01-4-m1-bin383	3390226	98.4	0.69	4	99.99	22.61	d__Bacteria;p__Proteobacteria;c__Alphaproteobacteria;o__Sphingomonadales;f__Sphingomonadaceae;g__Porphyrobacter;s__
JJ-OR12-02-6-m1-bin387	3483166	99.43	1.15	4	99.81	22.615	d__Bacteria;p__Proteobacteria;c__Alphaproteobacteria;o__Sphingomonadales;f__Sphingomonadaceae;g__Porphyrobacter;s__
JJ-SK61-17-14-m2-bin170	3454786	99.43	0.69	4	100	22.6275	d__Bacteria;p__Proteobacteria;c__Alphaproteobacteria;o__Sphingomonadales;f__Sphingomonadaceae;g__Porphyrobacter;s__
JJ-CU23-05-10-m2-bin10	3273911	98.17	1.4	1	98.7	5.86	d__Bacteria;p__Proteobacteria;c__Alphaproteobacteria;o__Sphingomonadales;f__Sphingomonadaceae;g__Porphyrobacter;s__
JJ-JE510-14-1-mx-bin543	3466912	99.41	0.38	1	99.7	49.18	d__Bacteria;p__Proteobacteria;c__Alphaproteobacteria;o__Sphingomonadales;f__Sphingomonadaceae;g__Porphyrobacter;s__
JJ-JE53-10-7-mx-bin553	3388050	99.5	0.45	1	99.98	9.83	d__Bacteria;p__Proteobacteria;c__Alphaproteobacteria;o__Sphingomonadales;f__Sphingomonadaceae;g__Porphyrobacter;s__
JJ-ST95-70-1-mx-bin807	3424470	99.07	0.38	1	99.87	178.32	d__Bacteria;p__Proteobacteria;c__Alphaproteobacteria;o__Sphingomonadales;f__Sphingomonadaceae;g__Porphyrobacter;s__
JJ-ST9C4-101-7-m1-bin443	3281962	85.62	4.92	1	97.17	3.97	d__Bacteria;p__Proteobacteria;c__Alphaproteobacteria;o__Sphingomonadales;f__Sphingomonadaceae;g__Porphyrobacter;s__
JJ-ZL85-90-2-mx-bin837	3641843	99.54	1.31	1	99.99	23.96	d__Bacteria;p__Proteobacteria;c__Alphaproteobacteria;o__Sphingomonadales;f__Sphingomonadaceae;g__Porphyrobacter;s__
JJ-ZL86-91-1-m2-bin192	3292283	94.28	4.83	1	99.4	4.76	d__Bacteria;p__Proteobacteria;c__Alphaproteobacteria;o__Sphingomonadales;f__Sphingomonadaceae;g__Porphyrobacter;s__
JJ-K1D3-5-2-m1-bin263	3188230	96.96	4.3	2	98.12	15.56	d__Bacteria;p__Proteobacteria;c__Alphaproteobacteria;o__Sphingomonadales;f__Sphingomonadaceae;g__Sandarakinorhabdus;s__
JJ-K1K20-67-2-mx-bin579	2896251	99.13	0.43	2	98.62	16.8	d__Bacteria;p__Proteobacteria;c__Alphaproteobacteria;o__Sphingomonadales;f__Sphingomonadaceae;g__Sandarakinorhabdus;s__
JJ-8809-52-5-m2-bin3	3160660	98.55	0.87	1	98.6	4.85	d__Bacteria;p__Proteobacteria;c__Alphaproteobacteria;o__Sphingomonadales;f__Sphingomonadaceae;g__Sandarakinorhabdus;s__
JJ-CU23-05-3-m1-bin222	3156104	81.13	0.43	1	96.61	4.63	d__Bacteria;p__Proteobacteria;c__Alphaproteobacteria;o__Sphingomonadales;f__Sphingomonadaceae;g__Sandarakinorhabdus;s__
JJ-MEM5D2-223-10-m1-bin340	2542779	99.57	0.43	2	99.12	12.005	d__Bacteria;p__Proteobacteria;c__Alphaproteobacteria;o__Sphingomonadales;f__Sphingomonadaceae;g__Sandarakinorhabdus;s__Sandarakinorhabdus limnophila
JJ-MO2C4-301-6-m1-bin363	2551148	99.13	0.43	2	95.54	12.14	d__Bacteria;p__Proteobacteria;c__Alphaproteobacteria;o__Sphingomonadales;f__Sphingomonadaceae;g__Sandarakinorhabdus;s__Sandarakinorhabdus limnophila
JJ-MO7B3-363-3-mx-bin701	4359601	98.63	0.71	1	99.91	15.24	d__Bacteria;p__Proteobacteria;c__Alphaproteobacteria;o__Sphingomonadales;f__Sphingomonadaceae;g__Sphingobium;s__Sphingobium sp003609795
JJ-R2A2-109-3-mx-bin755	4501545	99.4	1.82	3	99.95	19.58	d__Bacteria;p__Proteobacteria;c__Alphaproteobacteria;o__Sphingomonadales;f__Sphingomonadaceae;g__Sphingomonas;s__
JJ-R2B1-111-3-mx-bin760	4577310	99.57	1.39	3	99.93	19.51	d__Bacteria;p__Proteobacteria;c__Alphaproteobacteria;o__Sphingomonadales;f__Sphingomonadaceae;g__Sphingomonas;s__
JJ-R2D3-116-3-m2-bin150	4231883	99.57	1.02	3	99.95	19.7733	d__Bacteria;p__Proteobacteria;c__Alphaproteobacteria;o__Sphingomonadales;f__Sphingomonadaceae;g__Sphingomonas;s__
JJ-OR15-03-3-m2-bin140	3788688	98.31	1.63	1	99.05	4.29	d__Bacteria;p__Proteobacteria;c__Alphaproteobacteria;o__Sphingomonadales;f__Sphingomonadaceae;g__Sphingomonas;s__
VK-K11-10-4-m1-bin476	3184445	86.35	1.77	1	97.34	4.33	d__Bacteria;p__Proteobacteria;c__Alphaproteobacteria;o__Sphingomonadales;f__Sphingomonadaceae;g__Sphingomonas;s__Sphingomonas melonis
JJ-M1A6-103-3-mx-bin642	3587349	99.32	0.87	4	96.63	27.2975	d__Bacteria;p__Proteobacteria;c__Alphaproteobacteria;o__Sphingomonadales;f__Sphingomonadaceae;g__Sphingomonas;s__Sphingomonas sp000797515
JJ-M3B2-104-1-m2-bin95	3494968	99.23	0.87	4	96.66	27.43	d__Bacteria;p__Proteobacteria;c__Alphaproteobacteria;o__Sphingomonadales;f__Sphingomonadaceae;g__Sphingomonas;s__Sphingomonas sp000797515
JJ-M6D1-105-10-m2-bin96	3473486	98.38	0.87	4	96.67	27.2975	d__Bacteria;p__Proteobacteria;c__Alphaproteobacteria;o__Sphingomonadales;f__Sphingomonadaceae;g__Sphingomonas;s__Sphingomonas sp000797515
JJ-M10A2-106-9-mx-bin639	3668452	89.76	2.22	2	97.19	6.425	d__Bacteria;p__Proteobacteria;c__Alphaproteobacteria;o__Sphingomonadales;f__Sphingomonadaceae;g__Sphingomonas;s__Sphingomonas sp000797515
JJ-M10A2-106-6-m1-bin320	2767137	87.2	0.57	2	97.59	5.215	d__Bacteria;p__Proteobacteria;c__Alphaproteobacteria;o__Sphingomonadales;f__Sphingomonadaceae;g__Sphingorhabdus_B;s__
JJ-SLHB4-253-2-mx-bin801	2467912	97.61	0	1	99.62	25.12	d__Bacteria;p__Proteobacteria;c__Alphaproteobacteria;o__Sphingomonadales;f__Sphingomonadaceae;g__Sphingorhabdus_B;s__
VK-K52-K222-1-mx-bin862	3233515	98.91	0.37	1	99.87	140.87	d__Bacteria;p__Proteobacteria;c__Alphaproteobacteria;o__Sphingomonadales;f__Sphingomonadaceae;g__Sphingorhabdus_B;s__
VK-K52-KG-4-mx-bin867	3097840	98.91	0.94	1	99.86	24.92	d__Bacteria;p__Proteobacteria;c__Alphaproteobacteria;o__Sphingomonadales;f__Sphingomonadaceae;g__Sphingorhabdus_B;s__
JJ-MA1B5-281-7-m1-bin329	2828618	97.84	0.43	1	99.81	15.05	d__Bacteria;p__Proteobacteria;c__Alphaproteobacteria;o__Sphingomonadales;f__Sphingomonadaceae;g__Sphingorhabdus_B;s__Sphingorhabdus_B sp002255985
JJ-NR103-41-8-m1-bin381	3835735	98.53	0	1	99.46	4.94	d__Bacteria;p__Proteobacteria;c__Gammaproteobacteria;o__Burkholderiales;f__Burkholderiaceae;g__;s__
JJ-TH352-116-4-m2-bin181	4937490	94.69	2.08	2	98.14	8.14	d__Bacteria;p__Proteobacteria;c__Gammaproteobacteria;o__Burkholderiales;f__Burkholderiaceae;g__Acidovorax_D;s__
JJ-TH355-119-7-m2-bin182	4952652	95.9	1.61	2	97.94	8.1	d__Bacteria;p__Proteobacteria;c__Gammaproteobacteria;o__Burkholderiales;f__Burkholderiaceae;g__Acidovorax_D;s__
JJ-ST95-70-3-mx-bin808	4757746	98.57	1.31	1	99.99	16.65	d__Bacteria;p__Proteobacteria;c__Gammaproteobacteria;o__Burkholderiales;f__Burkholderiaceae;g__Acidovorax_D;s__
VK-K52-K222-1-m1-bin477	5163251	99.75	0.02	1	100	20.84	d__Bacteria;p__Proteobacteria;c__Gammaproteobacteria;o__Burkholderiales;f__Burkholderiaceae;g__Acidovorax_D;s__
JJ-10NR-37-1-m1-bin212	4703541	95.81	0.04	12	99.06	16.8167	d__Bacteria;p__Proteobacteria;c__Gammaproteobacteria;o__Burkholderiales;f__Burkholderiaceae;g__Acidovorax_D;s__Acidovorax_D sp000302535
JJ-HEJT-55-3-m1-bin239	4484155	96.38	0.02	12	98.93	16.8333	d__Bacteria;p__Proteobacteria;c__Gammaproteobacteria;o__Burkholderiales;f__Burkholderiaceae;g__Acidovorax_D;s__Acidovorax_D sp000302535
JJ-JE53-10-7-m1-bin255	4930809	98.96	0.02	12	98.99	16.7667	d__Bacteria;p__Proteobacteria;c__Gammaproteobacteria;o__Burkholderiales;f__Burkholderiaceae;g__Acidovorax_D;s__Acidovorax_D sp000302535
JJ-JE56-12-2-m2-bin40	4916989	98.27	0.02	12	98.99	16.8233	d__Bacteria;p__Proteobacteria;c__Gammaproteobacteria;o__Burkholderiales;f__Burkholderiaceae;g__Acidovorax_D;s__Acidovorax_D sp000302535
JJ-JJ2111-54-1-m1-bin258	4490065	93.47	0.5	12	98.87	16.75	d__Bacteria;p__Proteobacteria;c__Gammaproteobacteria;o__Burkholderiales;f__Burkholderiaceae;g__Acidovorax_D;s__Acidovorax_D sp000302535
JJ-R213-45-2-mx-bin748	4952112	99.12	0.13	12	98.84	16.8433	d__Bacteria;p__Proteobacteria;c__Gammaproteobacteria;o__Burkholderiales;f__Burkholderiaceae;g__Acidovorax_D;s__Acidovorax_D sp000302535
JJ-ST915-40-9-m2-bin175	4543297	95.71	0.15	12	98.9	16.6675	d__Bacteria;p__Proteobacteria;c__Gammaproteobacteria;o__Burkholderiales;f__Burkholderiaceae;g__Acidovorax_D;s__Acidovorax_D sp000302535
JJ-ST9C4-101-4-mx-bin813	4938190	99.18	0.02	12	98.99	16.7758	d__Bacteria;p__Proteobacteria;c__Gammaproteobacteria;o__Burkholderiales;f__Burkholderiaceae;g__Acidovorax_D;s__Acidovorax_D sp000302535
JJ-ZL85-90-7-m2-bin191	4908413	98.18	0.84	12	96.11	16.3017	d__Bacteria;p__Proteobacteria;c__Gammaproteobacteria;o__Burkholderiales;f__Burkholderiaceae;g__Acidovorax_D;s__Acidovorax_D sp000302535
JJ-ZL86-91-2-mx-bin840	4825822	98.65	0.02	12	98.98	16.7567	d__Bacteria;p__Proteobacteria;c__Gammaproteobacteria;o__Burkholderiales;f__Burkholderiaceae;g__Acidovorax_D;s__Acidovorax_D sp000302535
JJ-ZL8A5-447-6-m2-bin198	4658785	95.71	0.02	12	98.96	16.72	d__Bacteria;p__Proteobacteria;c__Gammaproteobacteria;o__Burkholderiales;f__Burkholderiaceae;g__Acidovorax_D;s__Acidovorax_D sp000302535
JJ-BR168-52-2-mx-bin498	5205972	99.41	0.21	10	99.95	18.257	d__Bacteria;p__Proteobacteria;c__Gammaproteobacteria;o__Burkholderiales;f__Burkholderiaceae;g__Acidovorax_D;s__Acidovorax_D sp000302535
JJ-RD922-193-4-mx-bin778	4902651	99.31	0.02	1	99.43	12.33	d__Bacteria;p__Proteobacteria;c__Gammaproteobacteria;o__Burkholderiales;f__Burkholderiaceae;g__Acidovorax_D;s__Acidovorax_D sp000302535
JJ-NR103-41-2-m1-bin378	5283086	98.86	1.54	1	99.99	19.8	d__Bacteria;p__Proteobacteria;c__Gammaproteobacteria;o__Burkholderiales;f__Burkholderiaceae;g__Acidovorax_D;s__Acidovorax_D sp001411535
JJ-VR11D3-38-1-m1-bin450	5071751	96.72	1.41	1	98.27	6.67	d__Bacteria;p__Proteobacteria;c__Gammaproteobacteria;o__Burkholderiales;f__Burkholderiaceae;g__Acidovorax_D;s__Acidovorax_D sp001411535
JJ-VR25B5-286-3-m1-bin454	4725064	84.55	4.6	1	99	11.86	d__Bacteria;p__Proteobacteria;c__Gammaproteobacteria;o__Burkholderiales;f__Burkholderiaceae;g__Acidovorax_D;s__Acidovorax_D sp001411535
JJ-CU23-05-5-mx-bin504	4278047	99.62	0.57	2	99.95	14.695	d__Bacteria;p__Proteobacteria;c__Gammaproteobacteria;o__Burkholderiales;f__Burkholderiaceae;g__Acidovorax_D;s__Acidovorax_D sp001464865
JJ-KV1159-161-3-mx-bin597	4317841	99.45	1.33	2	95.23	18.92	d__Bacteria;p__Proteobacteria;c__Gammaproteobacteria;o__Burkholderiales;f__Burkholderiaceae;g__Acidovorax_D;s__Acidovorax_D sp001464865
JJ-JE510-14-7-m1-bin250	4221462	96.02	2.21	1	99.98	17.98	d__Bacteria;p__Proteobacteria;c__Gammaproteobacteria;o__Burkholderiales;f__Burkholderiaceae;g__Acidovorax_D;s__Acidovorax_D sp001464865
JJ-DHS19-233-8-m2-bin16	3004893	95.56	0.47	11	98.31	21.5173	d__Bacteria;p__Proteobacteria;c__Gammaproteobacteria;o__Burkholderiales;f__Burkholderiaceae;g__Hydrogenophaga;s__
JJ-ZL85-90-6-m2-bin190	3065893	97.69	0.82	10	97.52	22.811	d__Bacteria;p__Proteobacteria;c__Gammaproteobacteria;o__Burkholderiales;f__Burkholderiaceae;g__Hydrogenophaga;s__
JJ-ZN134-48-2-m1-bin473	3099164	98.91	0.74	10	96.61	22.738	d__Bacteria;p__Proteobacteria;c__Gammaproteobacteria;o__Burkholderiales;f__Burkholderiaceae;g__Hydrogenophaga;s__
JJ-KC21117-112-2-m1-bin273	3199464	99.61	0.58	7	95.31	28.1286	d__Bacteria;p__Proteobacteria;c__Gammaproteobacteria;o__Burkholderiales;f__Burkholderiaceae;g__Hydrogenophaga;s__
JJ-DHS13-24-3-mx-bin514	3246438	99.61	1.05	6	96.73	19.6617	d__Bacteria;p__Proteobacteria;c__Gammaproteobacteria;o__Burkholderiales;f__Burkholderiaceae;g__Hydrogenophaga;s__
JJ-KL17-317-2-m2-bin63	3157753	97.74	1.52	6	96.39	19.5683	d__Bacteria;p__Proteobacteria;c__Gammaproteobacteria;o__Burkholderiales;f__Burkholderiaceae;g__Hydrogenophaga;s__
JJ-BR168-52-2-m2-bin8	3341242	99.61	0.12	5	99.96	19.878	d__Bacteria;p__Proteobacteria;c__Gammaproteobacteria;o__Burkholderiales;f__Burkholderiaceae;g__Hydrogenophaga;s__
JJ-CU23-05-3-mx-bin502	3293397	99.61	0.54	5	99.99	22.124	d__Bacteria;p__Proteobacteria;c__Gammaproteobacteria;o__Burkholderiales;f__Burkholderiaceae;g__Hydrogenophaga;s__
JJ-HU235-57-2-mx-bin533	3512614	99.61	1.52	5	99.66	19.926	d__Bacteria;p__Proteobacteria;c__Gammaproteobacteria;o__Burkholderiales;f__Burkholderiaceae;g__Hydrogenophaga;s__
JJ-NR103-41-3-mx-bin723	3282065	96.81	0.35	5	99.86	19.774	d__Bacteria;p__Proteobacteria;c__Gammaproteobacteria;o__Burkholderiales;f__Burkholderiaceae;g__Hydrogenophaga;s__
JJ-ST97-36-1-m2-bin177	3450342	99.61	0.35	5	99.9	19.86	d__Bacteria;p__Proteobacteria;c__Gammaproteobacteria;o__Burkholderiales;f__Burkholderiaceae;g__Hydrogenophaga;s__
JJ-ZN131-46-1-m1-bin471	3443189	99.61	0.58	5	99.94	19.89	d__Bacteria;p__Proteobacteria;c__Gammaproteobacteria;o__Burkholderiales;f__Burkholderiaceae;g__Hydrogenophaga;s__
JJ-JE51-08-2-mx-bin537	3310568	99.77	0.35	4	100	33.54	d__Bacteria;p__Proteobacteria;c__Gammaproteobacteria;o__Burkholderiales;f__Burkholderiaceae;g__Hydrogenophaga;s__
JJ-OR11-01-2-mx-bin728	3306197	99.77	0.35	4	99.98	33.5225	d__Bacteria;p__Proteobacteria;c__Gammaproteobacteria;o__Burkholderiales;f__Burkholderiaceae;g__Hydrogenophaga;s__
JJ-OR12-02-4-mx-bin736	3196412	96.93	1.27	4	99.85	33.3175	d__Bacteria;p__Proteobacteria;c__Gammaproteobacteria;o__Burkholderiales;f__Burkholderiaceae;g__Hydrogenophaga;s__
JJ-SK61-17-2-mx-bin797	3326264	99.5	1.51	4	99.5	33.295	d__Bacteria;p__Proteobacteria;c__Gammaproteobacteria;o__Burkholderiales;f__Burkholderiaceae;g__Hydrogenophaga;s__
JJ-HU231-55-3-m1-bin243	2904015	91.55	1.44	3	97.17	15.75	d__Bacteria;p__Proteobacteria;c__Gammaproteobacteria;o__Burkholderiales;f__Burkholderiaceae;g__Hydrogenophaga;s__
JJ-OR12-02-11-m1-bin384	3104548	96.04	1.41	3	99.91	17.5033	d__Bacteria;p__Proteobacteria;c__Gammaproteobacteria;o__Burkholderiales;f__Burkholderiaceae;g__Hydrogenophaga;s__
JJ-JE510-14-3-mx-bin545	3274371	99.61	0.58	2	99.99	42.575	d__Bacteria;p__Proteobacteria;c__Gammaproteobacteria;o__Burkholderiales;f__Burkholderiaceae;g__Hydrogenophaga;s__
VK-K11-10-3-mx-bin860	3230329	99.61	0.35	2	97.47	43.03	d__Bacteria;p__Proteobacteria;c__Gammaproteobacteria;o__Burkholderiales;f__Burkholderiaceae;g__Hydrogenophaga;s__
JJ-LUK12B-28-4-mx-bin636	5129010	99.49	0.86	1	95.39	9.71	d__Bacteria;p__Proteobacteria;c__Gammaproteobacteria;o__Burkholderiales;f__Burkholderiaceae;g__Hydrogenophaga;s__
JJ-MA1B5-281-4-mx-bin651	4295220	98.86	1.99	1	99.89	16.18	d__Bacteria;p__Proteobacteria;c__Gammaproteobacteria;o__Burkholderiales;f__Burkholderiaceae;g__Hydrogenophaga;s__
JJ-OR11-01-7-mx-bin732	4641962	99.58	0.7	1	99.97	10.96	d__Bacteria;p__Proteobacteria;c__Gammaproteobacteria;o__Burkholderiales;f__Burkholderiaceae;g__Hydrogenophaga;s__
JJ-RD51D2-401-5-m1-bin409	3196415	96.67	0.58	1	98.66	9.71	d__Bacteria;p__Proteobacteria;c__Gammaproteobacteria;o__Burkholderiales;f__Burkholderiaceae;g__Hydrogenophaga;s__
JJ-ZL86-91-10-m2-bin193	3329581	88.55	0.89	1	99.99	12.08	d__Bacteria;p__Proteobacteria;c__Gammaproteobacteria;o__Burkholderiales;f__Burkholderiaceae;g__Hydrogenophaga;s__
JJ-ZL86-91-3-m1-bin463	3290216	99.33	4.79	1	99.97	11.05	d__Bacteria;p__Proteobacteria;c__Gammaproteobacteria;o__Burkholderiales;f__Burkholderiaceae;g__Hydrogenophaga;s__
JJ-JE53-10-4-mx-bin551	3291388	99.3	0.15	2	99.98	23.135	d__Bacteria;p__Proteobacteria;c__Gammaproteobacteria;o__Burkholderiales;f__Burkholderiaceae;g__Hydrogenophaga;s__Hydrogenophaga sp002127215
JJ-ST9C4-101-2-mx-bin812	3256954	99.77	0.12	2	97.76	23.165	d__Bacteria;p__Proteobacteria;c__Gammaproteobacteria;o__Burkholderiales;f__Burkholderiaceae;g__Hydrogenophaga;s__Hydrogenophaga sp002127215
JJ-JE56-12-2-mx-bin558	3215947	99.61	0.15	1	99.99	44.72	d__Bacteria;p__Proteobacteria;c__Gammaproteobacteria;o__Burkholderiales;f__Burkholderiaceae;g__Hydrogenophaga;s__Hydrogenophaga sp002127215
JJ-JJ2111-54-3-m2-bin41	4617067	98.36	3.46	1	99.68	12.29	d__Bacteria;p__Proteobacteria;c__Gammaproteobacteria;o__Burkholderiales;f__Burkholderiaceae;g__Hydrogenophaga;s__Hydrogenophaga sp002127265
JJ-DHS1A4B2-380-10-m2-bin17	3734460	99.14	0.23	2	99.97	12.595	d__Bacteria;p__Proteobacteria;c__Gammaproteobacteria;o__Burkholderiales;f__Burkholderiaceae;g__Hylemonella;s__
JJ-DHS1A4C2-339-4-m1-bin233	3692323	99.14	0.23	2	99.93	12.555	d__Bacteria;p__Proteobacteria;c__Gammaproteobacteria;o__Burkholderiales;f__Burkholderiaceae;g__Hylemonella;s__
JJ-CU23-05-13-m1-bin220	2818707	81.39	1.44	1	97.03	4.62	d__Bacteria;p__Proteobacteria;c__Gammaproteobacteria;o__Burkholderiales;f__Burkholderiaceae;g__Hylemonella;s__
JJ-MO2A5-297-2-mx-bin684	3370899	99.53	1.76	1	99.81	20.91	d__Bacteria;p__Proteobacteria;c__Gammaproteobacteria;o__Burkholderiales;f__Burkholderiaceae;g__Hylemonella;s__
JJ-NAD34-325-9-m2-bin131	2803447	87.35	3.24	1	96.46	7.24	d__Bacteria;p__Proteobacteria;c__Gammaproteobacteria;o__Burkholderiales;f__Burkholderiaceae;g__Hylemonella;s__
VK-K52-KG-3-mx-bin866	3371101	99.38	0.53	1	99.99	34.14	d__Bacteria;p__Proteobacteria;c__Gammaproteobacteria;o__Burkholderiales;f__Burkholderiaceae;g__Hylemonella;s__
JJ-ME644-99-3-mx-bin662	3545132	98.44	0.93	1	99.93	20.4	d__Bacteria;p__Proteobacteria;c__Gammaproteobacteria;o__Burkholderiales;f__Burkholderiaceae;g__Hylemonella;s__Hylemonella sp001432305
JJ-MOC8C2-252-6-m2-bin126	3310983	92.99	2.97	1	97.65	7.62	d__Bacteria;p__Proteobacteria;c__Gammaproteobacteria;o__Burkholderiales;f__Burkholderiaceae;g__Hylemonella;s__Hylemonella sp001432305
JJ-RD1035C5-400-4-mx-bin770	4858781	100	0.7	1	99.93	15.96	d__Bacteria;p__Proteobacteria;c__Gammaproteobacteria;o__Burkholderiales;f__Burkholderiaceae;g__Ideonella_A;s__
JJ-DHS13-24-2-mx-bin513	3471984	98.79	0.69	1	99.84	20.26	d__Bacteria;p__Proteobacteria;c__Gammaproteobacteria;o__Burkholderiales;f__Burkholderiaceae;g__Limnobacter;s__
JJ-ZL86-91-6-m1-bin464	3260642	98.17	0	1	99.96	10.64	d__Bacteria;p__Proteobacteria;c__Gammaproteobacteria;o__Burkholderiales;f__Burkholderiaceae;g__Limnobacter;s__
VK-R92-R30-5-mx-bin877	3572436	98.79	1.12	1	99.71	9.27	d__Bacteria;p__Proteobacteria;c__Gammaproteobacteria;o__Burkholderiales;f__Burkholderiaceae;g__Limnobacter;s__
JJ-8809-52-7-mx-bin488	3257174	98.86	0.03	1	99.84	9.4	d__Bacteria;p__Proteobacteria;c__Gammaproteobacteria;o__Burkholderiales;f__Burkholderiaceae;g__Limnobacter;s__Limnobacter sp002954425
VK-K52-KG-3-m2-bin205	3377831	98.75	3.36	1	98.71	4.29	d__Bacteria;p__Proteobacteria;c__Gammaproteobacteria;o__Burkholderiales;f__Burkholderiaceae;g__Limnohabitans;s__
JJ-M6D1-105-6-mx-bin648	6670510	96.98	2.34	1	98.89	5.83	d__Bacteria;p__Proteobacteria;c__Gammaproteobacteria;o__Burkholderiales;f__Burkholderiaceae;g__Massilia;s__
JJ-DHS13-24-9-m2-bin14	4339147	98.6	1.37	3	99.75	28.34	d__Bacteria;p__Proteobacteria;c__Gammaproteobacteria;o__Burkholderiales;f__Burkholderiaceae;g__Methylibium;s__Methylibium petroleiphilum
JJ-DHS1A4B2-380-1-mx-bin517	4533446	99.53	1.32	3	99.68	28.34	d__Bacteria;p__Proteobacteria;c__Gammaproteobacteria;o__Burkholderiales;f__Burkholderiaceae;g__Methylibium;s__Methylibium petroleiphilum
JJ-KL17-317-1-mx-bin591	4468035	99.07	0.62	3	99.69	28.3167	d__Bacteria;p__Proteobacteria;c__Gammaproteobacteria;o__Burkholderiales;f__Burkholderiaceae;g__Methylibium;s__Methylibium petroleiphilum
JJ-RD212-31-4-m2-bin154	4445142	98.6	0.67	1	99.81	11.7	d__Bacteria;p__Proteobacteria;c__Gammaproteobacteria;o__Burkholderiales;f__Burkholderiaceae;g__Methylibium;s__Methylibium petroleiphilum
JJ-VYD1-411-2-mx-bin834	7861174	99.92	0.56	1	99.98	38.42	d__Bacteria;p__Proteobacteria;c__Gammaproteobacteria;o__Burkholderiales;f__Burkholderiaceae;g__Paraburkholderia;s__
JJ-SE19A6-180-1-mx-bin789	5679629	99.84	1.87	2	99.91	99.225	d__Bacteria;p__Proteobacteria;c__Gammaproteobacteria;o__Burkholderiales;f__Burkholderiaceae;g__Piscinibacter;s__
JJ-SEL19C6-181-2-mx-bin792	5456558	99.84	1.87	2	99.92	94.69	d__Bacteria;p__Proteobacteria;c__Gammaproteobacteria;o__Burkholderiales;f__Burkholderiaceae;g__Piscinibacter;s__
JJ-MOC9-23-3-mx-bin707	5257145	99.22	1.98	1	99.57	15.72	d__Bacteria;p__Proteobacteria;c__Gammaproteobacteria;o__Burkholderiales;f__Burkholderiaceae;g__Piscinibacter;s__
JJ-MOS311-68-2-m1-bin371	4059136	97.58	0.19	2	98.58	15.16	d__Bacteria;p__Proteobacteria;c__Gammaproteobacteria;o__Burkholderiales;f__Burkholderiaceae;g__Polaromonas;s__
JJ-MOS328-69-2-m1-bin374	4103170	99.59	0.19	2	98.32	15.23	d__Bacteria;p__Proteobacteria;c__Gammaproteobacteria;o__Burkholderiales;f__Burkholderiaceae;g__Polaromonas;s__
JJ-K1D3-5-3-m1-bin264	5348552	99.61	1.59	1	99.86	16.9	d__Bacteria;p__Proteobacteria;c__Gammaproteobacteria;o__Burkholderiales;f__Burkholderiaceae;g__Polaromonas;s__
JJ-KV1262-208-3-mx-bin601	3399416	98.91	0.03	1	99.46	9.33	d__Bacteria;p__Proteobacteria;c__Gammaproteobacteria;o__Burkholderiales;f__Burkholderiaceae;g__Polaromonas;s__
JJ-LAS318-81-2-m1-bin307	5344373	99.84	0.34	1	99.89	29.06	d__Bacteria;p__Proteobacteria;c__Gammaproteobacteria;o__Burkholderiales;f__Burkholderiaceae;g__Polaromonas;s__
JJ-ME644-99-2-m1-bin335	4395726	99.82	1.05	1	99.99	37.64	d__Bacteria;p__Proteobacteria;c__Gammaproteobacteria;o__Burkholderiales;f__Burkholderiaceae;g__Polaromonas;s__
JJ-MEM5D2-223-4-m1-bin343	4093820	97.95	0.19	1	99.92	14.83	d__Bacteria;p__Proteobacteria;c__Gammaproteobacteria;o__Burkholderiales;f__Burkholderiaceae;g__Polaromonas;s__
JJ-MO2C4-301-2-mx-bin692	3548288	100	0	1	99.87	46.07	d__Bacteria;p__Proteobacteria;c__Gammaproteobacteria;o__Burkholderiales;f__Burkholderiaceae;g__Polaromonas;s__
JJ-R1525-126-3-m1-bin394	3814032	99.8	0	1	99.79	16.1	d__Bacteria;p__Proteobacteria;c__Gammaproteobacteria;o__Burkholderiales;f__Burkholderiaceae;g__Polaromonas;s__
JJ-R1541-134-3-mx-bin746	4416856	100	0.23	1	99.98	33.97	d__Bacteria;p__Proteobacteria;c__Gammaproteobacteria;o__Burkholderiales;f__Burkholderiaceae;g__Polaromonas;s__
JJ-R1541-134-4-m2-bin143	3843708	99.03	0	1	99.99	29.22	d__Bacteria;p__Proteobacteria;c__Gammaproteobacteria;o__Burkholderiales;f__Burkholderiaceae;g__Polaromonas;s__
JJ-RDS211-73-3-m1-bin417	4100923	91.07	2.99	1	97.48	5.38	d__Bacteria;p__Proteobacteria;c__Gammaproteobacteria;o__Burkholderiales;f__Burkholderiaceae;g__Polaromonas;s__
JJ-TH355-119-4-m1-bin445	3953592	99.82	0	1	99.96	36.08	d__Bacteria;p__Proteobacteria;c__Gammaproteobacteria;o__Burkholderiales;f__Burkholderiaceae;g__Polaromonas;s__
JJ-TRA234-100-4-m2-bin183	3905735	99.35	0	1	99.86	15.8	d__Bacteria;p__Proteobacteria;c__Gammaproteobacteria;o__Burkholderiales;f__Burkholderiaceae;g__Polaromonas;s__
VK-K11-10-1-mx-bin858	3512423	99.77	0	1	99.89	151.37	d__Bacteria;p__Proteobacteria;c__Gammaproteobacteria;o__Burkholderiales;f__Burkholderiaceae;g__Polaromonas;s__
JJ-LAS36-244-7-mx-bin632	1629749	83.34	0.55	1	96.25	7.19	d__Bacteria;p__Proteobacteria;c__Gammaproteobacteria;o__Burkholderiales;f__Burkholderiaceae;g__Polynucleobacter;s__
JJ-MA1B5-281-2-mx-bin649	2236342	98.3	0.62	1	99.68	49.74	d__Bacteria;p__Proteobacteria;c__Gammaproteobacteria;o__Burkholderiales;f__Burkholderiaceae;g__Polynucleobacter;s__
JJ-R2C3-114-3-m1-bin403	1689473	91.66	0.63	1	99.26	6.42	d__Bacteria;p__Proteobacteria;c__Gammaproteobacteria;o__Burkholderiales;f__Burkholderiaceae;g__Polynucleobacter;s__
JJ-BKS3-85-2-m1-bin215	3177635	90.13	0.54	1	96.65	8.16	d__Bacteria;p__Proteobacteria;c__Gammaproteobacteria;o__Burkholderiales;f__Burkholderiaceae;g__Ramlibacter;s__
JJ-GR1L3-82-2-mx-bin526	4906238	99.61	0.16	1	99.89	32.63	d__Bacteria;p__Proteobacteria;c__Gammaproteobacteria;o__Burkholderiales;f__Burkholderiaceae;g__Ramlibacter;s__
JJ-K1D7-64-3-mx-bin572	3645669	99.84	0.7	1	99.5	10.46	d__Bacteria;p__Proteobacteria;c__Gammaproteobacteria;o__Burkholderiales;f__Burkholderiaceae;g__Ramlibacter;s__
JJ-KVS218-80-2-m2-bin76	3512903	83.62	1.01	1	96.15	7.57	d__Bacteria;p__Proteobacteria;c__Gammaproteobacteria;o__Burkholderiales;f__Burkholderiaceae;g__Ramlibacter;s__
JJ-MAA6-279-5-m2-bin101	4613713	99.14	0.23	1	98.9	9.03	d__Bacteria;p__Proteobacteria;c__Gammaproteobacteria;o__Burkholderiales;f__Burkholderiaceae;g__Ramlibacter;s__
JJ-MEM5D2-223-2-m1-bin341	5853708	99.84	1.94	1	99.94	18.38	d__Bacteria;p__Proteobacteria;c__Gammaproteobacteria;o__Burkholderiales;f__Burkholderiaceae;g__Ramlibacter;s__
JJ-MEM5D2-223-3-m1-bin342	4348559	81.31	4.81	1	97.12	6.49	d__Bacteria;p__Proteobacteria;c__Gammaproteobacteria;o__Burkholderiales;f__Burkholderiaceae;g__Ramlibacter;s__
JJ-MIC7-10-8-m2-bin115	4186389	96.57	1.2	1	98.11	7.61	d__Bacteria;p__Proteobacteria;c__Gammaproteobacteria;o__Burkholderiales;f__Burkholderiaceae;g__Rhodoferax;s__
JJ-MIK16A5-260-4-m1-bin353	3714500	100	1.17	1	99.47	8.52	d__Bacteria;p__Proteobacteria;c__Gammaproteobacteria;o__Burkholderiales;f__Burkholderiaceae;g__Rhodoferax;s__
JJ-VYD1-411-1-m2-bin187	3311235	95.82	0.47	1	98.29	9.13	d__Bacteria;p__Proteobacteria;c__Gammaproteobacteria;o__Burkholderiales;f__Burkholderiaceae;g__Rhodoferax;s__
VK-R92-R2-1-mx-bin872	3758786	97.94	2.29	1	99.89	118.66	d__Bacteria;p__Proteobacteria;c__Gammaproteobacteria;o__Burkholderiales;f__Burkholderiaceae;g__Rhodoferax;s__
VK-R92-R2-2-m1-bin483	4436319	99.08	0.74	1	99.99	15.5	d__Bacteria;p__Proteobacteria;c__Gammaproteobacteria;o__Burkholderiales;f__Burkholderiaceae;g__SCGC-AAA027-K21;s__
JJ-MEM4D-83-7-m2-bin111	4328461	81.72	2.33	1	95.91	6.7	d__Bacteria;p__Proteobacteria;c__Gammaproteobacteria;o__Burkholderiales;f__Burkholderiaceae;g__Variovorax;s__
JJ-MIK16A5-260-8-m2-bin116	8691172	90.17	4.83	1	98.95	7.37	d__Bacteria;p__Proteobacteria;c__Gammaproteobacteria;o__Burkholderiales;f__Burkholderiaceae;g__Variovorax;s__
JJ-R1541-134-2-m1-bin396	7171788	81.26	0.53	5	99.56	16.46	d__Bacteria;p__Proteobacteria;c__Gammaproteobacteria;o__Burkholderiales;f__Burkholderiaceae;g__Variovorax;s__Variovorax sp900115375
JJ-R6B5S2-34-8-m2-bin152	8340741	90.46	0.25	5	99.46	16.368	d__Bacteria;p__Proteobacteria;c__Gammaproteobacteria;o__Burkholderiales;f__Burkholderiaceae;g__Variovorax;s__Variovorax sp900115375
VK-DH08-31-1-m1-bin475	9192873	99.3	0.23	5	99.41	16.282	d__Bacteria;p__Proteobacteria;c__Gammaproteobacteria;o__Burkholderiales;f__Burkholderiaceae;g__Variovorax;s__Variovorax sp900115375
JJ-DHS13-24-1-m1-bin227	7875874	90.31	1.5	4	97.44	15.2	d__Bacteria;p__Proteobacteria;c__Gammaproteobacteria;o__Burkholderiales;f__Burkholderiaceae;g__Variovorax;s__Variovorax sp900115375
JJ-DHS1A4B2-380-9-m2-bin19	8840090	97.05	1.32	4	96.79	15.095	d__Bacteria;p__Proteobacteria;c__Gammaproteobacteria;o__Burkholderiales;f__Burkholderiaceae;g__Variovorax;s__Variovorax sp900115375
JJ-DHS1A4C2-339-1-m2-bin20	9446269	94.16	4.45	4	97.25	16.2525	d__Bacteria;p__Proteobacteria;c__Gammaproteobacteria;o__Burkholderiales;f__Burkholderiaceae;g__Variovorax;s__Variovorax sp900115375
JJ-RD212-31-1-m1-bin405	8790721	96.94	1.94	4	95.94	15.0825	d__Bacteria;p__Proteobacteria;c__Gammaproteobacteria;o__Burkholderiales;f__Burkholderiaceae;g__Variovorax;s__Variovorax sp900115375
JJ-ST915-40-1-m1-bin437	8059584	93.66	1.59	1	98.52	4.34	d__Bacteria;p__Proteobacteria;c__Gammaproteobacteria;o__Burkholderiales;f__Burkholderiaceae;g__Variovorax;s__Variovorax sp900115375
JJ-DHS118-246-2-mx-bin510	5094277	98.29	0.5	1	99.98	47.61	d__Bacteria;p__Proteobacteria;c__Gammaproteobacteria;o__Burkholderiales;f__Burkholderiaceae;g__Vitreoscilla_A;s__
JJ-DHS1A4B2-380-6-m2-bin18	5132109	97.12	0.5	1	99.89	12.72	d__Bacteria;p__Proteobacteria;c__Gammaproteobacteria;o__Burkholderiales;f__Burkholderiaceae;g__Vitreoscilla_A;s__
JJ-RD922-193-2-mx-bin776	4355434	99.45	0.03	1	99.96	98.83	d__Bacteria;p__Proteobacteria;c__Gammaproteobacteria;o__Burkholderiales;f__Burkholderiaceae;g__Vitreoscilla_A;s__
JJ-CU23-05-7-mx-bin505	2650800	98.29	1.07	1	99.06	6.04	d__Bacteria;p__Proteobacteria;c__Gammaproteobacteria;o__Burkholderiales;f__Methylophilaceae;g__Methylophilus;s__
JJ-RD922-193-3-mx-bin777	3043782	100	0.43	1	99.71	22.1	d__Bacteria;p__Proteobacteria;c__Gammaproteobacteria;o__Burkholderiales;f__Methylophilaceae;g__Methylophilus;s__
JJ-ST915-40-4-mx-bin805	2837076	100	0.57	1	99.81	6.03	d__Bacteria;p__Proteobacteria;c__Gammaproteobacteria;o__Burkholderiales;f__Methylophilaceae;g__Methylophilus;s__
JJ-ST95-70-7-m1-bin441	2609449	97.74	0.43	1	99.03	4.26	d__Bacteria;p__Proteobacteria;c__Gammaproteobacteria;o__Burkholderiales;f__Methylophilaceae;g__Methylophilus;s__
JJ-HEJT-55-2-mx-bin529	4222663	100	0.41	1	99.98	52.81	d__Bacteria;p__Proteobacteria;c__Gammaproteobacteria;o__Burkholderiales;f__Rhodocyclaceae;g__Methyloversatilis;s__Methyloversatilis discipulorum
JJ-R213-45-4-mx-bin750	4299751	99.98	0.1	1	99.99	33.95	d__Bacteria;p__Proteobacteria;c__Gammaproteobacteria;o__Burkholderiales;f__Rhodocyclaceae;g__Methyloversatilis;s__Methyloversatilis discipulorum
JJ-K1HD4-379-2-mx-bin575	4547803	99.56	1.04	3	99.9	37.62	d__Bacteria;p__Proteobacteria;c__Gammaproteobacteria;o__Burkholderiales;f__Rhodocyclaceae;g__Methyloversatilis;s__Methyloversatilis discipulorum_A
JJ-LA1A6-383-2-m1-bin303	4040294	95.19	1.33	3	99.45	36.47	d__Bacteria;p__Proteobacteria;c__Gammaproteobacteria;o__Burkholderiales;f__Rhodocyclaceae;g__Methyloversatilis;s__Methyloversatilis discipulorum_A
JJ-MO16C6-394-2-m1-bin357	4401397	97.03	1.56	3	99.14	35.41	d__Bacteria;p__Proteobacteria;c__Gammaproteobacteria;o__Burkholderiales;f__Rhodocyclaceae;g__Methyloversatilis;s__Methyloversatilis discipulorum_A
JJ-NAD34-325-5-mx-bin720	3497570	88.42	1.27	3	95.09	31.4867	d__Bacteria;p__Proteobacteria;c__Gammaproteobacteria;o__Burkholderiales;f__Rhodocyclaceae;g__Methyloversatilis;s__Methyloversatilis discipulorum_A
JJ-NR103-41-3-m1-bin379	4623768	97.3	3.08	1	99.71	7.45	d__Bacteria;p__Proteobacteria;c__Gammaproteobacteria;o__Ga0077536;f__Ga0077536;g__Ga0077536;s__
JJ-KV216-33-1-m1-bin292	4907192	99.55	0.94	1	99.84	17.05	d__Bacteria;p__Proteobacteria;c__Gammaproteobacteria;o__Nevskiales;f__Nevskiaceae;g__Hydrocarboniphaga;s__Hydrocarboniphaga effusa
JJ-ME9A6-316-11-m2-bin105	4794745	98.51	2.2	1	99.09	9.35	d__Bacteria;p__Proteobacteria;c__Gammaproteobacteria;o__Nevskiales;f__Nevskiaceae;g__Hydrocarboniphaga;s__Hydrocarboniphaga effusa
JJ-AX1-329-3-mx-bin493	3732744	98.91	1.53	1	99.82	17.55	d__Bacteria;p__Proteobacteria;c__Gammaproteobacteria;o__Nevskiales;f__Nevskiaceae;g__SCVA01;s__
JJ-MEM5D2-223-1-m1-bin339	6133399	97.91	0.66	1	98.65	7.54	d__Bacteria;p__Proteobacteria;c__Gammaproteobacteria;o__Pseudomonadales;f__Pseudomonadaceae;g__Pseudomonas_E;s__
JJ-NR103-41-2-mx-bin722	4409877	99.33	2.49	1	100	32.09	d__Bacteria;p__Proteobacteria;c__Gammaproteobacteria;o__Pseudomonadales;f__Pseudomonadaceae;g__Pseudomonas_E;s__
JJ-ST97-36-1-mx-bin809	4189128	99.35	0.54	1	100	144.23	d__Bacteria;p__Proteobacteria;c__Gammaproteobacteria;o__Pseudomonadales;f__Pseudomonadaceae;g__Pseudomonas_E;s__
VK-R92-R30-6-mx-bin878	3976577	81.36	0.64	1	96.35	3.95	d__Bacteria;p__Proteobacteria;c__Gammaproteobacteria;o__Pseudomonadales;f__Pseudomonadaceae;g__Pseudomonas_E;s__
JJ-RDKV18-29-1-m2-bin158	5274340	97.67	0.31	1	99.73	10.64	d__Bacteria;p__Proteobacteria;c__Gammaproteobacteria;o__Pseudomonadales;f__Pseudomonadaceae;g__Pseudomonas_E;s__Pseudomonas_E composti
JJ-KV7-12-2-mx-bin611	6656779	97.49	1.69	1	98.84	9.01	d__Bacteria;p__Proteobacteria;c__Gammaproteobacteria;o__Pseudomonadales;f__Pseudomonadaceae;g__Pseudomonas_E;s__Pseudomonas_E fluorescens_B
JJ-NAD34-325-2-mx-bin719	6482890	99.93	0.82	1	100	76.18	d__Bacteria;p__Proteobacteria;c__Gammaproteobacteria;o__Pseudomonadales;f__Pseudomonadaceae;g__Pseudomonas_E;s__Pseudomonas_E fluorescens_B
VK-R92-R2-6-mx-bin873	6576392	99.91	2.97	1	99.73	10.71	d__Bacteria;p__Proteobacteria;c__Gammaproteobacteria;o__Pseudomonadales;f__Pseudomonadaceae;g__Pseudomonas_E;s__Pseudomonas_E fluorescens_B
JJ-MOC9-23-2-mx-bin706	6892030	99.88	0.87	3	99.96	42.2	d__Bacteria;p__Proteobacteria;c__Gammaproteobacteria;o__Pseudomonadales;f__Pseudomonadaceae;g__Pseudomonas_E;s__Pseudomonas_E mandelii
JJ-MOM7-71-3-mx-bin712	6740792	99.78	0.71	3	99.93	42.72	d__Bacteria;p__Proteobacteria;c__Gammaproteobacteria;o__Pseudomonadales;f__Pseudomonadaceae;g__Pseudomonas_E;s__Pseudomonas_E mandelii
JJ-MOS311-68-2-mx-bin715	6774739	99.5	0.74	3	99.67	42.7133	d__Bacteria;p__Proteobacteria;c__Gammaproteobacteria;o__Pseudomonadales;f__Pseudomonadaceae;g__Pseudomonas_E;s__Pseudomonas_E mandelii
JJ-SDA7-351-3-mx-bin785	6468977	99.92	0.7	3	95.19	42.0533	d__Bacteria;p__Proteobacteria;c__Gammaproteobacteria;o__Pseudomonadales;f__Pseudomonadaceae;g__Pseudomonas_E;s__Pseudomonas_E mandelii
JJ-SDB5-352-2-mx-bin787	6471291	99.85	0.7	3	95.24	42.0667	d__Bacteria;p__Proteobacteria;c__Gammaproteobacteria;o__Pseudomonadales;f__Pseudomonadaceae;g__Pseudomonas_E;s__Pseudomonas_E mandelii
JJ-K9-75-5-mx-bin584	6201767	97.9	0.46	1	98.83	7.39	d__Bacteria;p__Proteobacteria;c__Gammaproteobacteria;o__Pseudomonadales;f__Pseudomonadaceae;g__Pseudomonas_E;s__Pseudomonas_E mandelii
JJ-KV10D3-173-8-mx-bin595	6558237	99.1	0.42	1	99.72	13.64	d__Bacteria;p__Proteobacteria;c__Gammaproteobacteria;o__Pseudomonadales;f__Pseudomonadaceae;g__Pseudomonas_E;s__Pseudomonas_E mandelii
JJ-KVS218-80-2-mx-bin618	6904014	94.61	0.95	1	98.21	10.77	d__Bacteria;p__Proteobacteria;c__Gammaproteobacteria;o__Pseudomonadales;f__Pseudomonadaceae;g__Pseudomonas_E;s__Pseudomonas_E mandelii
JJ-RD51D2-401-2-mx-bin775	6288651	86.4	4.7	1	99.9	28.9	d__Bacteria;p__Proteobacteria;c__Gammaproteobacteria;o__Pseudomonadales;f__Pseudomonadaceae;g__Pseudomonas_E;s__Pseudomonas_E mandelii
JJ-8809-52-9-m2-bin4	6492716	99	0.27	4	99.98	28.825	d__Bacteria;p__Proteobacteria;c__Gammaproteobacteria;o__Pseudomonadales;f__Pseudomonadaceae;g__Pseudomonas_E;s__Pseudomonas_E poae_B
JJ-JE53-10-4-m1-bin254	6300158	98.12	0.33	4	99.84	28.7325	d__Bacteria;p__Proteobacteria;c__Gammaproteobacteria;o__Pseudomonadales;f__Pseudomonadaceae;g__Pseudomonas_E;s__Pseudomonas_E poae_B
JJ-ST915-40-1-mx-bin802	6748375	99.65	0.19	4	99.47	28.75	d__Bacteria;p__Proteobacteria;c__Gammaproteobacteria;o__Pseudomonadales;f__Pseudomonadaceae;g__Pseudomonas_E;s__Pseudomonas_E poae_B
JJ-ST9C4-101-7-mx-bin815	6706774	99.46	1.18	4	99.3	28.6225	d__Bacteria;p__Proteobacteria;c__Gammaproteobacteria;o__Pseudomonadales;f__Pseudomonadaceae;g__Pseudomonas_E;s__Pseudomonas_E poae_B
JJ-MO2A6-331-3-mx-bin690	6638403	99.28	2.6	2	99.98	27.98	d__Bacteria;p__Proteobacteria;c__Gammaproteobacteria;o__Pseudomonadales;f__Pseudomonadaceae;g__Pseudomonas_E;s__Pseudomonas_E protegens_A
JJ-VRHL1A6-305-3-mx-bin832	6630905	99.26	2.4	2	99.98	27.985	d__Bacteria;p__Proteobacteria;c__Gammaproteobacteria;o__Pseudomonadales;f__Pseudomonadaceae;g__Pseudomonas_E;s__Pseudomonas_E protegens_A
JJ-TH355-119-3-mx-bin822	5914564	98.08	0.77	1	99.95	31.3	d__Bacteria;p__Proteobacteria;c__Gammaproteobacteria;o__Pseudomonadales;f__Pseudomonadaceae;g__Pseudomonas_E;s__Pseudomonas_E proteolytica_A
JJ-ZV1C3-391-2-mx-bin854	5873549	99.38	0.43	1	99.92	72.84	d__Bacteria;p__Proteobacteria;c__Gammaproteobacteria;o__Pseudomonadales;f__Pseudomonadaceae;g__Pseudomonas_E;s__Pseudomonas_E rhodesiae
JJ-KV12D3-154-2-mx-bin603	5862311	99.36	0.32	9	97.73	30.8378	d__Bacteria;p__Proteobacteria;c__Gammaproteobacteria;o__Pseudomonadales;f__Pseudomonadaceae;g__Pseudomonas_E;s__Pseudomonas_E sp003033885
JJ-LAS318NA6-149-1-m1-bin310	5816921	98.75	0.35	9	97.66	30.8122	d__Bacteria;p__Proteobacteria;c__Gammaproteobacteria;o__Pseudomonadales;f__Pseudomonadaceae;g__Pseudomonas_E;s__Pseudomonas_E sp003033885
JJ-LAS318NC5-148-2-mx-bin624	5886783	99.36	0.51	9	97.45	30.7633	d__Bacteria;p__Proteobacteria;c__Gammaproteobacteria;o__Pseudomonadales;f__Pseudomonadaceae;g__Pseudomonas_E;s__Pseudomonas_E sp003033885
JJ-MA1B5-281-3-mx-bin650	5873734	99.36	0.32	9	97.63	30.82	d__Bacteria;p__Proteobacteria;c__Gammaproteobacteria;o__Pseudomonadales;f__Pseudomonadaceae;g__Pseudomonas_E;s__Pseudomonas_E sp003033885
JJ-MIK16A5-260-2-mx-bin674	5870225	99.36	0.32	9	97.68	30.7967	d__Bacteria;p__Proteobacteria;c__Gammaproteobacteria;o__Pseudomonadales;f__Pseudomonadaceae;g__Pseudomonas_E;s__Pseudomonas_E sp003033885
JJ-MOC8C2-252-2-mx-bin705	5869653	99.36	0.32	9	97.68	30.8278	d__Bacteria;p__Proteobacteria;c__Gammaproteobacteria;o__Pseudomonadales;f__Pseudomonadaceae;g__Pseudomonas_E;s__Pseudomonas_E sp003033885
JJ-SEL21B6-268-2-mx-bin795	5865255	99.05	0.44	9	97.69	30.8156	d__Bacteria;p__Proteobacteria;c__Gammaproteobacteria;o__Pseudomonadales;f__Pseudomonadaceae;g__Pseudomonas_E;s__Pseudomonas_E sp003033885
JJ-SLHB4-253-1-m1-bin433	5764914	97.98	0.42	9	97.6	30.7722	d__Bacteria;p__Proteobacteria;c__Gammaproteobacteria;o__Pseudomonadales;f__Pseudomonadaceae;g__Pseudomonas_E;s__Pseudomonas_E sp003033885
JJ-DHS118-246-1-m1-bin225	5763561	90.66	4.86	1	97.74	9	d__Bacteria;p__Proteobacteria;c__Gammaproteobacteria;o__Pseudomonadales;f__Pseudomonadaceae;g__Pseudomonas_E;s__Pseudomonas_E sp003033885
JJ-LAS36-244-6-mx-bin631	5682553	92.24	2.06	1	97.78	8.64	d__Bacteria;p__Proteobacteria;c__Gammaproteobacteria;o__Pseudomonadales;f__Pseudomonadaceae;g__Pseudomonas_E;s__Pseudomonas_E sp003033885
JJ-AX1-329-2-mx-bin492	6094829	99.66	0.15	8	99.92	32.7325	d__Bacteria;p__Proteobacteria;c__Gammaproteobacteria;o__Pseudomonadales;f__Pseudomonadaceae;g__Pseudomonas_E;s__Pseudomonas_E sp900187495
JJ-MAC1KOLA6-346-4-mx-bin656	6096405	99.66	0.42	8	99.6	32.63	d__Bacteria;p__Proteobacteria;c__Gammaproteobacteria;o__Pseudomonadales;f__Pseudomonadaceae;g__Pseudomonas_E;s__Pseudomonas_E sp900187495
JJ-MAC1KOLB2-402-2-mx-bin658	6086433	99.39	0.19	8	99.99	32.7488	d__Bacteria;p__Proteobacteria;c__Gammaproteobacteria;o__Pseudomonadales;f__Pseudomonadaceae;g__Pseudomonas_E;s__Pseudomonas_E sp900187495
JJ-MO2C5C5-342-4-mx-bin696	6080426	99.66	0.39	8	99.99	32.7313	d__Bacteria;p__Proteobacteria;c__Gammaproteobacteria;o__Pseudomonadales;f__Pseudomonadaceae;g__Pseudomonas_E;s__Pseudomonas_E sp900187495
JJ-RD1035C5-400-2-mx-bin768	6109087	99.66	0.69	8	99.65	32.6337	d__Bacteria;p__Proteobacteria;c__Gammaproteobacteria;o__Pseudomonadales;f__Pseudomonadaceae;g__Pseudomonas_E;s__Pseudomonas_E sp900187495
JJ-K1K20-67-3-mx-bin580	6539480	99.76	0.28	1	99.94	21.64	d__Bacteria;p__Proteobacteria;c__Gammaproteobacteria;o__Pseudomonadales;f__Pseudomonadaceae;g__Pseudomonas_E;s__Pseudomonas_E umsongensis
JJ-MIR1-432-3-mx-bin680	6111401	95.18	3.61	1	97.99	7.75	d__Bacteria;p__Proteobacteria;c__Gammaproteobacteria;o__Pseudomonadales;f__Pseudomonadaceae;g__Pseudomonas_E;s__Pseudomonas_E umsongensis
JJ-M10A2-106-6-m2-bin91	2543064	92.86	1.75	1	99.74	9.79	d__Bacteria;p__Proteobacteria;c__Gammaproteobacteria;o__Steroidobacterales;f__Steroidobacteraceae;g__UBA964;s__
JJ-HU231-55-1-m1-bin241	4630318	99.55	1.57	1	99.95	17.95	d__Bacteria;p__Proteobacteria;c__Gammaproteobacteria;o__Xanthomonadales;f__Xanthomonadaceae;g__Aquimonas;s__
JJ-TH355-119-3-m1-bin444	4558724	99.54	0.83	1	99.78	17.75	d__Bacteria;p__Proteobacteria;c__Gammaproteobacteria;o__Xanthomonadales;f__Xanthomonadaceae;g__SCMT01;s__
JJ-MA1B5-281-2-m2-bin99	7791283	99.66	2.74	1	98.53	7.88	d__Bacteria;p__Verrucomicrobiota;c__Verrucomicrobiae;o__Opitutales;f__Opitutaceae;g__Tous-C4FEB;s__
JJ-R1525-126-1-m1-bin393	6286551	99.66	2.03	1	99.79	14.08	d__Bacteria;p__Verrucomicrobiota;c__Verrucomicrobiae;o__Pedosphaerales;f__UBA11320;g__;s__
JJ-DHS19-233-3-m2-bin15	4144263	90.27	1.02	1	99.51	19.63	d__Bacteria;p__Verrucomicrobiota;c__Verrucomicrobiae;o__Verrucomicrobiales;f__Verrucomicrobiaceae;g__;s__
JJ-ME9A6-316-5-m2-bin106	6630182	96.94	3.97	1	99.26	9.7	d__Bacteria;p__Verrucomicrobiota;c__Verrucomicrobiae;o__Verrucomicrobiales;f__Verrucomicrobiaceae;g__Prosthecobacter;s__

## Sheet: Table S5
Table S5. List of 38 heterophic bacterial genomes present in more than 5% of the cultures
Genome ID	Genome size	Completeness	Contamination	Nb of occurence in media	Covered_percentage	Mean_cov_per_Gb	GTDB taxonomy
JJ-M10A2-106-2-mx-bin638	7520983	99.3	2.83	10	99.93	52.689	d__Bacteria;p__Proteobacteria;c__Alphaproteobacteria;o__Rhizobiales;f__Rhizobiaceae;g__Mesorhizobium;s__
JJ-M10D5-90-1-m2-bin93	7423095	98.48	2.83	10	99.87	52.203	d__Bacteria;p__Proteobacteria;c__Alphaproteobacteria;o__Rhizobiales;f__Rhizobiaceae;g__Mesorhizobium;s__
JJ-M1A6-103-1-m1-bin322	7572016	99.51	4.23	10	99.85	50.749	d__Bacteria;p__Proteobacteria;c__Alphaproteobacteria;o__Rhizobiales;f__Rhizobiaceae;g__Mesorhizobium;s__
JJ-M3B2-104-1-m1-bin324	6625677	99.51	1.98	10	99.98	53.038	d__Bacteria;p__Proteobacteria;c__Alphaproteobacteria;o__Rhizobiales;f__Rhizobiaceae;g__Mesorhizobium;s__
JJ-M6D1-105-2-m1-bin325	6299183	99.51	0.89	10	99.99	53.282	d__Bacteria;p__Proteobacteria;c__Alphaproteobacteria;o__Rhizobiales;f__Rhizobiaceae;g__Mesorhizobium;s__
JJ-R2A2-109-1-m1-bin399	7560341	99.51	3.04	10	99.02	52.189	d__Bacteria;p__Proteobacteria;c__Alphaproteobacteria;o__Rhizobiales;f__Rhizobiaceae;g__Mesorhizobium;s__
JJ-R2A5-40-2-mx-bin757	7545736	99.51	2.83	10	99.71	52.57	d__Bacteria;p__Proteobacteria;c__Alphaproteobacteria;o__Rhizobiales;f__Rhizobiaceae;g__Mesorhizobium;s__
JJ-R2B1-111-2-mx-bin759	7534420	99.51	3.04	10	99.9	52.675	d__Bacteria;p__Proteobacteria;c__Alphaproteobacteria;o__Rhizobiales;f__Rhizobiaceae;g__Mesorhizobium;s__
JJ-R2C3-114-2-mx-bin762	7526547	99.51	3.04	10	99.99	52.722	d__Bacteria;p__Proteobacteria;c__Alphaproteobacteria;o__Rhizobiales;f__Rhizobiaceae;g__Mesorhizobium;s__
JJ-R2D3-116-1-m1-bin404	7670183	99.51	2.83	10	98.11	51.817	d__Bacteria;p__Proteobacteria;c__Alphaproteobacteria;o__Rhizobiales;f__Rhizobiaceae;g__Mesorhizobium;s__
JJ-10NR-37-1-m1-bin212	4703541	95.81	0.04	12	99.06	16.8167	d__Bacteria;p__Proteobacteria;c__Gammaproteobacteria;o__Burkholderiales;f__Burkholderiaceae;g__Acidovorax_D;s__Acidovorax_D sp000302535
JJ-HEJT-55-3-m1-bin239	4484155	96.38	0.02	12	98.93	16.8333	d__Bacteria;p__Proteobacteria;c__Gammaproteobacteria;o__Burkholderiales;f__Burkholderiaceae;g__Acidovorax_D;s__Acidovorax_D sp000302535
JJ-JE53-10-7-m1-bin255	4930809	98.96	0.02	12	98.99	16.7667	d__Bacteria;p__Proteobacteria;c__Gammaproteobacteria;o__Burkholderiales;f__Burkholderiaceae;g__Acidovorax_D;s__Acidovorax_D sp000302535
JJ-JE56-12-2-m2-bin40	4916989	98.27	0.02	12	98.99	16.8233	d__Bacteria;p__Proteobacteria;c__Gammaproteobacteria;o__Burkholderiales;f__Burkholderiaceae;g__Acidovorax_D;s__Acidovorax_D sp000302535
JJ-JJ2111-54-1-m1-bin258	4490065	93.47	0.5	12	98.87	16.75	d__Bacteria;p__Proteobacteria;c__Gammaproteobacteria;o__Burkholderiales;f__Burkholderiaceae;g__Acidovorax_D;s__Acidovorax_D sp000302535
JJ-R213-45-2-mx-bin748	4952112	99.12	0.13	12	98.84	16.8433	d__Bacteria;p__Proteobacteria;c__Gammaproteobacteria;o__Burkholderiales;f__Burkholderiaceae;g__Acidovorax_D;s__Acidovorax_D sp000302535
JJ-ST915-40-9-m2-bin175	4543297	95.71	0.15	12	98.9	16.6675	d__Bacteria;p__Proteobacteria;c__Gammaproteobacteria;o__Burkholderiales;f__Burkholderiaceae;g__Acidovorax_D;s__Acidovorax_D sp000302535
JJ-ST9C4-101-4-mx-bin813	4938190	99.18	0.02	12	98.99	16.7758	d__Bacteria;p__Proteobacteria;c__Gammaproteobacteria;o__Burkholderiales;f__Burkholderiaceae;g__Acidovorax_D;s__Acidovorax_D sp000302535
JJ-ZL85-90-7-m2-bin191	4908413	98.18	0.84	12	96.11	16.3017	d__Bacteria;p__Proteobacteria;c__Gammaproteobacteria;o__Burkholderiales;f__Burkholderiaceae;g__Acidovorax_D;s__Acidovorax_D sp000302535
JJ-ZL86-91-2-mx-bin840	4825822	98.65	0.02	12	98.98	16.7567	d__Bacteria;p__Proteobacteria;c__Gammaproteobacteria;o__Burkholderiales;f__Burkholderiaceae;g__Acidovorax_D;s__Acidovorax_D sp000302535
JJ-ZL8A5-447-6-m2-bin198	4658785	95.71	0.02	12	98.96	16.72	d__Bacteria;p__Proteobacteria;c__Gammaproteobacteria;o__Burkholderiales;f__Burkholderiaceae;g__Acidovorax_D;s__Acidovorax_D sp000302535
JJ-BR168-52-2-mx-bin498	5205972	99.41	0.21	10	99.95	18.257	d__Bacteria;p__Proteobacteria;c__Gammaproteobacteria;o__Burkholderiales;f__Burkholderiaceae;g__Acidovorax_D;s__Acidovorax_D sp000302535
JJ-DHS19-233-8-m2-bin16	3004893	95.56	0.47	11	98.31	21.5173	d__Bacteria;p__Proteobacteria;c__Gammaproteobacteria;o__Burkholderiales;f__Burkholderiaceae;g__Hydrogenophaga;s__
JJ-ZL85-90-6-m2-bin190	3065893	97.69	0.82	10	97.52	22.811	d__Bacteria;p__Proteobacteria;c__Gammaproteobacteria;o__Burkholderiales;f__Burkholderiaceae;g__Hydrogenophaga;s__
JJ-ZN134-48-2-m1-bin473	3099164	98.91	0.74	10	96.61	22.738	d__Bacteria;p__Proteobacteria;c__Gammaproteobacteria;o__Burkholderiales;f__Burkholderiaceae;g__Hydrogenophaga;s__
JJ-KV12D3-154-2-mx-bin603	5862311	99.36	0.32	9	97.73	30.8378	d__Bacteria;p__Proteobacteria;c__Gammaproteobacteria;o__Pseudomonadales;f__Pseudomonadaceae;g__Pseudomonas_E;s__Pseudomonas_E sp003033885
JJ-LAS318NA6-149-1-m1-bin310	5816921	98.75	0.35	9	97.66	30.8122	d__Bacteria;p__Proteobacteria;c__Gammaproteobacteria;o__Pseudomonadales;f__Pseudomonadaceae;g__Pseudomonas_E;s__Pseudomonas_E sp003033885
JJ-LAS318NC5-148-2-mx-bin624	5886783	99.36	0.51	9	97.45	30.7633	d__Bacteria;p__Proteobacteria;c__Gammaproteobacteria;o__Pseudomonadales;f__Pseudomonadaceae;g__Pseudomonas_E;s__Pseudomonas_E sp003033885
JJ-MA1B5-281-3-mx-bin650	5873734	99.36	0.32	9	97.63	30.82	d__Bacteria;p__Proteobacteria;c__Gammaproteobacteria;o__Pseudomonadales;f__Pseudomonadaceae;g__Pseudomonas_E;s__Pseudomonas_E sp003033885
JJ-MIK16A5-260-2-mx-bin674	5870225	99.36	0.32	9	97.68	30.7967	d__Bacteria;p__Proteobacteria;c__Gammaproteobacteria;o__Pseudomonadales;f__Pseudomonadaceae;g__Pseudomonas_E;s__Pseudomonas_E sp003033885
JJ-MOC8C2-252-2-mx-bin705	5869653	99.36	0.32	9	97.68	30.8278	d__Bacteria;p__Proteobacteria;c__Gammaproteobacteria;o__Pseudomonadales;f__Pseudomonadaceae;g__Pseudomonas_E;s__Pseudomonas_E sp003033885
JJ-SEL21B6-268-2-mx-bin795	5865255	99.05	0.44	9	97.69	30.8156	d__Bacteria;p__Proteobacteria;c__Gammaproteobacteria;o__Pseudomonadales;f__Pseudomonadaceae;g__Pseudomonas_E;s__Pseudomonas_E sp003033885
JJ-SLHB4-253-1-m1-bin433	5764914	97.98	0.42	9	97.6	30.7722	d__Bacteria;p__Proteobacteria;c__Gammaproteobacteria;o__Pseudomonadales;f__Pseudomonadaceae;g__Pseudomonas_E;s__Pseudomonas_E sp003033885
JJ-AX1-329-2-mx-bin492	6094829	99.66	0.15	8	99.92	32.7325	d__Bacteria;p__Proteobacteria;c__Gammaproteobacteria;o__Pseudomonadales;f__Pseudomonadaceae;g__Pseudomonas_E;s__Pseudomonas_E sp900187495
JJ-MAC1KOLA6-346-4-mx-bin656	6096405	99.66	0.42	8	99.6	32.63	d__Bacteria;p__Proteobacteria;c__Gammaproteobacteria;o__Pseudomonadales;f__Pseudomonadaceae;g__Pseudomonas_E;s__Pseudomonas_E sp900187495
JJ-MAC1KOLB2-402-2-mx-bin658	6086433	99.39	0.19	8	99.99	32.7488	d__Bacteria;p__Proteobacteria;c__Gammaproteobacteria;o__Pseudomonadales;f__Pseudomonadaceae;g__Pseudomonas_E;s__Pseudomonas_E sp900187495
JJ-MO2C5C5-342-4-mx-bin696	6080426	99.66	0.39	8	99.99	32.7313	d__Bacteria;p__Proteobacteria;c__Gammaproteobacteria;o__Pseudomonadales;f__Pseudomonadaceae;g__Pseudomonas_E;s__Pseudomonas_E sp900187495
JJ-RD1035C5-400-2-mx-bin768	6109087	99.66	0.69	8	99.65	32.6337	d__Bacteria;p__Proteobacteria;c__Gammaproteobacteria;o__Pseudomonadales;f__Pseudomonadaceae;g__Pseudomonas_E;s__Pseudomonas_E sp900187495

## Sheet: Table S6
Table S6. KEGG annotation results of the picocyanobacterial genomes
		Genomes	GCA_000153045.1_ASM15304v1	GCF_000010065.1_ASM1006v1	GCF_000316515.1_ASM31651v1	GCF_002252705.1_ASM225270v1	GCF_003011125.1_ASM301112v1	GCF_003011885.1_ASM301188v1	GCF_024345355.1_ASM2434535v1	GCF_024345375.1_ASM2434537v1	GCF_024345395.1_ASM2434539v1	GCF_024345415.1_ASM2434541v1	GCF_024345435.1_ASM2434543v1	GCF_024345455.1_ASM2434545v1	GCF_024345475.1_ASM2434547v1	GCF_024345495.1_ASM2434549v1	GCF_024345515.1_ASM2434551v1	GCF_024345535.1_ASM2434553v1	GCF_024345555.1_ASM2434555v1	GCF_024345575.1_ASM2434557v1	GCF_024345595.1_ASM2434559v1	GCF_024345615.1_ASM2434561v1	GCF_024345635.1_ASM2434563v1	GCF_024345655.1_ASM2434565v1	GCF_024345675.1_ASM2434567v1	GCF_024345695.1_ASM2434569v1	GCF_024345715.1_ASM2434571v1	GCF_024345735.1_ASM2434573v1	GCF_024345755.1_ASM2434575v1	GCF_024345775.1_ASM2434577v1	GCF_024345795.1_ASM2434579v1	GCF_024345815.1_ASM2434581v1	GCF_024345835.1_ASM2434583v1	GCF_024345855.1_ASM2434585v1	GCF_024345875.1_ASM2434587v1	GCF_024345895.1_ASM2434589v1	GCF_024345915.1_ASM2434591v1	GCF_024345935.1_ASM2434593v1	GCF_024345955.1_ASM2434595v1	GCF_024345975.1_ASM2434597v1	GCF_024345995.1_ASM2434599v1	GCF_024346015.1_ASM2434601v1	GCF_024346035.1_ASM2434603v1	GCF_024346055.1_ASM2434605v1	GCF_024346075.1_ASM2434607v1	GCF_024346095.1_ASM2434609v1	GCF_024346115.1_ASM2434611v1	GCF_024346135.1_ASM2434613v1	GCF_024346155.1_ASM2434615v1
		Ecotypes	Others	Others	Others	Others	SC5.3	SC5.2LN	SC5.2LN	Others	SC5.2LN	Others	SC5.2LN	SC5.2LN	Others	Others	Others	Others	Others	Others	SC5.3	SC5.2LN	Others	Others	Others	Others	SC5.3	SC5.3	SC5.2LN	Others	Others	Others	Others	Others	Others	Others	Others	Others	Others	Others	Others	Others	Others	Others	Others	SC5.3	Others	Others	Others
KEGG ID	Function
K00002	AKR1A1, adh; alcohol dehydrogenase (NADP+) [EC:1.1.1.2]		1	0	1	0	0	1	0	0	1	0	1	1	0	0	0	2	0	0	0	1	1	0	1	0	0	0	1	1	0	0	1	1	0	0	0	0	1	1	0	0	0	1	0	0	1	1	1
K00003	hom; homoserine dehydrogenase [EC:1.1.1.3]		2	1	1	1	1	1	1	1	1	1	1	1	1	1	1	1	1	1	1	1	1	1	1	1	1	1	1	1	1	1	1	1	1	1	1	1	1	1	1	1	1	1	1	1	1	1	1
K00005	gldA; glycerol dehydrogenase [EC:1.1.1.6]		0	1	0	0	1	0	0	0	0	1	0	0	0	0	0	0	0	0	1	0	0	0	0	0	1	1	0	0	0	0	0	0	0	0	0	0	0	0	0	0	1	2	0	0	2	0	0
K00012	UGDH, ugd; UDPglucose 6-dehydrogenase [EC:1.1.1.22]		1	1	1	3	1	1	1	1	2	1	1	1	1	1	0	1	3	1	1	2	1	2	1	1	2	1	1	2	2	1	2	1	2	1	1	1	1	1	1	1	1	1	2	1	1	1	1
K00013	hisD; histidinol dehydrogenase [EC:1.1.1.23]		1	1	1	1	1	1	1	1	1	1	1	1	1	1	1	1	1	1	1	1	1	1	1	1	1	1	1	1	1	1	1	1	1	1	1	1	1	1	1	1	1	1	1	1	1	1	1
K00016	LDH, ldh; L-lactate dehydrogenase [EC:1.1.1.27]		0	0	1	0	0	0	0	0	0	0	0	0	0	0	0	1	0	0	0	0	1	0	1	0	0	0	0	0	0	0	0	0	0	0	0	0	1	1	0	0	0	1	0	0	1	0	1
K00018	hprA; glycerate dehydrogenase [EC:1.1.1.29]		0	0	0	1	0	0	0	0	1	0	0	1	1	0	0	0	1	0	0	0	0	0	0	0	0	0	1	0	0	0	0	0	0	0	0	0	1	1	0	0	0	0	0	0	0	0	0
K00020	HIBADH, mmsB; 3-hydroxyisobutyrate dehydrogenase [EC:1.1.1.31]		0	1	1	0	0	0	0	0	0	0	0	0	0	0	0	1	0	0	0	0	1	0	1	0	0	0	0	0	0	0	0	1	0	0	0	0	0	0	0	0	0	0	0	0	0	1	1
K00021	HMGCR; hydroxymethylglutaryl-CoA reductase (NADPH) [EC:1.1.1.34]		0	0	0	0	0	0	0	0	0	0	0	0	0	0	0	0	0	0	0	0	0	0	0	0	0	0	0	0	0	0	0	0	0	0	0	0	0	0	0	0	0	0	0	0	0	0	0
K00024	mdh; malate dehydrogenase [EC:1.1.1.37]		0	0	0	0	0	0	0	0	0	0	0	0	0	0	0	0	0	1	0	0	0	0	0	0	0	0	0	0	0	0	0	0	0	0	0	0	0	0	0	0	0	0	0	0	0	0	0
K00027	ME2, sfcA, maeA; malate dehydrogenase (oxaloacetate-decarboxylating) [EC:1.1.1.38]		1	1	1	0	0	0	0	0	0	1	0	0	0	1	0	1	0	1	0	0	1	1	1	1	0	0	0	0	1	0	0	0	1	1	1	1	1	1	1	1	1	1	0	0	1	1	1
K00029	maeB; malate dehydrogenase (oxaloacetate-decarboxylating)(NADP+) [EC:1.1.1.40]		0	0	0	0	0	0	0	0	0	0	0	0	0	0	0	0	0	0	0	0	0	0	0	0	0	0	0	0	0	0	0	1	0	0	0	0	0	0	0	0	0	0	0	0	0	0	0
K00031	IDH1, IDH2, icd; isocitrate dehydrogenase [EC:1.1.1.42]		1	1	1	1	1	1	1	1	1	1	1	1	1	1	1	1	1	1	1	1	1	1	1	1	1	1	1	1	1	1	1	1	1	1	1	1	1	1	1	1	1	1	1	1	1	1	1
K00033	PGD, gnd, gntZ; 6-phosphogluconate dehydrogenase [EC:1.1.1.44 1.1.1.343]		1	1	1	1	1	1	1	1	1	1	1	1	1	1	0	1	1	1	1	1	1	1	1	1	1	1	1	1	1	1	1	1	1	1	1	1	1	1	1	1	1	1	1	1	1	1	1
K00034	gdh; glucose 1-dehydrogenase [EC:1.1.1.47]		0	1	1	0	1	1	0	1	1	0	1	1	1	0	1	1	0	1	1	1	1	1	1	1	2	1	1	1	0	2	1	0	0	0	0	0	1	1	0	0	0	1	1	0	1	0	1
K00036	G6PD, zwf; glucose-6-phosphate 1-dehydrogenase [EC:1.1.1.49 1.1.1.363]		1	1	1	1	1	1	1	1	1	1	1	1	2	1	0	1	1	1	1	1	1	1	1	1	1	1	1	1	1	1	1	1	1	1	1	1	1	1	1	1	1	1	1	1	1	1	1
K00052	leuB, IMDH; 3-isopropylmalate dehydrogenase [EC:1.1.1.85]		1	1	1	1	1	1	1	1	1	1	1	1	1	1	1	1	1	1	1	1	1	1	1	1	1	1	1	1	1	0	1	1	1	1	1	1	1	1	1	1	1	1	1	1	1	1	1
K00053	ilvC; ketol-acid reductoisomerase [EC:1.1.1.86]		1	1	1	1	1	1	1	1	1	1	1	1	1	1	1	1	1	1	1	1	1	1	1	1	1	1	1	1	1	1	1	1	1	1	1	1	1	1	1	1	1	1	1	1	1	1	1
K00057	gpsA; glycerol-3-phosphate dehydrogenase (NAD(P)+) [EC:1.1.1.94]		1	0	1	1	1	1	1	1	1	1	1	1	1	1	1	1	1	1	1	1	1	1	1	1	1	1	1	1	1	1	1	1	1	1	1	1	1	1	1	1	1	1	1	1	1	1	1
K00058	serA, PHGDH; D-3-phosphoglycerate dehydrogenase / 2-oxoglutarate reductase [EC:1.1.1.95 1.1.1.399]		1	1	1	1	1	1	1	1	1	2	1	2	1	1	1	1	1	1	1	1	1	1	1	1	1	1	1	2	1	1	2	1	1	1	1	1	1	1	1	1	2	1	1	0	1	1	1
K00059	fabG, OAR1; 3-oxoacyl-[acyl-carrier protein] reductase [EC:1.1.1.100]		1	1	2	1	1	1	1	1	1	1	1	1	1	1	1	2	1	3	1	1	1	2	1	2	1	1	1	1	1	1	1	1	1	1	1	1	1	1	1	1	1	2	1	1	2	1	2
K00060	tdh; threonine 3-dehydrogenase [EC:1.1.1.103]		0	0	0	0	0	0	0	0	0	0	0	0	0	0	0	1	0	1	0	0	0	0	0	0	0	0	0	0	0	0	0	0	0	0	0	0	0	0	0	0	0	0	0	0	0	0	0
K00064	E1.1.1.122; D-threo-aldose 1-dehydrogenase [EC:1.1.1.122]		0	0	0	0	0	0	0	0	0	0	0	0	0	0	0	0	0	0	0	0	0	0	0	0	0	0	0	0	0	0	0	0	2	0	0	0	1	1	0	0	0	0	0	0	0	0	0
K00065	kduD; 2-dehydro-3-deoxy-D-gluconate 5-dehydrogenase [EC:1.1.1.127]		0	0	0	0	0	0	0	0	0	0	0	0	0	0	0	0	0	0	0	0	0	0	0	0	0	0	0	0	0	0	0	0	0	0	0	0	0	0	0	0	0	0	0	0	0	0	0
K00067	rfbD, rmlD; dTDP-4-dehydrorhamnose reductase [EC:1.1.1.133]		1	1	1	1	2	1	1	1	1	1	1	1	1	1	1	1	1	1	1	1	1	1	1	1	1	1	1	1	1	2	1	2	1	1	1	1	2	2	1	1	1	1	0	0	1	1	1
K00075	murB; UDP-N-acetylmuramate dehydrogenase [EC:1.3.1.98]		1	1	1	1	1	1	1	1	1	1	1	1	1	1	1	1	1	1	1	1	1	1	1	1	1	1	1	1	1	1	1	1	0	1	1	1	1	1	1	1	1	1	1	1	1	1	1
K00077	panE, apbA; 2-dehydropantoate 2-reductase [EC:1.1.1.169]		0	0	0	0	0	0	0	0	0	0	0	0	0	0	0	0	0	0	0	0	0	0	0	0	0	0	0	0	0	0	0	0	0	0	0	0	0	0	0	0	0	0	0	0	0	0	0
K00088	IMPDH, guaB; IMP dehydrogenase [EC:1.1.1.205]		1	1	1	1	1	1	1	1	1	1	1	1	1	1	0	1	1	1	1	1	1	1	1	1	1	1	1	1	1	1	1	1	1	1	1	1	1	1	1	1	1	1	1	1	1	1	1
K00091	E1.1.1.219; dihydroflavonol-4-reductase [EC:1.1.1.219]		0	0	0	0	0	0	0	0	0	0	0	0	0	0	0	0	0	0	0	0	0	0	0	0	0	0	0	0	0	0	0	0	0	0	0	0	0	0	0	0	0	0	0	0	0	0	0
K00099	dxr; 1-deoxy-D-xylulose-5-phosphate reductoisomerase [EC:1.1.1.267]		1	1	1	1	1	1	1	1	1	1	1	1	1	1	1	1	1	1	1	1	1	1	1	1	1	1	1	1	1	0	1	1	1	1	1	1	1	1	1	1	1	1	1	1	1	1	1
K00104	glcD; glycolate dehydrogenase FAD-linked subunit [EC:1.1.99.14]		2	1	1	1	1	1	1	1	1	1	1	1	1	1	1	1	1	2	1	1	1	1	1	1	1	1	1	1	1	1	1	1	0	1	1	1	1	1	1	1	1	1	1	1	1	1	1
K00111	glpA, glpD; glycerol-3-phosphate dehydrogenase [EC:1.1.5.3]		1	0	0	0	0	0	0	0	0	0	0	0	0	0	0	0	0	0	0	1	0	0	0	0	0	0	1	0	0	0	0	0	1	0	0	0	0	0	0	0	0	0	0	0	0	1	0
K00116	mqo; malate dehydrogenase (quinone) [EC:1.1.5.4]		0	0	1	1	1	1	1	1	1	0	1	2	1	0	1	1	1	1	1	1	1	0	1	0	1	1	1	1	0	1	1	1	0	0	0	0	1	1	0	0	0	1	1	1	1	1	1
K00121	frmA, ADH5, adhC; S-(hydroxymethyl)glutathione dehydrogenase / alcohol dehydrogenase [EC:1.1.1.284 1.1.1.1]		1	1	1	1	0	0	0	0	0	1	0	0	0	1	1	1	1	1	0	0	1	1	1	1	0	0	0	0	1	1	0	1	1	1	1	1	1	1	1	1	1	0	0	0	0	1	1
K00123	fdoG, fdhF, fdwA; formate dehydrogenase major subunit [EC:1.17.1.9]		0	0	0	0	0	0	0	0	0	0	0	0	0	0	0	0	0	0	0	0	0	0	0	0	0	0	0	0	0	0	0	0	0	0	0	0	0	0	0	0	0	0	0	0	0	0	0
K00128	ALDH; aldehyde dehydrogenase (NAD+) [EC:1.2.1.3]		1	1	1	1	1	1	1	1	1	1	1	1	1	1	1	1	1	1	1	1	1	1	1	1	1	1	1	1	1	1	1	1	1	1	1	1	1	1	1	1	1	1	1	1	1	1	1
K00130	betB, gbsA; betaine-aldehyde dehydrogenase [EC:1.2.1.8]		0	0	0	0	0	0	0	0	0	0	0	0	0	0	0	0	0	0	0	0	0	0	0	0	0	0	0	0	0	0	0	0	0	0	0	0	0	0	0	0	0	0	0	0	0	0	0
K00133	asd; aspartate-semialdehyde dehydrogenase [EC:1.2.1.11]		1	1	1	1	1	1	1	1	1	1	1	1	1	1	1	1	1	1	1	1	1	1	1	1	1	1	1	1	1	1	1	1	0	1	1	1	1	1	1	1	1	1	1	1	1	1	1
K00134	GAPDH, gapA; glyceraldehyde 3-phosphate dehydrogenase (phosphorylating) [EC:1.2.1.12]		1	1	1	1	0	1	1	1	1	1	1	1	1	1	1	1	1	1	0	1	1	1	1	1	0	0	1	1	1	1	1	0	1	1	1	1	1	1	1	1	1	1	0	0	1	1	1
K00145	argC; N-acetyl-gamma-glutamyl-phosphate reductase [EC:1.2.1.38]		1	1	1	1	1	1	1	1	1	1	1	1	1	1	1	1	1	1	1	1	1	1	1	1	1	1	1	1	1	1	1	1	1	1	1	1	1	1	1	1	1	1	1	1	1	1	1
K00147	proA; glutamate-5-semialdehyde dehydrogenase [EC:1.2.1.41]		1	2	1	1	1	1	1	1	1	1	1	1	1	1	1	1	1	1	1	1	1	1	1	1	1	1	1	1	1	1	1	1	1	1	1	1	1	1	1	1	1	1	1	1	1	1	1
K00150	gap2, gapB; glyceraldehyde-3-phosphate dehydrogenase (NAD(P)+) (phosphorylating) [EC:1.2.1.59]		1	1	1	1	1	1	1	1	1	1	1	1	1	1	1	1	1	1	1	1	1	1	1	1	1	1	1	1	1	1	1	1	1	1	1	1	1	1	1	1	1	1	1	1	1	1	1
K00153	E1.1.1.306; S-(hydroxymethyl)mycothiol dehydrogenase [EC:1.1.1.306]		0	0	0	0	0	0	0	0	0	0	0	0	0	0	0	0	0	0	0	0	0	0	0	0	0	0	0	0	0	0	0	0	0	0	0	0	0	0	0	0	0	0	0	0	0	0	0
K00154	E1.2.1.68; coniferyl-aldehyde dehydrogenase [EC:1.2.1.68]		0	0	0	0	0	0	0	0	0	1	0	0	0	0	0	0	0	0	0	0	0	0	0	0	0	0	0	0	1	0	0	0	0	0	0	0	0	0	0	0	1	0	0	0	0	0	0
K00156	poxB; pyruvate dehydrogenase (quinone) [EC:1.2.5.1]		0	0	0	0	0	0	0	0	0	0	0	1	0	0	0	0	0	0	0	0	0	0	0	0	0	0	0	0	0	0	0	0	0	0	0	0	0	0	0	0	0	0	0	0	0	0	0
K00161	PDHA, pdhA; pyruvate dehydrogenase E1 component subunit alpha [EC:1.2.4.1]		1	1	1	1	1	1	1	1	1	1	1	1	1	1	1	1	1	1	1	1	1	1	1	1	1	1	1	1	1	1	1	1	1	1	1	1	1	1	1	1	1	1	1	1	1	1	1
K00162	PDHB, pdhB; pyruvate dehydrogenase E1 component subunit beta [EC:1.2.4.1]		1	1	1	1	1	1	1	1	1	1	1	1	1	1	1	1	1	1	1	1	1	1	1	1	1	1	1	1	1	1	1	1	0	1	1	1	1	1	1	1	1	1	1	1	1	1	1
K00164	OGDH, sucA; 2-oxoglutarate dehydrogenase E1 component [EC:1.2.4.2]		0	0	0	0	0	0	0	0	0	0	0	0	0	0	0	0	0	0	0	0	0	0	0	0	0	0	0	0	0	0	0	0	0	0	0	0	0	0	0	0	0	0	0	0	0	0	0
K00208	fabI; enoyl-[acyl-carrier protein] reductase I [EC:1.3.1.9 1.3.1.10]		1	1	1	1	1	1	1	1	1	1	1	1	1	1	1	1	1	1	1	1	1	2	1	2	1	1	1	1	1	1	1	1	1	1	1	1	1	1	1	1	1	1	1	1	1	1	1
K00215	dapB; 4-hydroxy-tetrahydrodipicolinate reductase [EC:1.17.1.8]		1	1	1	1	1	1	1	1	1	1	1	1	1	1	1	1	1	1	1	1	1	1	1	1	1	1	1	1	1	1	1	0	1	1	1	1	1	1	1	1	1	1	1	1	1	1	1
K00216	entA; 2,3-dihydro-2,3-dihydroxybenzoate dehydrogenase [EC:1.3.1.28]		0	0	0	0	1	0	0	0	0	0	0	0	0	0	0	0	0	0	1	1	0	0	0	0	1	1	0	0	0	0	0	0	0	0	0	0	0	0	0	0	0	0	1	1	0	0	0
K00218	por; protochlorophyllide reductase [EC:1.3.1.33]		3	1	2	1	1	2	2	2	2	2	2	2	1	2	2	2	1	2	2	2	2	2	2	2	2	3	2	1	2	2	1	1	2	2	2	2	2	2	2	2	2	2	1	2	2	2	2
K00226	pyrD; dihydroorotate dehydrogenase (fumarate) [EC:1.3.98.1]		1	1	1	1	0	1	1	0	1	1	1	1	1	1	1	1	1	1	0	0	1	0	1	0	0	0	0	0	1	0	0	1	1	1	1	1	1	1	1	1	1	1	0	0	1	1	1
K00227	SC5DL, ERG3; Delta7-sterol 5-desaturase [EC:1.14.19.20]		0	0	0	0	0	0	0	0	0	0	0	0	0	0	0	0	0	0	0	0	0	0	0	0	0	0	0	0	0	0	0	0	0	0	0	0	0	0	0	0	0	0	0	0	0	0	0
K00228	CPOX, hemF; coproporphyrinogen III oxidase [EC:1.3.3.3]		1	1	1	1	1	1	1	1	1	1	1	1	1	1	1	1	1	1	1	1	1	1	1	1	1	1	1	1	1	1	1	1	1	1	1	1	1	1	1	1	1	1	1	1	1	1	1
K00239	sdhA, frdA; succinate dehydrogenase flavoprotein subunit [EC:1.3.5.1]		1	1	1	1	0	0	0	1	0	1	0	0	0	1	1	1	1	0	0	0	1	1	1	1	0	0	0	0	1	1	0	1	1	1	1	1	1	1	1	1	1	1	0	0	1	1	1
K00240	sdhB, frdB; succinate dehydrogenase iron-sulfur subunit [EC:1.3.5.1]		1	1	1	1	0	0	0	1	0	1	0	0	0	1	1	1	1	0	0	0	1	1	1	1	0	0	0	0	1	1	0	1	1	1	1	1	1	1	1	1	1	1	0	0	1	1	1
K00241	sdhC, frdC; succinate dehydrogenase cytochrome b subunit		1	1	1	0	0	0	0	1	0	1	0	0	0	0	0	0	0	0	0	0	0	0	0	0	0	0	0	0	1	0	0	0	1	0	0	0	1	1	0	0	2	1	0	0	1	1	0
K00254	DHODH, pyrD; dihydroorotate dehydrogenase [EC:1.3.5.2]		1	1	1	1	1	1	1	1	1	1	1	1	1	1	1	1	1	1	1	1	1	1	1	1	0	1	1	1	1	1	1	1	1	1	1	1	1	1	1	1	1	1	1	0	1	1	1
K00259	ald; alanine dehydrogenase [EC:1.4.1.1]		2	1	1	1	1	1	1	0	1	1	1	1	1	1	1	1	1	1	1	1	1	1	1	1	1	1	1	1	1	0	1	1	1	1	1	1	1	1	1	1	1	1	1	1	1	1	1
K00261	GLUD1_2, gdhA; glutamate dehydrogenase (NAD(P)+) [EC:1.4.1.3]		0	0	0	0	0	0	0	0	0	0	0	0	0	0	0	0	0	0	0	0	0	0	0	0	0	0	0	0	0	0	0	0	0	0	0	0	0	0	0	0	1	0	0	0	0	0	0
K00262	E1.4.1.4, gdhA; glutamate dehydrogenase (NADP+) [EC:1.4.1.4]		0	0	0	0	0	0	0	0	0	0	0	0	1	0	0	0	0	0	0	0	0	0	0	0	0	0	0	0	0	0	0	0	0	0	0	0	0	0	0	0	0	0	0	0	0	0	0
K00273	DAO, aao; D-amino-acid oxidase [EC:1.4.3.3]		0	0	0	0	0	0	0	0	0	0	0	0	0	0	0	0	0	0	0	0	0	0	0	0	0	0	0	0	0	0	0	0	0	0	0	0	0	0	0	0	0	0	0	0	0	0	0
K00274	MAO, aofH; monoamine oxidase [EC:1.4.3.4]		0	2	0	0	0	0	0	0	0	1	0	0	0	0	0	0	0	0	0	0	0	0	0	0	0	0	0	0	0	0	0	0	0	0	0	0	0	0	0	0	1	0	0	0	0	0	0
K00275	pdxH, PNPO; pyridoxamine 5'-phosphate oxidase [EC:1.4.3.5]		2	1	2	2	1	1	1	0	1	0	1	1	1	1	2	2	2	2	2	1	2	2	2	2	1	1	0	2	4	1	2	1	3	1	1	1	2	2	1	1	0	2	1	1	2	2	2
K00278	nadB; L-aspartate oxidase [EC:1.4.3.16]		1	1	1	1	1	1	1	1	1	1	1	1	1	1	1	1	1	1	1	1	1	1	1	1	1	1	1	1	1	1	1	1	1	1	1	1	1	1	1	1	1	1	2	1	1	1	1
K00281	GLDC, gcvP; glycine cleavage system P protein (glycine dehydrogenase) [EC:1.4.4.2]		1	1	1	1	1	2	1	1	1	1	2	1	2	1	1	1	1	1	1	1	1	1	1	1	1	1	1	2	1	1	2	2	1	1	1	1	1	1	1	1	1	1	1	1	1	1	1
K00284	GLU, gltS; glutamate synthase (ferredoxin) [EC:1.4.7.1]		1	1	1	1	1	1	1	1	1	1	1	1	1	1	2	1	1	1	1	1	1	1	1	1	1	1	1	1	1	1	1	1	1	1	1	1	1	1	1	1	1	1	1	1	1	1	1
K00286	proC; pyrroline-5-carboxylate reductase [EC:1.5.1.2]		1	1	1	1	1	1	1	1	1	1	1	1	1	1	1	1	1	1	1	1	1	1	1	1	1	1	1	1	1	1	1	1	1	1	1	1	1	1	1	1	1	1	1	1	1	1	1
K00290	LYS1; saccharopine dehydrogenase (NAD+, L-lysine forming) [EC:1.5.1.7]		0	0	0	2	0	0	0	0	0	0	0	0	0	0	0	0	2	1	0	0	0	0	0	0	0	0	0	0	0	0	0	1	0	1	1	1	0	0	1	1	0	0	0	0	0	0	0
K00297	metF, MTHFR; methylenetetrahydrofolate reductase (NADH) [EC:1.5.1.54]		1	1	1	1	1	1	1	1	1	1	1	1	0	1	1	1	1	1	1	1	1	1	1	1	1	1	1	1	1	1	1	1	1	1	1	1	1	1	1	1	1	1	1	1	1	1	1
K00299	ssuE, msuE; FMN reductase [EC:1.5.1.38]		0	0	0	1	0	0	0	0	0	0	0	0	0	0	0	0	1	0	0	0	0	0	0	0	0	0	0	0	0	0	0	0	0	0	0	0	0	0	0	0	0	0	0	0	0	0	0
K00315	DMGDH; dimethylglycine dehydrogenase [EC:1.5.8.4]		0	0	0	0	0	0	0	0	0	0	0	0	0	0	0	0	0	0	0	0	0	0	0	0	0	0	0	0	0	0	0	0	0	0	0	0	0	0	0	0	0	0	0	0	0	0	0
K00324	pntA; proton-translocating NAD(P)+ transhydrogenase subunit alpha [EC:7.1.1.1]		2	2	2	2	2	2	2	2	2	2	2	2	2	2	2	2	2	2	2	2	2	2	2	2	2	2	2	2	2	0	2	2	2	2	2	2	2	2	2	2	2	2	2	2	2	2	2
K00325	pntB; proton-translocating NAD(P)+ transhydrogenase subunit beta [EC:7.1.1.1]		1	1	1	1	1	1	1	1	1	1	1	1	1	1	1	1	1	1	1	1	1	1	1	1	1	1	1	1	1	0	1	1	1	1	1	1	1	1	1	1	1	1	1	1	1	1	1
K00331	nuoB; NADH-quinone oxidoreductase subunit B [EC:7.1.1.2]		0	0	0	0	0	0	0	0	0	0	0	0	0	0	0	0	0	0	0	0	0	0	0	0	0	0	0	0	0	0	0	0	0	0	0	0	0	0	0	0	0	0	0	0	0	0	0
K00335	nuoF; NADH-quinone oxidoreductase subunit F [EC:7.1.1.2]		0	0	0	0	0	0	0	0	0	0	0	0	0	0	0	0	0	0	0	0	0	0	0	0	0	0	0	0	0	0	0	0	0	0	0	0	0	0	0	0	0	0	0	0	0	0	0
K00336	nuoG; NADH-quinone oxidoreductase subunit G [EC:7.1.1.2]		0	0	0	0	0	0	0	0	0	0	0	0	0	0	0	0	0	0	0	0	0	0	1	0	0	0	0	0	0	0	0	0	0	0	0	0	1	1	0	0	0	0	0	0	0	0	0
K00337	nuoH; NADH-quinone oxidoreductase subunit H [EC:7.1.1.2]		0	0	0	0	0	0	0	0	0	0	0	0	0	0	0	0	0	0	0	0	0	0	0	0	0	0	0	0	0	0	0	0	0	0	0	0	0	0	0	0	0	0	0	0	0	0	0
K00341	nuoL; NADH-quinone oxidoreductase subunit L [EC:7.1.1.2]		0	0	0	0	0	0	0	1	0	0	0	0	0	0	0	0	0	0	0	0	0	0	0	0	0	0	0	0	0	1	0	0	0	0	0	0	0	0	0	0	0	0	0	0	0	0	0
K00342	nuoM; NADH-quinone oxidoreductase subunit M [EC:7.1.1.2]		0	0	0	0	0	0	0	0	0	0	0	0	0	0	0	0	0	0	0	0	0	0	0	0	0	0	0	0	0	0	0	0	0	0	0	0	0	0	0	0	0	0	0	0	0	1	0
K00344	qor, CRYZ; NADPH:quinone reductase [EC:1.6.5.5]		0	1	1	0	0	0	0	0	0	0	0	0	0	0	1	1	0	0	0	0	1	1	1	1	0	0	0	0	1	0	0	0	0	0	0	0	1	1	0	0	0	1	0	0	1	0	1
K00345	ndhS; NAD(P)H-quinone oxidoreductase subunit S, chloroplastic [EC:7.1.1.-]		1	1	1	1	1	1	1	1	1	1	1	1	1	1	1	1	1	1	1	1	1	1	1	1	1	1	1	1	1	1	1	1	1	1	1	1	1	1	1	1	1	1	0	1	1	1	1
K00366	nirA; ferredoxin-nitrite reductase [EC:1.7.7.1]		1	2	1	1	1	1	1	1	1	1	1	0	0	1	1	1	1	1	1	1	1	1	1	1	0	0	0	1	1	1	1	1	0	1	1	1	1	1	1	1	1	0	2	0	0	1	1
K00367	narB; ferredoxin-nitrate reductase [EC:1.7.7.2]		1	1	1	1	1	1	1	1	1	1	1	0	0	1	1	1	1	1	1	1	1	1	1	1	0	0	0	1	1	1	1	1	1	1	1	1	1	1	1	1	1	0	2	0	0	1	1
K00372	nasC, nasA; assimilatory nitrate reductase catalytic subunit [EC:1.7.99.-]		0	0	0	0	0	0	0	0	0	0	0	0	0	0	0	0	0	0	0	0	0	0	0	0	0	0	0	0	0	0	0	0	0	0	0	0	0	0	0	0	0	0	0	0	0	0	0
K00380	cysJ; sulfite reductase (NADPH) flavoprotein alpha-component [EC:1.8.1.2]		0	0	0	0	0	0	0	0	0	0	0	0	0	0	0	0	0	0	0	0	0	0	0	0	0	0	0	0	0	0	0	0	0	0	0	0	0	0	0	0	0	0	0	0	0	0	0
K00381	cysI; sulfite reductase (NADPH) hemoprotein beta-component [EC:1.8.1.2]		0	0	0	0	0	0	0	0	0	0	0	0	0	0	0	0	0	0	0	0	0	0	0	0	0	0	0	0	0	0	0	0	0	0	0	0	0	0	0	0	0	0	0	0	0	0	0
K00382	DLD, lpd, pdhD; dihydrolipoyl dehydrogenase [EC:1.8.1.4]		1	1	1	1	1	1	1	1	1	1	1	1	1	1	1	1	1	1	1	1	1	1	1	1	1	1	1	1	1	1	1	1	1	1	1	1	1	1	1	1	1	1	1	1	1	1	1
K00383	GSR, gor; glutathione reductase (NADPH) [EC:1.8.1.7]		1	1	1	1	1	1	1	1	1	1	1	1	1	1	1	1	1	1	1	1	1	1	1	1	1	1	1	1	1	1	1	1	1	1	1	1	1	1	1	1	1	1	1	1	1	1	1
K00384	trxB, TRR; thioredoxin reductase (NADPH) [EC:1.8.1.9]		1	1	0	1	1	1	1	1	1	1	1	1	1	1	0	0	1	1	1	1	0	0	0	0	1	1	1	1	1	1	1	1	0	1	1	1	0	0	1	1	1	0	1	1	0	2	0
K00389	yidH; putative membrane protein		2	1	1	2	1	1	1	0	1	1	1	1	1	1	1	1	2	1	1	1	1	2	1	2	1	1	1	1	1	0	1	1	2	1	1	1	1	1	1	1	1	1	0	2	1	1	1
K00390	cysH; phosphoadenosine phosphosulfate reductase [EC:1.8.4.8 1.8.4.10]		1	1	1	1	1	1	1	1	1	1	1	1	1	1	1	1	1	1	1	1	1	1	1	1	1	1	1	1	1	1	1	1	1	1	1	1	1	1	1	1	1	1	1	0	1	1	1
K00392	sir; sulfite reductase (ferredoxin) [EC:1.8.7.1]		1	1	1	1	1	1	1	1	1	1	1	1	1	1	1	1	1	1	1	1	1	1	1	1	1	1	1	1	1	1	1	1	1	1	1	1	1	1	1	1	1	1	1	1	1	1	1
K00404	ccoN; cytochrome c oxidase cbb3-type subunit I [EC:7.1.1.9]		0	1	0	0	0	0	0	0	0	0	0	0	0	0	0	0	0	0	0	0	0	0	0	0	0	0	0	0	0	0	0	0	0	0	0	0	0	0	0	0	0	0	0	0	0	0	0
K00405	ccoO; cytochrome c oxidase cbb3-type subunit II		0	1	0	0	0	0	0	0	0	0	0	0	0	0	0	0	0	0	0	0	0	0	0	0	0	0	0	0	0	0	0	0	0	0	0	0	0	0	0	0	0	0	0	0	0	0	0
K00406	ccoP; cytochrome c oxidase cbb3-type subunit III		0	0	0	0	0	0	0	0	0	0	0	0	0	0	0	0	0	0	0	0	0	0	0	0	0	0	0	0	0	0	0	0	0	0	0	0	0	0	0	0	1	0	0	0	0	0	0
K00425	cydA; cytochrome bd ubiquinol oxidase subunit I [EC:7.1.1.7]		1	1	0	1	0	0	0	0	0	0	0	1	0	0	1	0	1	0	0	0	1	1	1	1	1	1	0	0	0	0	0	1	0	1	1	1	2	3	1	1	0	0	0	0	0	0	0
K00426	cydB; cytochrome bd ubiquinol oxidase subunit II [EC:7.1.1.7]		0	1	0	1	0	0	0	0	0	0	0	1	0	0	1	0	1	0	0	0	1	1	1	1	1	1	0	0	0	0	0	1	0	1	1	1	1	2	1	1	0	0	0	0	0	0	0
K00428	E1.11.1.5; cytochrome c peroxidase [EC:1.11.1.5]		0	0	0	0	0	0	0	0	0	0	0	0	0	0	0	0	0	0	0	0	0	0	0	0	0	0	0	0	0	0	0	0	0	0	0	0	0	0	0	0	0	0	0	0	0	0	0
K00432	gpx, btuE, bsaA; glutathione peroxidase [EC:1.11.1.9]		1	1	1	1	2	1	1	1	1	1	1	1	1	1	1	1	1	1	2	1	1	1	1	1	3	2	1	1	1	1	1	1	1	1	1	1	1	1	1	1	1	1	2	2	1	1	1
K00433	cpo; non-heme chloroperoxidase [EC:1.11.1.10]		0	0	0	0	0	0	0	0	0	0	0	0	0	0	0	0	0	0	0	0	0	0	0	0	0	0	0	0	0	0	0	0	0	0	0	0	0	0	0	0	0	0	0	0	0	0	0
K00436	hoxH; NAD-reducing hydrogenase large subunit [EC:1.12.1.2]		1	1	1	1	0	1	1	0	1	1	1	1	1	1	0	1	1	1	0	0	1	1	1	1	0	0	0	1	1	0	1	1	0	1	1	1	1	1	1	1	1	1	0	0	1	1	1
K00441	frhB; coenzyme F420 hydrogenase subunit beta [EC:1.12.98.1]		0	0	0	0	0	0	0	0	0	0	0	0	0	0	0	0	0	0	0	0	1	0	2	0	0	0	0	0	0	0	0	0	0	0	0	0	0	0	0	0	0	0	0	0	0	0	1
K00450	E1.13.11.4; gentisate 1,2-dioxygenase [EC:1.13.11.4]		0	0	0	0	0	0	0	0	0	0	0	0	0	0	0	0	0	0	0	0	0	0	0	0	0	0	0	0	0	0	0	0	0	0	0	0	0	0	0	0	0	0	0	0	0	0	0
K00457	HPD, hppD; 4-hydroxyphenylpyruvate dioxygenase [EC:1.13.11.27]		0	0	0	0	0	0	0	0	0	0	0	0	0	0	0	0	0	0	0	0	0	0	0	0	0	0	0	0	0	0	0	0	0	0	0	0	0	0	0	0	0	0	0	0	0	0	0
K00464	diox1; all-trans-8'-apo-beta-carotenal 15,15'-oxygenase [EC:1.13.11.75]		1	1	1	1	1	1	1	1	1	1	1	1	1	1	0	1	1	1	1	1	1	1	1	1	1	1	1	1	1	1	1	1	1	1	1	1	2	2	1	1	1	5	1	1	5	1	1
K00469	MIOX; inositol oxygenase [EC:1.13.99.1]		0	0	0	0	0	0	0	0	0	0	0	0	0	0	1	0	0	0	0	0	0	0	0	0	0	0	0	0	0	0	0	0	0	0	0	0	0	0	0	0	0	0	0	0	0	0	0
K00472	P4HA; prolyl 4-hydroxylase [EC:1.14.11.2]		0	0	0	2	0	0	0	0	0	0	0	0	0	0	0	0	2	0	0	0	0	0	1	0	0	0	0	0	0	0	0	1	0	0	0	0	0	0	0	0	0	0	0	0	0	1	0
K00486	KMO; kynurenine 3-monooxygenase [EC:1.14.13.9]		0	0	0	0	0	0	0	0	0	0	0	0	0	0	0	0	0	0	0	0	0	0	0	0	0	0	0	0	0	0	0	0	0	0	0	0	0	0	0	0	0	0	0	0	0	0	0
K00491	nos; nitric-oxide synthase, bacterial [EC:1.14.14.47]		0	0	0	0	0	0	0	0	0	0	0	0	0	0	0	0	0	0	0	0	0	0	0	0	0	0	0	0	0	0	0	0	0	0	0	0	0	0	0	0	0	0	0	0	0	0	0
K00505	TYR; tyrosinase [EC:1.14.18.1]		0	0	0	0	0	0	0	0	0	0	0	0	0	0	0	0	0	0	0	0	0	0	0	0	0	0	0	0	0	0	0	0	0	0	0	0	0	0	0	0	0	0	0	0	0	0	0
K00507	SCD, desC; stearoyl-CoA desaturase (Delta-9 desaturase) [EC:1.14.19.1]		1	0	1	1	0	1	1	1	1	1	1	1	1	1	0	1	1	0	0	1	1	1	0	1	0	0	1	0	0	1	0	1	1	1	1	1	0	0	1	1	1	0	0	0	0	0	1
K00508	E1.14.19.3; linoleoyl-CoA desaturase [EC:1.14.19.3]		0	0	1	0	0	0	0	0	0	0	0	0	0	0	1	1	0	0	0	0	1	0	1	0	0	0	0	0	0	0	0	0	0	0	0	0	1	1	0	0	0	1	0	0	1	0	1
K00514	ZDS, crtQ; zeta-carotene desaturase [EC:1.3.5.6]		1	1	1	1	1	1	1	1	1	1	1	1	1	1	0	1	1	1	1	1	1	1	1	1	1	1	1	1	1	1	1	1	0	1	1	1	1	1	1	1	1	1	1	1	1	1	1
K00524	nrdJ; ribonucleotide reductase, class II [EC:1.17.4.2]		1	1	1	1	1	1	1	1	1	1	1	1	2	1	0	1	1	1	1	1	1	1	1	1	1	1	1	1	1	1	1	1	1	1	1	1	1	1	1	1	1	1	1	1	1	1	1
K00525	E1.17.4.1A, nrdA, nrdE; ribonucleoside-diphosphate reductase alpha chain [EC:1.17.4.1]		0	0	0	0	0	0	0	0	0	0	0	0	0	0	0	0	0	0	0	0	0	0	0	0	0	0	0	0	0	0	0	0	0	0	0	0	0	0	0	0	0	0	0	0	0	0	0
K00537	arsC; arsenate reductase (glutaredoxin) [EC:1.20.4.1]		1	0	1	1	0	1	1	1	1	1	1	1	1	1	1	1	1	1	0	1	1	1	1	1	0	0	1	1	1	1	1	1	1	1	1	1	1	1	1	1	1	1	0	0	1	1	1
K00548	metH, MTR; 5-methyltetrahydrofolate--homocysteine methyltransferase [EC:2.1.1.13]		1	1	1	1	1	1	1	1	1	1	1	1	1	1	2	1	1	1	1	1	1	1	1	1	1	1	1	1	1	1	1	1	1	1	1	1	1	1	1	1	1	2	1	1	2	1	1
K00554	trmD; tRNA (guanine37-N1)-methyltransferase [EC:2.1.1.228]		1	1	1	1	1	1	1	1	1	1	1	1	1	1	1	1	1	1	1	1	1	1	1	1	1	1	1	1	1	1	1	1	1	1	1	1	1	1	1	1	1	1	1	1	1	1	1
K00555	TRMT1, trm1; tRNA (guanine26-N2/guanine27-N2)-dimethyltransferase [EC:2.1.1.215 2.1.1.216]		1	1	1	1	1	1	1	1	1	1	1	1	1	1	1	1	1	1	1	1	1	1	1	1	1	1	1	1	1	1	1	1	1	1	1	1	1	1	1	1	1	1	1	1	1	1	1
K00556	trmH; tRNA (guanosine-2'-O-)-methyltransferase [EC:2.1.1.34]		1	0	1	1	1	1	1	1	1	1	1	1	1	1	1	1	1	1	1	1	1	2	1	1	1	1	1	1	1	1	1	1	1	1	1	1	1	1	1	1	1	1	1	1	1	1	1
K00558	DNMT1, dcm; DNA (cytosine-5)-methyltransferase 1 [EC:2.1.1.37]		0	1	0	0	1	0	0	0	1	0	0	1	0	0	0	0	0	0	0	1	0	0	1	1	0	0	0	0	0	0	0	0	0	1	1	1	0	0	1	1	0	2	0	0	2	0	1
K00560	thyA, TYMS; thymidylate synthase [EC:2.1.1.45]		0	0	0	0	0	0	0	0	0	0	0	0	0	0	0	0	0	0	0	0	0	0	0	0	0	0	0	0	0	0	0	0	0	0	0	0	0	0	0	0	0	0	0	0	0	0	0
K00566	mnmA, trmU; tRNA-uridine 2-sulfurtransferase [EC:2.8.1.13]		1	1	1	1	1	1	1	1	1	1	1	1	1	1	1	1	1	1	1	1	1	1	1	1	1	1	1	1	1	1	1	1	1	1	1	1	1	1	1	1	1	1	1	1	1	1	1
K00568	ubiG; 2-polyprenyl-6-hydroxyphenyl methylase / 3-demethylubiquinone-9 3-methyltransferase [EC:2.1.1.222 2.1.1.64]		0	0	1	0	0	0	0	0	0	0	0	0	0	0	1	1	0	0	0	0	1	0	1	1	0	0	0	0	0	0	0	0	0	0	0	0	1	1	0	0	0	1	0	0	1	0	1
K00573	E2.1.1.77, pcm; protein-L-isoaspartate(D-aspartate) O-methyltransferase [EC:2.1.1.77]		0	0	0	0	0	0	0	0	0	1	0	0	0	0	0	0	0	0	0	0	0	0	0	0	0	0	0	0	0	0	0	0	0	0	0	0	0	0	0	0	1	0	0	0	0	0	0
K00574	cfa; cyclopropane-fatty-acyl-phospholipid synthase [EC:2.1.1.79]		1	0	0	0	0	1	0	0	0	2	1	0	0	1	0	0	0	0	0	0	0	0	0	0	0	0	0	1	0	0	1	0	1	1	1	1	0	0	1	1	2	0	0	0	0	0	0
K00575	cheR; chemotaxis protein methyltransferase CheR [EC:2.1.1.80]		0	0	0	0	0	0	1	0	0	0	0	0	0	0	0	0	0	0	0	1	0	0	0	0	0	0	0	0	0	0	0	0	0	0	0	0	0	0	0	0	0	0	0	0	0	0	0
K00595	cobL-cbiET; precorrin-6B C5,15-methyltransferase / cobalt-precorrin-6B C5,C15-methyltransferase [EC:2.1.1.132 2.1.1.289 2.1.1.196]		1	1	1	1	1	1	1	1	1	1	1	1	1	2	1	1	1	1	1	1	1	1	1	1	1	1	1	1	2	1	1	1	1	2	2	2	1	1	2	2	1	1	1	1	1	1	1
K00598	tam; trans-aconitate 2-methyltransferase [EC:2.1.1.144]		0	0	0	0	0	0	0	0	0	0	0	0	0	1	0	0	0	0	0	0	0	0	0	0	0	0	0	0	0	0	0	0	0	0	0	0	0	0	0	0	0	0	0	0	0	0	0
K00600	glyA, SHMT; glycine hydroxymethyltransferase [EC:2.1.2.1]		1	1	1	1	0	1	1	1	1	1	1	1	1	1	1	1	1	1	0	1	1	1	1	1	0	0	1	1	1	1	1	1	0	1	1	1	1	1	1	1	1	1	1	1	1	1	1
K00602	purH; phosphoribosylaminoimidazolecarboxamide formyltransferase / IMP cyclohydrolase [EC:2.1.2.3 3.5.4.10]		1	1	1	1	1	1	1	1	1	1	1	1	1	1	1	1	1	1	1	1	1	1	1	1	1	1	1	1	1	1	1	1	1	1	1	1	1	1	1	1	1	1	1	1	1	1	1
K00604	MTFMT, fmt; methionyl-tRNA formyltransferase [EC:2.1.2.9]		2	1	2	1	1	1	1	1	1	1	1	1	1	1	2	2	1	1	1	1	2	1	2	1	1	1	1	1	1	0	1	1	1	1	1	1	2	2	1	1	1	2	1	1	2	1	2
K00605	gcvT, AMT; glycine cleavage system T protein (aminomethyltransferase) [EC:2.1.2.10]		1	1	1	1	1	1	1	1	1	1	1	1	1	1	1	1	1	1	1	1	1	1	1	1	1	1	1	1	1	0	1	1	1	1	1	1	1	1	1	1	1	1	1	1	1	1	1
K00606	panB; 3-methyl-2-oxobutanoate hydroxymethyltransferase [EC:2.1.2.11]		1	1	1	1	1	1	1	1	1	1	1	1	1	1	1	1	1	1	1	1	1	1	1	1	1	1	1	1	1	1	1	1	1	1	1	1	1	1	1	1	1	1	1	1	1	1	1
K00609	pyrB, PYR2; aspartate carbamoyltransferase catalytic subunit [EC:2.1.3.2]		1	1	1	1	1	1	1	1	1	1	1	2	1	1	1	1	1	1	1	1	1	1	1	1	1	1	1	1	1	1	1	1	1	1	1	1	1	1	1	1	1	1	1	1	1	1	1
K00611	OTC, argF, argI; ornithine carbamoyltransferase [EC:2.1.3.3]		1	1	1	1	1	1	1	1	1	1	1	1	1	1	1	1	1	1	1	1	1	1	1	1	1	1	1	1	1	1	1	1	1	1	1	1	1	1	1	1	1	1	0	1	1	1	1
K00612	nodU; carbamoyltransferase [EC:2.1.3.-]		0	0	1	0	1	0	0	0	0	0	0	0	0	0	1	1	0	0	1	0	1	0	1	0	1	1	0	1	0	0	1	0	0	0	0	0	1	1	0	0	0	1	0	1	1	0	1
K00613	GATM; glycine amidinotransferase [EC:2.1.4.1]		0	0	0	0	1	0	0	0	0	0	0	0	0	0	0	0	0	0	0	0	0	0	0	0	0	0	0	0	0	0	0	0	0	0	0	0	0	0	0	0	0	0	0	0	0	0	0
K00615	E2.2.1.1, tktA, tktB; transketolase [EC:2.2.1.1]		1	1	1	1	1	1	1	3	1	1	1	1	1	1	1	1	1	1	1	2	1	1	1	1	1	1	1	1	1	3	1	1	3	1	1	1	1	1	1	1	1	1	0	1	1	1	1
K00616	TALDO1, talB, talA; transaldolase [EC:2.2.1.2]		2	1	2	2	1	2	2	2	3	1	2	2	2	2	1	2	2	1	1	2	1	1	2	1	1	1	2	2	2	2	2	2	1	2	2	2	2	2	2	2	1	3	1	1	3	1	2
K00620	argJ; glutamate N-acetyltransferase / amino-acid N-acetyltransferase [EC:2.3.1.35 2.3.1.1]		1	1	1	1	1	1	1	1	1	1	1	1	1	1	1	1	1	1	1	1	0	1	1	1	1	1	1	1	1	1	1	1	1	1	1	1	1	1	1	1	1	1	1	0	1	1	1
K00626	ACAT, atoB; acetyl-CoA C-acetyltransferase [EC:2.3.1.9]		0	0	0	0	0	0	0	0	0	0	0	0	0	0	0	0	0	0	0	0	0	0	0	0	0	0	0	0	0	0	0	0	0	0	0	0	0	0	0	0	0	0	0	0	0	0	0
K00627	DLAT, aceF, pdhC; pyruvate dehydrogenase E2 component (dihydrolipoyllysine-residue acetyltransferase) [EC:2.3.1.12]		1	1	1	1	1	1	1	1	1	1	1	1	1	1	1	1	1	1	1	1	1	1	1	1	1	1	1	1	1	1	1	1	1	1	1	1	1	1	1	1	1	1	1	1	1	1	1
K00632	fadA, fadI; acetyl-CoA acyltransferase [EC:2.3.1.16]		0	0	0	0	0	0	0	0	0	0	0	0	0	0	0	0	0	0	0	0	0	0	0	0	0	0	0	0	0	0	0	0	0	0	0	0	0	0	0	0	0	0	0	0	0	0	0
K00638	catB; chloramphenicol O-acetyltransferase type B [EC:2.3.1.28]		0	0	0	0	0	0	0	0	0	0	0	0	0	0	0	0	0	0	0	0	0	0	0	0	0	0	0	0	0	0	0	0	0	0	0	0	0	0	0	0	0	0	0	0	0	0	0
K00640	cysE; serine O-acetyltransferase [EC:2.3.1.30]		1	1	1	2	2	1	1	2	1	2	1	1	1	1	1	1	2	2	1	1	1	1	1	1	1	1	1	1	1	1	1	1	1	1	1	1	1	1	1	1	2	2	1	1	2	1	1
K00641	metX; homoserine O-acetyltransferase/O-succinyltransferase [EC:2.3.1.31 2.3.1.46]		1	1	2	2	0	1	1	0	0	2	1	0	2	1	1	1	2	1	0	2	2	1	1	1	0	0	1	1	1	1	1	1	1	1	1	1	2	2	1	1	2	2	0	0	2	1	2
K00645	fabD, MCAT, MCT1; [acyl-carrier-protein] S-malonyltransferase [EC:2.3.1.39]		1	1	1	1	1	1	1	1	1	1	1	1	1	1	1	1	1	1	1	1	1	1	1	1	1	1	1	1	1	1	1	1	1	1	1	1	1	1	1	1	1	1	1	1	1	1	1
K00648	fabH; 3-oxoacyl-[acyl-carrier-protein] synthase III [EC:2.3.1.180]		1	1	1	1	1	1	1	1	2	1	1	2	2	1	1	1	1	1	1	2	1	1	1	1	1	1	1	1	1	1	1	1	1	1	1	1	1	1	1	1	1	1	1	1	1	1	1
K00651	metA; homoserine O-succinyltransferase/O-acetyltransferase [EC:2.3.1.46 2.3.1.31]		0	1	0	0	0	0	0	0	0	0	0	0	0	0	0	0	0	0	0	0	0	0	0	0	0	0	0	0	0	0	0	0	0	0	0	0	0	0	0	0	0	0	0	0	0	0	0
K00652	bioF; 8-amino-7-oxononanoate synthase [EC:2.3.1.47]		1	1	1	1	1	1	1	1	1	1	1	1	1	1	1	1	1	1	1	1	0	1	2	1	1	1	1	1	1	0	1	1	1	1	1	1	2	2	1	1	1	2	1	1	2	1	1
K00655	plsC; 1-acyl-sn-glycerol-3-phosphate acyltransferase [EC:2.3.1.51]		1	1	1	1	1	1	1	1	1	1	1	1	0	1	1	1	1	1	1	1	1	1	1	1	1	1	1	1	1	1	1	1	1	1	1	1	1	1	1	1	1	1	1	1	1	1	1
K00657	speG, SAT; diamine N-acetyltransferase [EC:2.3.1.57]		0	0	1	0	0	0	0	0	0	1	0	0	0	0	1	1	0	0	0	0	1	1	1	1	0	0	0	0	1	0	0	0	0	1	1	1	1	1	1	1	1	1	0	0	1	0	1
K00658	DLST, sucB; 2-oxoglutarate dehydrogenase E2 component (dihydrolipoamide succinyltransferase) [EC:2.3.1.61]		0	0	0	0	0	0	0	0	0	0	0	0	0	0	0	0	0	0	0	0	0	0	0	0	0	0	0	0	0	0	0	0	0	0	0	0	0	0	0	0	0	0	0	0	0	0	0
K00674	dapD; 2,3,4,5-tetrahydropyridine-2,6-dicarboxylate N-succinyltransferase [EC:2.3.1.117]		0	0	0	0	0	0	0	0	0	0	0	0	0	0	0	0	0	0	0	0	0	0	0	0	1	0	0	0	0	0	0	0	0	0	0	0	0	0	0	0	0	0	0	0	0	0	0
K00677	lpxA; UDP-N-acetylglucosamine acyltransferase [EC:2.3.1.129]		1	2	1	1	1	1	1	1	1	1	1	1	1	1	1	1	1	1	1	1	1	1	1	1	1	1	1	1	1	1	1	1	1	1	1	1	2	1	1	1	1	1	1	1	1	1	1
K00681	ggt; gamma-glutamyltranspeptidase / glutathione hydrolase [EC:2.3.2.2 3.4.19.13]		1	1	1	1	1	2	1	1	2	1	2	2	1	1	1	1	1	0	1	0	1	2	2	2	2	2	1	1	1	1	1	0	1	1	1	1	3	3	1	1	1	1	1	1	1	3	1
K00682	GGCT; gamma-glutamylcyclotransferase [EC:4.3.2.9]		0	0	0	0	0	0	0	0	0	0	0	0	0	0	1	0	0	0	0	0	0	0	0	0	0	0	0	0	0	0	0	0	0	0	0	0	0	0	0	0	0	0	0	0	0	0	0
K00684	aat; leucyl/phenylalanyl-tRNA---protein transferase [EC:2.3.2.6]		0	1	0	0	0	0	0	0	0	0	0	0	0	0	0	0	0	0	0	0	0	0	0	0	0	0	0	0	0	0	0	0	0	0	0	0	0	0	0	0	0	0	0	0	0	0	0
K00688	PYG, glgP; glycogen phosphorylase [EC:2.4.1.1]		2	1	3	1	1	2	2	1	2	3	2	2	2	3	2	3	1	2	1	2	3	2	3	3	1	1	2	1	2	1	1	1	2	4	4	4	3	3	4	4	3	3	1	1	3	3	3
K00696	E2.4.1.14; sucrose-phosphate synthase [EC:2.4.1.14]		2	1	1	1	0	0	0	0	0	1	0	0	1	1	1	1	1	1	0	0	1	1	1	1	0	0	0	1	1	0	1	1	1	1	1	1	1	1	1	1	1	1	0	0	1	1	1
K00697	otsA; trehalose 6-phosphate synthase [EC:2.4.1.15 2.4.1.347]		0	0	0	0	0	0	0	0	0	0	0	0	0	0	0	0	0	0	0	0	0	0	0	0	0	0	0	0	0	0	0	0	0	0	0	0	0	0	0	0	0	0	0	0	0	0	0
K00700	GBE1, glgB; 1,4-alpha-glucan branching enzyme [EC:2.4.1.18]		1	1	3	2	1	1	1	1	1	1	1	1	1	1	1	2	2	1	1	1	1	2	2	2	1	1	1	1	1	1	1	2	1	1	1	1	3	3	1	1	1	2	1	1	2	1	1
K00701	cgt; cyclomaltodextrin glucanotransferase [EC:2.4.1.19]		0	0	0	0	0	0	0	1	0	1	0	0	0	0	1	0	0	0	0	0	0	0	1	0	0	0	0	0	0	1	0	0	0	0	0	0	0	0	0	0	1	1	1	0	1	1	0
K00703	glgA; starch synthase [EC:2.4.1.21]		1	1	1	1	1	1	1	1	1	1	1	1	1	1	1	1	1	1	1	1	1	1	1	1	1	1	1	1	1	1	1	1	1	1	1	1	1	1	1	1	1	1	1	1	1	1	1
K00705	malQ; 4-alpha-glucanotransferase [EC:2.4.1.25]		2	1	1	1	1	1	1	1	1	1	1	1	1	1	1	1	1	1	1	1	1	1	1	1	1	1	1	1	1	1	1	1	0	1	1	1	1	1	1	1	1	1	1	1	1	1	1
K00720	UGCG; ceramide glucosyltransferase [EC:2.4.1.80]		0	0	0	0	0	0	0	0	0	0	0	0	0	0	0	0	0	0	0	0	0	0	0	0	0	0	0	0	0	0	0	0	0	0	0	0	0	0	0	0	0	0	0	0	0	0	0
K00721	DPM1; dolichol-phosphate mannosyltransferase [EC:2.4.1.83]		1	1	1	1	1	0	0	1	0	1	0	0	0	1	0	1	1	1	1	0	1	1	1	1	1	1	0	1	1	1	1	1	1	1	1	1	1	1	1	1	1	1	1	1	1	0	1
K00748	lpxB; lipid-A-disaccharide synthase [EC:2.4.1.182]		1	1	1	1	1	2	2	2	2	1	2	2	2	1	1	1	1	1	1	2	1	1	1	1	1	1	2	1	1	2	1	1	1	1	1	1	1	1	1	1	1	1	1	1	1	2	1
K00754	bshA; L-malate glycosyltransferase [EC:2.4.1.-]		0	0	0	0	0	0	0	0	0	0	0	0	0	0	0	0	0	0	0	0	0	0	0	0	0	0	0	0	0	0	0	0	0	0	0	0	0	0	0	0	0	0	0	0	0	0	0
K00759	APRT, apt; adenine phosphoribosyltransferase [EC:2.4.2.7]		1	1	1	1	1	1	1	1	1	1	1	1	1	1	0	1	1	1	1	1	1	1	1	1	1	1	1	1	1	1	1	0	1	1	1	1	1	1	1	1	1	1	1	1	1	1	1
K00761	upp, UPRT; uracil phosphoribosyltransferase [EC:2.4.2.9]		1	1	1	1	1	1	1	1	1	1	1	1	1	1	1	1	1	1	1	1	1	1	1	1	1	1	1	1	1	1	1	1	1	1	1	1	1	1	1	1	1	1	1	0	1	2	1
K00762	pyrE; orotate phosphoribosyltransferase [EC:2.4.2.10]		1	1	1	1	1	1	1	1	1	1	1	1	1	1	1	2	1	1	1	1	1	1	1	1	1	1	1	1	1	1	1	1	1	1	1	1	1	1	1	1	1	1	1	1	1	1	1
K00763	pncB, NAPRT1; nicotinate phosphoribosyltransferase [EC:6.3.4.21]		0	0	0	0	0	0	0	0	0	0	0	0	0	0	0	0	0	0	0	0	0	0	0	0	0	0	0	0	0	0	0	0	0	0	0	0	0	0	0	0	0	0	0	0	0	0	0
K00764	purF, PPAT; amidophosphoribosyltransferase [EC:2.4.2.14]		1	1	1	1	1	1	1	1	1	1	1	1	1	1	1	1	1	1	1	1	1	1	1	1	1	1	1	1	1	1	1	1	1	1	1	1	1	1	1	1	1	1	1	1	1	1	1
K00765	hisG; ATP phosphoribosyltransferase [EC:2.4.2.17]		1	1	1	1	1	1	1	1	1	1	1	1	1	1	1	1	1	1	1	1	1	1	1	1	1	1	1	1	1	0	1	1	1	1	1	1	1	1	1	1	1	1	1	1	1	1	1
K00766	trpD; anthranilate phosphoribosyltransferase [EC:2.4.2.18]		1	1	1	1	1	1	1	1	1	1	1	1	1	1	0	1	1	1	1	1	1	1	1	1	1	1	1	1	1	1	1	1	1	1	1	1	1	1	1	1	1	1	1	1	1	1	1
K00767	nadC, QPRT; nicotinate-nucleotide pyrophosphorylase (carboxylating) [EC:2.4.2.19]		1	1	1	1	1	1	1	1	1	1	1	1	1	1	1	1	1	1	1	1	1	1	1	1	1	1	1	1	1	1	1	1	1	1	1	1	1	1	1	1	1	1	1	1	1	1	1
K00769	gpt; xanthine phosphoribosyltransferase [EC:2.4.2.22]		0	0	0	0	0	0	0	0	0	0	0	0	1	0	0	0	0	0	0	0	0	0	0	0	0	0	0	0	0	0	0	0	0	0	0	0	0	0	0	0	0	0	0	0	0	0	0
K00772	mtaP, MTAP; 5'-methylthioadenosine phosphorylase [EC:2.4.2.28]		1	1	1	1	1	1	1	1	1	1	1	1	1	1	1	1	1	1	1	1	1	1	1	1	1	1	1	1	1	1	1	1	0	1	1	1	1	1	1	1	1	0	1	1	0	1	1
K00773	tgt; queuine tRNA-ribosyltransferase [EC:2.4.2.29]		1	1	1	1	1	1	1	1	1	1	1	1	1	1	1	1	1	1	1	1	1	1	1	1	1	1	1	1	1	1	1	1	1	1	1	1	1	1	1	1	1	1	1	1	1	1	1
K00783	rlmH; 23S rRNA (pseudouridine1915-N3)-methyltransferase [EC:2.1.1.177]		0	0	0	1	1	1	1	1	1	0	1	1	1	0	0	0	1	1	1	1	0	0	0	0	1	1	1	1	0	1	1	1	0	0	0	0	0	0	0	0	0	0	1	1	0	1	0
K00784	rnz; ribonuclease Z [EC:3.1.26.11]		1	1	1	1	1	1	1	1	1	1	1	1	1	1	1	1	1	1	1	1	1	1	1	1	1	1	1	1	1	1	1	1	1	1	1	1	1	1	1	1	1	1	1	1	1	1	1
K00788	thiE; thiamine-phosphate pyrophosphorylase [EC:2.5.1.3]		1	1	1	1	1	1	1	1	1	1	1	1	1	1	1	1	1	1	1	1	1	1	1	1	1	1	1	1	1	1	1	1	1	1	1	1	1	1	1	1	1	1	1	1	1	1	1
K00789	metK, MAT; S-adenosylmethionine synthetase [EC:2.5.1.6]		1	1	1	1	1	1	1	1	1	1	1	1	1	1	1	1	1	1	1	1	1	1	1	1	1	1	1	1	1	1	1	1	1	1	1	1	1	1	1	1	1	1	1	1	1	1	1
K00790	murA; UDP-N-acetylglucosamine 1-carboxyvinyltransferase [EC:2.5.1.7]		1	1	1	1	0	1	1	1	1	1	1	1	1	1	1	1	1	1	0	1	1	1	1	1	0	0	1	1	1	1	1	1	1	1	1	1	1	1	1	1	1	1	0	0	1	1	1
K00791	miaA, TRIT1; tRNA dimethylallyltransferase [EC:2.5.1.75]		1	1	1	1	1	1	1	1	1	1	1	1	1	1	0	1	1	1	1	1	1	1	1	1	1	1	1	1	1	1	1	1	1	1	1	1	1	1	1	1	1	1	0	1	1	1	1
K00793	ribE, RIB5; riboflavin synthase [EC:2.5.1.9]		1	1	1	1	1	1	1	1	1	1	1	1	1	1	1	1	1	1	1	1	1	1	1	1	1	1	1	1	1	1	1	1	0	1	1	1	1	1	1	1	1	1	1	1	1	1	1
K00794	ribH, RIB4; 6,7-dimethyl-8-ribityllumazine synthase [EC:2.5.1.78]		1	1	1	1	2	1	1	1	1	1	1	1	1	1	1	1	1	1	1	1	1	1	1	1	1	2	1	1	1	0	1	1	1	1	1	1	1	1	1	1	1	1	1	1	1	1	1
K00796	folP; dihydropteroate synthase [EC:2.5.1.15]		1	1	1	1	1	1	1	1	1	1	1	1	1	1	1	1	1	1	1	1	1	1	1	1	1	1	1	1	1	1	1	1	1	1	1	1	1	1	1	1	1	2	1	1	2	1	1
K00797	speE, SRM, SPE3; spermidine synthase [EC:2.5.1.16]		2	1	2	2	1	1	1	1	1	2	1	1	1	2	2	2	2	2	1	1	2	2	2	2	1	1	1	1	2	1	1	2	2	2	2	2	3	3	2	2	2	2	1	1	2	2	2
K00798	MMAB, pduO; cob(I)alamin adenosyltransferase [EC:2.5.1.17]		1	1	1	1	1	1	1	1	1	1	1	1	1	1	1	1	1	1	1	1	1	1	1	1	1	1	1	1	1	1	1	1	1	1	1	1	1	1	1	1	1	1	1	1	1	1	1
K00799	GST, gst; glutathione S-transferase [EC:2.5.1.18]		6	5	5	8	2	4	4	3	3	5	4	3	5	7	4	4	8	7	2	4	4	6	3	6	2	2	4	5	6	3	5	5	4	5	5	5	3	3	5	5	5	4	1	2	4	5	4
K00800	aroA; 3-phosphoshikimate 1-carboxyvinyltransferase [EC:2.5.1.19]		2	1	1	1	1	1	1	1	1	1	1	1	1	1	1	1	1	1	1	1	1	1	1	1	1	1	1	1	1	1	1	1	0	1	1	1	1	1	1	1	1	1	1	1	1	1	1
K00801	FDFT1; farnesyl-diphosphate farnesyltransferase [EC:2.5.1.21]		0	0	0	0	0	0	0	0	0	0	0	0	0	0	0	0	0	0	0	0	0	0	0	0	0	0	0	0	0	0	0	0	0	0	0	0	0	0	0	0	0	0	0	0	0	0	0
K00806	uppS; undecaprenyl diphosphate synthase [EC:2.5.1.31]		1	1	1	1	1	1	1	1	1	1	1	1	1	1	1	1	1	1	1	1	1	1	1	1	1	1	1	1	1	1	1	1	1	1	1	1	1	1	1	1	1	1	1	1	1	1	1
K00812	aspB; aspartate aminotransferase [EC:2.6.1.1]		1	1	1	1	1	1	1	1	1	1	1	1	1	1	1	1	1	1	1	1	1	1	2	1	1	1	1	1	1	1	1	1	0	1	1	1	1	1	1	1	1	1	1	1	1	1	1
K00817	hisC; histidinol-phosphate aminotransferase [EC:2.6.1.9]		1	1	1	1	1	1	1	1	1	2	1	1	2	1	1	1	1	1	1	1	1	1	1	1	1	1	1	1	1	1	1	1	1	1	1	1	1	1	1	1	2	1	1	1	1	1	1
K00820	glmS, GFPT; glutamine---fructose-6-phosphate transaminase (isomerizing) [EC:2.6.1.16]		1	1	1	1	1	1	1	1	1	1	1	1	2	1	0	1	1	1	1	1	1	1	1	1	1	1	1	1	1	1	1	0	1	1	1	1	1	1	1	1	1	1	0	1	1	1	1
K00821	argD; acetylornithine/N-succinyldiaminopimelate aminotransferase [EC:2.6.1.11 2.6.1.17]		1	1	1	1	0	0	0	0	0	0	0	0	1	1	1	1	1	1	0	0	1	1	1	1	0	0	0	1	1	0	1	1	1	0	1	1	1	1	1	1	0	1	0	1	1	1	1
K00826	E2.6.1.42, ilvE; branched-chain amino acid aminotransferase [EC:2.6.1.42]		1	2	1	1	1	1	1	1	1	1	1	1	1	1	1	1	1	1	1	1	1	1	1	1	1	1	1	1	1	1	1	1	1	1	1	1	1	1	1	1	1	1	1	1	1	2	1
K00830	AGXT; alanine-glyoxylate transaminase / serine-glyoxylate transaminase / serine-pyruvate transaminase [EC:2.6.1.44 2.6.1.45 2.6.1.51]		1	1	1	1	1	1	1	1	1	1	1	1	1	1	1	1	1	1	1	1	1	1	1	1	1	1	1	1	1	1	1	1	1	1	1	1	1	1	1	1	1	1	1	1	1	1	1
K00831	serC, PSAT1; phosphoserine aminotransferase [EC:2.6.1.52]		0	0	0	0	0	0	0	0	0	0	0	0	0	0	0	0	0	0	0	0	0	0	0	0	0	0	0	0	0	1	0	0	0	0	0	0	0	0	0	0	0	0	0	0	0	0	0
K00833	bioA; adenosylmethionine---8-amino-7-oxononanoate aminotransferase [EC:2.6.1.62]		1	1	1	1	1	1	1	1	1	1	1	1	1	1	1	1	1	1	1	1	1	1	1	1	1	1	1	1	1	1	1	1	1	1	1	1	2	2	1	1	1	1	1	1	1	1	1
K00835	avtA; valine--pyruvate aminotransferase [EC:2.6.1.66]		0	1	0	0	0	0	0	0	0	0	0	0	0	0	0	0	0	0	0	0	0	0	0	0	0	0	0	0	0	0	0	0	0	0	0	0	0	0	0	0	0	0	0	0	0	0	0
K00845	glk; glucokinase [EC:2.7.1.2]		1	1	1	1	1	1	1	1	1	1	1	1	1	1	0	1	1	1	1	1	1	1	1	1	1	1	1	1	1	1	1	1	0	1	1	1	1	1	1	1	1	1	1	1	1	1	1
K00847	E2.7.1.4, scrK; fructokinase [EC:2.7.1.4]		1	1	1	1	0	0	0	0	0	1	0	0	1	1	1	1	1	1	0	0	1	1	1	1	0	0	0	0	1	0	0	1	1	1	1	1	1	1	1	1	1	1	0	0	1	1	1
K00850	pfkA, PFK; 6-phosphofructokinase 1 [EC:2.7.1.11]		0	0	0	0	0	0	0	0	0	0	0	0	0	0	0	0	0	0	0	0	0	0	0	0	0	0	0	0	0	0	0	0	0	0	0	0	0	0	0	0	0	0	0	0	0	0	0
K00852	rbsK, RBKS; ribokinase [EC:2.7.1.15]		1	0	1	1	1	1	1	1	1	0	1	1	0	1	0	1	1	1	1	1	1	0	1	0	1	1	1	0	1	1	0	1	1	1	1	1	1	1	1	1	0	1	1	1	1	1	1
K00855	PRK, prkB; phosphoribulokinase [EC:2.7.1.19]		1	1	1	1	1	1	1	1	1	1	1	1	1	1	1	1	1	1	1	1	1	1	1	1	1	1	1	1	1	0	1	1	1	1	1	1	1	1	1	1	1	1	1	1	1	1	1
K00857	tdk, TK; thymidine kinase [EC:2.7.1.21]		0	0	0	0	0	0	0	0	1	0	0	1	0	0	0	0	0	0	0	0	0	0	0	0	0	0	0	0	0	0	0	0	0	0	0	0	0	0	0	0	0	0	0	0	0	0	0
K00858	ppnK, NADK; NAD+ kinase [EC:2.7.1.23]		2	2	2	2	2	2	2	2	2	2	2	2	1	2	1	2	2	2	2	2	2	2	2	2	2	2	2	2	2	2	2	2	2	2	2	2	2	2	2	2	2	2	2	2	2	2	2
K00859	coaE; dephospho-CoA kinase [EC:2.7.1.24]		0	1	1	1	2	1	1	1	1	1	1	1	1	0	1	1	1	1	1	1	0	1	1	1	1	1	1	1	0	1	1	1	0	0	0	0	1	1	0	0	1	2	1	1	2	0	1
K00860	cysC; adenylylsulfate kinase [EC:2.7.1.25]		1	1	1	1	1	1	1	1	1	1	1	1	1	1	1	1	1	1	1	1	1	1	1	1	1	2	1	1	1	1	1	1	1	1	1	1	1	1	1	1	1	1	1	1	1	1	1
K00864	glpK, GK; glycerol kinase [EC:2.7.1.30]		1	0	0	0	0	0	0	0	0	0	0	0	0	0	0	0	0	0	0	0	0	0	0	0	0	0	0	0	0	0	0	0	1	0	0	0	0	0	0	0	0	0	0	0	0	1	0
K00865	glxK, garK; glycerate 2-kinase [EC:2.7.1.165]		0	0	0	0	0	0	0	0	0	1	0	0	0	0	0	0	0	0	0	0	0	0	0	0	0	0	0	0	0	0	0	0	0	0	0	0	0	0	0	0	1	0	0	0	0	0	0
K00872	thrB; homoserine kinase [EC:2.7.1.39]		1	1	1	1	1	1	1	1	1	1	1	1	1	1	0	1	1	1	1	1	1	1	1	1	1	1	1	1	1	1	1	1	0	1	1	1	1	1	1	1	1	1	1	1	1	1	1
K00873	PK, pyk; pyruvate kinase [EC:2.7.1.40]		1	1	2	3	1	1	1	1	1	2	1	1	1	2	1	2	3	1	1	1	2	1	2	1	1	1	1	1	2	1	1	1	1	2	2	2	2	2	2	2	2	2	1	1	2	2	2
K00876	udk, UCK; uridine kinase [EC:2.7.1.48]		0	0	0	0	0	0	0	0	0	0	0	0	0	0	0	0	0	0	0	0	0	1	0	1	0	0	0	0	0	0	0	0	0	0	0	0	0	0	0	0	0	0	0	0	0	0	0
K00891	aroK, aroL; shikimate kinase [EC:2.7.1.71]		1	1	1	1	1	1	1	1	1	1	1	1	1	1	1	1	1	1	1	1	1	1	1	1	1	1	1	1	1	1	1	1	0	1	1	1	1	1	1	1	1	1	1	1	1	1	1
K00901	dgkA, DGK; diacylglycerol kinase (ATP) [EC:2.7.1.107]		1	1	1	1	1	1	1	1	1	1	1	1	2	1	1	1	1	1	1	1	1	1	1	1	1	1	1	1	1	1	1	2	1	1	1	1	1	1	1	1	1	1	1	1	1	1	1
K00912	lpxK; tetraacyldisaccharide 4'-kinase [EC:2.7.1.130]		0	0	0	0	0	1	1	1	1	0	1	1	1	0	0	0	0	0	0	1	0	0	0	0	0	0	1	0	0	1	0	0	0	0	0	0	0	0	0	0	0	0	0	0	0	1	0
K00919	ispE; 4-diphosphocytidyl-2-C-methyl-D-erythritol kinase [EC:2.7.1.148]		1	1	1	1	1	1	1	1	1	1	1	1	1	1	1	1	1	1	1	1	1	1	1	1	1	1	1	1	1	1	1	1	0	1	1	1	1	1	1	1	1	1	1	1	1	1	1
K00925	ackA; acetate kinase [EC:2.7.2.1]		1	1	1	2	1	1	1	0	1	1	1	1	1	1	1	1	2	1	0	1	1	1	1	1	1	1	1	1	1	0	1	1	2	1	1	1	1	1	1	1	1	1	0	1	1	1	1
K00927	PGK, pgk; phosphoglycerate kinase [EC:2.7.2.3]		1	1	1	1	1	1	1	1	1	1	1	1	1	1	1	1	1	1	1	1	1	1	1	1	1	1	1	1	1	1	1	1	1	1	1	1	2	2	1	1	1	1	1	1	1	1	1
K00928	lysC; aspartate kinase [EC:2.7.2.4]		1	1	1	1	1	1	1	1	1	1	1	1	1	1	1	1	1	1	1	1	1	1	1	1	1	1	1	1	1	1	1	1	1	1	1	1	1	1	1	1	1	1	1	0	1	1	1
K00930	argB; acetylglutamate kinase [EC:2.7.2.8]		2	1	1	1	1	1	1	1	1	1	1	1	1	1	1	1	1	1	1	1	0	1	1	1	1	1	1	1	1	1	1	1	1	1	1	1	1	1	1	1	1	1	1	1	1	1	1
K00931	proB; glutamate 5-kinase [EC:2.7.2.11]		3	1	1	1	1	1	1	1	1	1	1	1	1	1	1	1	1	1	1	1	1	1	1	1	1	1	1	1	1	1	1	1	1	1	1	1	1	1	1	1	1	1	1	1	1	1	1
K00937	ppk1; polyphosphate kinase [EC:2.7.4.1]		1	1	1	1	1	1	1	1	1	1	1	1	1	1	0	1	1	1	1	1	1	1	1	1	1	1	1	2	1	1	2	1	1	1	1	1	1	1	1	1	1	1	1	1	1	1	1
K00939	adk, AK; adenylate kinase [EC:2.7.4.3]		1	1	1	1	1	1	1	1	1	1	1	1	1	1	1	1	1	1	1	1	1	1	1	1	1	1	1	1	1	1	1	1	1	1	1	1	1	1	1	1	1	1	1	1	1	1	1
K00940	ndk, NME; nucleoside-diphosphate kinase [EC:2.7.4.6]		1	1	1	1	1	1	1	1	1	1	1	1	1	1	1	1	1	1	1	1	1	1	1	1	1	1	1	1	1	1	1	1	0	1	1	1	1	1	1	1	1	1	0	1	1	1	1
K00941	thiD; hydroxymethylpyrimidine/phosphomethylpyrimidine kinase [EC:2.7.1.49 2.7.4.7]		0	1	0	1	0	1	1	0	1	0	1	1	0	0	0	0	1	0	0	1	0	1	1	1	0	0	1	1	0	0	1	1	0	0	0	0	1	1	0	0	0	0	0	0	0	1	0
K00942	gmk, GUK1; guanylate kinase [EC:2.7.4.8]		1	1	1	1	1	1	1	1	1	1	1	1	1	1	0	1	1	1	1	1	1	1	1	1	1	1	1	1	1	1	1	1	1	1	1	1	1	1	1	1	1	1	1	1	1	1	1
K00943	tmk, DTYMK; dTMP kinase [EC:2.7.4.9]		1	1	1	1	1	1	1	1	1	1	1	1	1	1	0	1	1	1	1	1	1	1	1	1	1	1	1	1	1	1	1	1	1	1	1	1	1	1	1	1	1	1	1	1	1	1	1
K00946	thiL; thiamine-monophosphate kinase [EC:2.7.4.16]		1	1	1	1	1	0	0	0	0	1	0	0	0	1	1	1	1	1	1	0	1	1	1	1	1	1	0	1	1	0	1	1	1	1	1	1	1	1	1	1	1	1	1	1	1	1	1
K00948	PRPS, prsA; ribose-phosphate pyrophosphokinase [EC:2.7.6.1]		1	1	1	1	1	1	1	1	1	1	1	1	1	1	1	1	1	1	1	1	1	1	1	1	1	1	1	1	1	1	1	1	0	1	1	1	1	1	1	1	1	1	1	1	1	1	1
K00950	folK; 2-amino-4-hydroxy-6-hydroxymethyldihydropteridine diphosphokinase [EC:2.7.6.3]		1	1	1	1	1	1	1	1	1	1	1	1	1	1	1	1	1	1	1	1	1	1	1	1	1	1	1	1	1	1	1	1	1	1	1	1	1	1	1	1	1	1	1	1	1	1	0
K00954	E2.7.7.3A, coaD, kdtB; pantetheine-phosphate adenylyltransferase [EC:2.7.7.3]		1	1	1	1	1	1	1	1	1	1	1	1	1	1	0	1	1	1	1	1	1	1	1	1	1	1	1	1	1	0	1	1	1	1	1	1	1	1	1	1	1	1	1	1	1	1	1
K00957	cysD; sulfate adenylyltransferase subunit 2 [EC:2.7.7.4]		0	0	0	0	0	0	0	0	0	0	0	0	0	0	0	0	0	0	0	0	0	0	0	0	0	0	0	0	0	0	0	0	0	0	0	0	0	0	0	0	0	0	0	0	0	0	0
K00958	sat, met3; sulfate adenylyltransferase [EC:2.7.7.4]		1	1	1	1	1	1	1	1	1	1	1	1	1	1	1	1	1	1	1	1	1	1	1	1	1	1	1	1	1	1	1	1	1	1	1	1	1	1	1	1	1	1	1	1	1	1	1
K00962	pnp, PNPT1; polyribonucleotide nucleotidyltransferase [EC:2.7.7.8]		1	1	1	1	1	1	1	1	1	1	1	1	0	1	2	1	1	1	1	1	1	1	1	1	1	1	1	1	1	1	1	1	1	1	1	1	1	1	1	1	1	1	1	1	1	1	1
K00966	GMPP; mannose-1-phosphate guanylyltransferase [EC:2.7.7.13]		1	1	1	1	1	1	1	2	1	1	1	1	0	1	1	1	1	1	1	1	1	1	1	1	1	1	1	1	1	1	1	1	1	1	1	1	2	2	1	1	1	1	1	1	1	1	1
K00969	nadD; nicotinate-nucleotide adenylyltransferase [EC:2.7.7.18]		1	1	1	1	1	1	1	1	1	1	1	1	1	1	1	1	1	1	1	1	1	1	1	1	1	1	1	1	1	1	1	1	1	1	1	1	1	1	1	1	1	1	1	1	1	1	1
K00970	pcnB; poly(A) polymerase [EC:2.7.7.19]		0	0	0	0	1	0	0	0	0	0	0	0	0	0	0	0	0	0	1	0	0	0	0	0	1	1	0	0	0	0	0	0	0	0	0	0	0	0	0	0	0	0	0	1	0	0	0
K00973	rfbA, rmlA, rffH; glucose-1-phosphate thymidylyltransferase [EC:2.7.7.24]		1	1	1	1	1	4	1	1	1	1	4	1	1	1	1	1	1	1	1	1	1	3	4	1	1	1	1	1	1	0	1	3	0	1	1	1	3	3	1	1	1	2	1	1	2	1	1
K00974	cca; tRNA nucleotidyltransferase (CCA-adding enzyme) [EC:2.7.7.72 3.1.3.- 3.1.4.-]		2	2	2	2	2	2	2	1	2	2	2	2	1	2	2	2	2	2	2	2	2	1	2	2	2	2	2	2	2	1	2	2	2	2	2	2	2	2	2	2	2	2	1	2	2	2	2
K00975	glgC; glucose-1-phosphate adenylyltransferase [EC:2.7.7.27]		1	1	1	2	1	1	1	1	1	1	1	1	1	1	0	1	2	1	1	1	1	1	1	1	1	1	1	1	1	1	1	1	3	1	1	1	3	3	1	1	1	2	1	1	2	1	1
K00978	rfbF; glucose-1-phosphate cytidylyltransferase [EC:2.7.7.33]		0	1	1	0	0	0	1	1	1	1	0	1	0	0	0	1	0	1	1	0	1	0	1	0	0	0	1	1	1	1	1	0	1	0	0	0	3	4	0	0	1	1	0	0	1	1	1
K00979	kdsB; 3-deoxy-manno-octulosonate cytidylyltransferase (CMP-KDO synthetase) [EC:2.7.7.38]		1	1	0	1	1	1	1	1	1	1	1	1	1	1	0	0	1	1	1	1	0	1	0	2	1	1	1	0	1	1	0	1	1	1	1	1	1	1	1	1	1	1	1	1	1	1	0
K00981	E2.7.7.41, CDS1, CDS2, cdsA; phosphatidate cytidylyltransferase [EC:2.7.7.41]		1	1	1	1	1	1	1	1	1	1	1	1	1	1	1	1	1	1	1	1	1	1	1	1	1	1	1	1	1	0	1	1	0	1	1	1	1	1	1	1	1	1	1	1	1	1	1
K00982	glnE; [glutamine synthetase] adenylyltransferase / [glutamine synthetase]-adenylyl-L-tyrosine phosphorylase [EC:2.7.7.42 2.7.7.89]		0	0	0	0	0	0	0	0	0	0	0	0	0	0	0	0	0	0	0	0	0	0	0	1	0	0	0	0	0	0	0	0	0	0	0	0	0	0	0	0	0	0	0	0	0	0	0
K00986	ltrA; RNA-directed DNA polymerase [EC:2.7.7.49]		0	0	0	0	0	0	0	0	0	0	0	0	0	0	0	0	0	0	0	0	0	0	0	0	0	0	0	0	0	0	0	0	0	0	0	0	0	0	0	0	0	2	0	0	2	0	0
K00988	APA1_2; sulfate adenylyltransferase (ADP) / ATP adenylyltransferase [EC:2.7.7.5 2.7.7.53]		1	2	1	1	1	1	1	1	1	1	1	1	1	1	1	1	1	1	1	1	1	1	1	1	1	1	1	1	1	1	1	1	1	1	1	1	1	1	1	1	1	1	1	1	1	1	1
K00989	rph; ribonuclease PH [EC:2.7.7.56]		0	1	1	1	0	0	0	0	0	0	0	0	0	0	1	2	1	0	0	0	1	0	1	0	0	0	0	1	0	0	1	1	0	0	0	0	1	1	0	0	0	1	0	0	1	0	1
K00990	glnD; [protein-PII] uridylyltransferase [EC:2.7.7.59]		0	0	0	0	0	0	0	0	0	0	0	0	0	0	0	0	0	0	0	0	0	0	0	0	0	0	0	0	0	0	0	0	0	0	0	0	0	0	0	0	0	0	0	0	0	0	0
K00991	ispD; 2-C-methyl-D-erythritol 4-phosphate cytidylyltransferase [EC:2.7.7.60]		1	1	1	1	1	1	1	1	1	1	1	1	1	1	1	1	1	1	1	1	1	1	1	1	1	1	1	1	1	1	1	1	1	1	1	1	1	1	1	1	1	1	1	1	1	1	1
K00995	pgsA, PGS1; CDP-diacylglycerol---glycerol-3-phosphate 3-phosphatidyltransferase [EC:2.7.8.5]		1	1	1	1	1	1	1	1	1	1	1	1	2	1	1	1	1	1	1	1	1	1	1	1	1	1	1	1	1	1	1	1	1	1	1	1	1	1	1	1	1	1	1	1	1	1	1
K00997	acpS; holo-[acyl-carrier protein] synthase [EC:2.7.8.7]		0	0	0	0	0	0	0	0	0	0	0	1	0	0	0	0	0	0	0	0	0	0	0	0	0	0	0	0	0	0	0	0	0	0	0	0	0	0	0	0	0	0	0	0	0	0	0
K01000	mraY; phospho-N-acetylmuramoyl-pentapeptide-transferase [EC:2.7.8.13]		1	1	1	1	2	1	1	1	1	1	1	1	1	1	1	1	1	1	1	1	1	1	1	1	1	1	1	1	1	1	1	1	1	1	1	1	1	1	1	1	1	1	1	1	1	1	1
K01005	tagT_U_V; polyisoprenyl-teichoic acid--peptidoglycan teichoic acid transferase [EC:2.7.8.-]		3	2	3	3	1	3	3	3	3	3	3	3	3	3	3	3	3	3	1	3	3	3	3	3	1	1	3	2	3	2	2	3	1	3	3	3	3	3	3	3	3	3	2	1	3	3	3
K01006	ppdK; pyruvate, orthophosphate dikinase [EC:2.7.9.1]		0	0	1	0	0	0	0	0	0	0	0	0	0	0	0	0	0	0	0	0	0	0	0	0	0	0	0	0	0	0	0	0	0	0	0	0	0	0	0	0	0	0	0	0	0	0	0
K01007	pps, ppsA; pyruvate, water dikinase [EC:2.7.9.2]		2	1	1	1	0	1	1	0	1	1	1	1	1	1	1	1	1	1	0	1	1	1	1	1	0	0	1	1	1	0	1	0	1	1	1	1	1	1	1	1	1	1	0	0	1	1	1
K01008	selD, SEPHS; selenide, water dikinase [EC:2.7.9.3]		1	0	1	1	1	1	1	1	1	1	1	1	1	1	1	1	1	1	1	1	0	1	1	1	1	1	1	1	1	1	1	2	1	1	1	1	1	1	1	1	1	1	0	1	1	1	1
K01011	TST, MPST, sseA; thiosulfate/3-mercaptopyruvate sulfurtransferase [EC:2.8.1.1 2.8.1.2]		0	2	1	1	0	0	0	0	0	1	0	0	0	0	0	1	1	1	0	0	1	0	1	0	0	0	0	0	0	0	0	0	0	0	0	0	1	1	0	0	1	1	0	0	1	0	1
K01012	bioB; biotin synthase [EC:2.8.1.6]		1	1	1	1	1	1	1	1	1	1	1	1	1	1	1	1	1	1	1	1	1	1	1	1	1	1	1	1	1	1	1	1	1	1	1	1	1	1	1	1	1	1	1	1	1	1	2
K01014	SULT1A; aryl sulfotransferase [EC:2.8.2.1]		0	0	0	0	0	0	0	0	1	0	0	1	0	0	0	0	0	0	0	1	0	0	0	0	0	0	1	0	0	0	0	0	0	0	0	0	0	0	0	0	0	0	0	0	0	0	0
K01028	scoA; 3-oxoacid CoA-transferase subunit A [EC:2.8.3.5]		0	0	0	0	0	0	0	0	0	0	0	0	0	0	0	0	0	0	0	0	0	0	0	0	0	0	0	0	0	0	0	0	0	0	0	0	0	0	0	0	0	0	0	0	0	0	0
K01046	lip, TGL2; triacylglycerol lipase [EC:3.1.1.3]		2	0	3	2	1	2	2	1	2	2	2	2	2	1	2	4	2	1	1	2	3	1	2	1	1	1	2	2	2	1	2	2	2	2	2	2	2	2	2	2	2	2	1	1	2	2	4
K01053	gnl, RGN; gluconolactonase [EC:3.1.1.17]		0	0	0	0	0	1	0	1	1	0	1	1	0	0	0	0	0	0	0	1	0	0	1	0	1	0	1	1	0	2	1	0	0	0	0	0	1	1	0	0	0	0	1	0	0	0	0
K01054	MGLL; acylglycerol lipase [EC:3.1.1.23]		0	0	0	0	0	0	0	0	0	0	0	0	0	0	0	0	0	0	0	0	0	0	0	0	0	0	0	0	0	0	0	0	0	0	0	0	0	0	0	0	0	0	0	0	0	0	0
K01056	PTH1, PTRH1, pth, spoVC; peptidyl-tRNA hydrolase, PTH1 family [EC:3.1.1.29]		1	1	1	1	1	1	1	1	1	1	1	1	1	1	1	1	1	1	1	1	1	1	1	1	0	1	1	1	1	1	1	1	1	1	1	1	1	1	1	1	1	1	1	1	1	1	1
K01057	PGLS, pgl, devB; 6-phosphogluconolactonase [EC:3.1.1.31]		1	1	1	1	1	1	1	1	1	1	1	1	1	1	0	1	1	1	1	1	1	1	1	1	1	1	1	1	1	1	1	1	1	1	1	1	1	1	1	1	1	1	1	1	1	1	1
K01061	E3.1.1.45; carboxymethylenebutenolidase [EC:3.1.1.45]		0	2	3	3	1	0	1	0	0	0	0	0	1	1	2	3	3	2	1	1	1	2	2	2	0	1	0	1	3	0	1	2	0	2	2	2	3	3	2	2	0	2	0	1	2	1	2
K01069	gloB, gloC, HAGH; hydroxyacylglutathione hydrolase [EC:3.1.2.6]		1	1	1	1	1	1	1	1	1	1	1	1	1	1	1	1	1	1	1	1	1	1	1	1	1	1	1	1	1	1	1	1	1	1	1	1	1	1	1	1	1	1	1	1	1	1	1
K01070	frmB, ESD, fghA; S-formylglutathione hydrolase [EC:3.1.2.12]		1	1	1	1	0	0	0	0	0	1	0	0	0	1	1	1	1	0	0	0	1	1	1	1	0	0	0	0	1	0	0	1	1	1	1	1	1	1	1	1	1	0	0	0	0	1	1
K01077	E3.1.3.1, phoA, phoB; alkaline phosphatase [EC:3.1.3.1]		0	0	0	0	0	0	1	0	0	0	0	0	0	0	0	0	0	0	1	0	0	0	0	0	0	0	1	0	0	0	0	0	0	0	0	0	0	0	0	0	0	0	0	0	0	0	0
K01079	serB, PSPH; phosphoserine phosphatase [EC:3.1.3.3]		0	0	0	0	0	0	0	0	0	0	0	0	0	0	0	0	0	0	0	0	0	0	0	0	0	0	0	0	0	0	0	0	0	0	0	0	0	0	0	0	0	0	0	0	0	0	0
K01081	E3.1.3.5; 5'-nucleotidase [EC:3.1.3.5]		0	0	0	0	0	0	0	0	0	0	0	0	0	0	0	0	0	0	0	0	0	0	0	0	0	0	0	0	0	0	0	0	0	1	1	1	0	0	1	1	0	0	0	0	0	1	0
K01082	cysQ, MET22, BPNT1; 3'(2'), 5'-bisphosphate nucleotidase [EC:3.1.3.7]		1	2	1	1	1	1	1	1	1	1	1	1	1	1	1	1	1	1	1	1	1	1	1	1	1	1	1	1	1	1	1	1	1	1	1	1	1	1	1	1	1	1	1	1	1	1	1
K01087	otsB; trehalose 6-phosphate phosphatase [EC:3.1.3.12]		0	0	0	0	0	0	0	0	0	0	0	0	0	0	0	0	0	0	0	0	0	0	0	0	0	0	0	0	0	0	0	0	0	0	0	0	0	0	0	0	0	0	0	0	0	0	0
K01091	gph; phosphoglycolate phosphatase [EC:3.1.3.18]		1	2	1	1	1	1	1	1	1	1	1	1	1	1	1	1	1	1	1	1	1	1	1	1	1	1	1	1	1	1	1	1	1	1	1	1	1	1	1	1	1	1	1	1	1	1	1
K01092	E3.1.3.25, IMPA, suhB; myo-inositol-1(or 4)-monophosphatase [EC:3.1.3.25]		2	2	2	2	2	2	2	2	2	2	2	2	2	2	2	2	2	2	2	2	2	2	2	1	2	2	2	2	2	1	2	2	1	2	2	2	2	2	2	2	2	2	2	2	2	2	2
K01113	phoD; alkaline phosphatase D [EC:3.1.3.1]		0	0	0	0	0	1	1	0	0	0	1	0	0	0	0	0	0	0	0	1	0	0	0	0	1	0	1	0	0	0	0	0	0	0	0	0	0	0	0	0	0	0	0	0	0	0	0
K01114	plc; phospholipase C [EC:3.1.4.3]		0	0	0	0	0	0	0	0	0	0	0	0	0	0	0	0	0	0	0	0	0	0	0	0	0	0	0	0	0	0	0	0	0	0	0	0	0	0	0	0	0	0	0	0	0	0	0
K01118	acpD, azoR; FMN-dependent NADH-azoreductase [EC:1.7.1.17]		0	0	0	0	0	0	0	0	0	0	0	0	0	0	0	0	0	0	0	0	1	1	0	0	0	0	0	0	0	0	0	0	0	0	0	0	0	0	0	0	0	0	0	0	0	0	1
K01126	E3.1.4.46, glpQ, ugpQ; glycerophosphoryl diester phosphodiesterase [EC:3.1.4.46]		0	0	1	0	0	0	0	0	0	0	0	0	0	0	0	1	0	0	0	0	1	0	0	0	0	0	0	0	0	0	0	0	0	0	0	0	0	0	0	0	0	0	0	0	0	0	1
K01129	dgt; dGTPase [EC:3.1.5.1]		0	0	0	0	0	0	0	0	0	0	0	0	0	0	0	0	0	0	0	0	0	0	0	0	0	0	0	0	0	0	0	0	0	0	0	0	0	0	0	0	0	0	0	0	0	0	0
K01130	E3.1.6.1; arylsulfatase [EC:3.1.6.1]		0	0	0	0	0	0	0	0	0	0	0	0	0	0	0	0	0	0	0	0	0	0	0	0	0	0	0	0	0	0	0	0	0	0	0	0	0	0	0	0	0	0	0	0	0	0	0
K01139	spoT; GTP diphosphokinase / guanosine-3',5'-bis(diphosphate) 3'-diphosphatase [EC:2.7.6.5 3.1.7.2]		1	1	1	1	1	1	1	1	1	1	1	1	1	1	1	1	1	1	1	1	1	1	1	1	1	1	1	1	1	1	1	2	1	1	1	1	1	1	1	1	1	1	1	1	1	1	1
K01142	E3.1.11.2, xthA; exodeoxyribonuclease III [EC:3.1.11.2]		3	1	1	1	1	1	1	1	1	1	1	1	1	1	1	1	1	2	1	1	1	1	1	1	1	1	1	1	1	1	1	1	0	1	1	1	1	1	1	1	1	1	1	1	1	1	1
K01147	rnb; exoribonuclease II [EC:3.1.13.1]		1	1	1	1	1	1	1	1	1	1	1	1	1	1	1	1	1	1	1	1	1	1	1	1	1	1	1	1	1	0	1	1	1	1	1	1	1	1	1	1	1	1	1	1	1	1	1
K01153	hsdR; type I restriction enzyme, R subunit [EC:3.1.21.3]		3	1	4	3	2	1	3	2	0	2	1	2	1	2	0	1	3	3	2	1	2	2	3	2	0	1	0	3	5	2	3	1	3	3	3	3	4	4	3	3	2	8	1	0	8	4	2
K01154	hsdS; type I restriction enzyme, S subunit [EC:3.1.21.3]		1	1	2	2	2	1	2	1	0	0	1	2	1	1	0	1	2	3	1	1	1	1	1	2	0	0	0	2	2	1	2	1	0	2	2	2	5	5	2	2	0	4	0	1	5	2	1
K01156	res; type III restriction enzyme [EC:3.1.21.5]		0	0	0	0	0	0	1	0	0	0	0	0	0	0	0	0	0	0	0	0	0	0	0	0	1	0	0	0	0	0	0	0	0	0	0	0	1	1	0	0	0	0	0	0	0	0	0
K01159	ruvC; crossover junction endodeoxyribonuclease RuvC [EC:3.1.21.10]		1	1	1	1	1	1	1	1	1	1	1	1	0	1	1	1	1	1	1	1	1	1	1	1	1	1	1	1	1	1	1	1	0	1	1	1	1	1	1	1	1	1	1	1	1	1	1
K01173	ENDOG; endonuclease G, mitochondrial		0	0	0	0	0	1	1	0	0	0	1	0	0	0	0	0	0	0	0	0	0	0	0	0	1	0	0	0	0	0	0	0	0	0	0	0	0	0	0	0	0	0	0	0	0	1	0
K01174	nuc; micrococcal nuclease [EC:3.1.31.1]		0	0	0	0	0	0	0	0	0	0	0	0	0	0	0	0	0	0	0	0	0	0	0	0	0	0	0	0	0	0	0	0	0	0	0	0	0	0	0	0	0	0	0	0	0	0	0
K01176	AMY, amyA, malS; alpha-amylase [EC:3.2.1.1]		1	0	1	0	0	0	0	0	0	3	0	0	0	1	1	1	0	0	0	0	1	0	1	0	0	0	0	0	1	0	0	0	1	2	2	2	1	1	2	2	3	2	0	0	2	1	1
K01179	E3.2.1.4; endoglucanase [EC:3.2.1.4]		0	0	1	0	2	0	0	0	0	1	0	0	0	0	0	1	0	1	0	0	1	1	0	1	1	1	0	0	0	1	0	0	0	0	0	0	0	0	0	0	1	0	0	0	0	0	1
K01181	E3.2.1.8, xynA; endo-1,4-beta-xylanase [EC:3.2.1.8]		0	1	1	0	0	0	0	0	0	0	0	0	0	0	1	1	0	0	0	0	1	0	1	0	0	0	0	0	0	0	0	0	0	0	0	0	0	0	0	0	0	0	0	0	0	0	1
K01183	E3.2.1.14; chitinase [EC:3.2.1.14]		0	0	0	0	0	0	0	0	0	0	0	0	0	0	0	0	0	0	0	0	0	0	0	0	0	0	0	1	0	0	1	0	0	0	0	0	0	0	0	0	0	0	0	0	0	0	0
K01185	E3.2.1.17; lysozyme [EC:3.2.1.17]		1	1	1	1	1	0	0	0	0	0	0	0	0	0	1	1	1	0	1	0	1	0	1	0	0	0	0	3	0	0	3	1	0	0	0	0	2	2	0	0	0	0	0	0	0	0	1
K01186	NEU1; sialidase-1 [EC:3.2.1.18]		0	0	0	0	0	0	0	0	1	0	0	1	0	0	0	0	0	0	0	0	0	0	0	0	0	0	0	0	0	0	0	0	0	0	0	0	0	0	0	0	0	0	0	0	0	0	0
K01187	malZ; alpha-glucosidase [EC:3.2.1.20]		0	0	0	0	0	0	0	0	0	0	0	0	0	0	0	0	0	0	0	0	0	0	0	0	1	1	0	0	0	0	0	0	0	0	0	0	0	0	0	0	0	0	0	0	0	0	0
K01191	MAN2C1; alpha-mannosidase [EC:3.2.1.24]		1	1	2	1	1	1	1	1	1	1	1	1	1	1	1	1	1	1	1	1	0	0	1	1	1	1	1	1	1	1	1	1	1	1	1	1	1	1	1	1	1	1	1	1	1	1	1
K01198	xynB; xylan 1,4-beta-xylosidase [EC:3.2.1.37]		0	0	0	0	0	0	0	0	0	0	0	0	0	0	0	0	0	0	0	0	0	0	0	0	0	0	0	0	0	0	0	0	0	0	0	0	0	0	0	0	0	0	0	0	0	0	0
K01200	pulA; pullulanase [EC:3.2.1.41]		0	0	0	0	0	0	0	0	0	0	0	0	0	0	0	0	0	0	0	0	0	0	0	0	0	0	0	0	0	0	0	0	0	0	0	0	0	0	0	0	0	0	0	0	0	0	0
K01208	cd, ma, nplT; cyclomaltodextrinase / maltogenic alpha-amylase / neopullulanase [EC:3.2.1.54 3.2.1.133 3.2.1.135]		1	0	0	0	0	0	0	0	0	0	0	0	0	0	0	0	0	0	0	0	0	0	0	0	0	0	0	0	0	0	0	0	2	0	0	0	0	0	0	0	0	0	0	0	0	1	0
K01214	ISA, treX; isoamylase [EC:3.2.1.68]		2	1	1	1	1	1	1	3	1	2	1	1	1	2	2	1	1	1	1	1	1	1	1	1	2	1	1	1	2	4	1	1	3	2	2	2	4	4	2	2	2	2	2	1	2	3	1
K01224	E3.2.1.89; arabinogalactan endo-1,4-beta-galactosidase [EC:3.2.1.89]		0	0	0	0	0	0	0	0	0	0	0	0	0	0	0	0	0	0	0	0	0	0	0	0	0	0	0	0	0	0	0	0	0	0	0	0	0	0	0	0	0	0	0	0	0	0	0
K01243	mtnN, mtn, pfs; adenosylhomocysteine nucleosidase [EC:3.2.2.9]		0	0	0	0	0	0	0	0	0	0	0	0	0	0	0	0	0	0	0	0	0	0	0	0	0	0	0	0	0	0	0	0	0	0	0	0	0	0	0	0	0	1	0	0	1	0	0
K01251	AHCY, ahcY; adenosylhomocysteinase [EC:3.13.2.1]		1	1	1	1	2	1	1	1	1	1	1	1	1	1	1	2	1	1	2	1	1	1	1	1	2	2	1	1	1	1	1	2	1	1	1	1	1	1	1	1	1	1	1	2	1	1	1
K01255	CARP, pepA; leucyl aminopeptidase [EC:3.4.11.1]		1	1	1	1	1	1	1	1	1	1	1	1	1	1	1	1	1	1	1	1	1	1	1	1	1	1	1	1	1	1	1	1	1	1	1	1	1	1	1	1	1	1	1	1	1	1	1
K01256	pepN; aminopeptidase N [EC:3.4.11.2]		1	1	2	1	1	1	1	1	1	1	1	1	1	1	1	1	1	1	1	1	1	1	1	1	1	1	1	1	1	1	1	1	0	1	1	1	1	1	1	1	1	1	1	1	1	1	1
K01258	pepT; tripeptide aminopeptidase [EC:3.4.11.4]		0	0	0	0	0	0	0	0	0	0	0	0	0	0	0	0	0	0	0	0	0	0	0	0	0	0	0	0	0	0	0	0	0	0	0	0	0	0	0	0	0	0	0	0	0	0	0
K01259	pip; proline iminopeptidase [EC:3.4.11.5]		0	0	0	2	0	1	1	0	2	0	1	1	0	0	0	0	2	0	0	1	0	0	0	0	0	0	2	0	0	0	0	1	1	0	0	0	0	0	0	0	0	0	0	0	0	0	0
K01262	pepP; Xaa-Pro aminopeptidase [EC:3.4.11.9]		1	1	1	1	1	1	1	1	1	1	1	1	1	1	0	1	1	1	1	1	0	1	1	1	1	1	1	1	1	1	1	1	1	1	1	1	1	1	1	1	1	1	1	1	1	1	1
K01265	map; methionyl aminopeptidase [EC:3.4.11.18]		2	1	1	1	1	1	1	1	1	1	1	1	1	1	1	1	1	1	1	1	1	1	1	1	1	1	1	1	1	1	1	1	1	1	1	1	1	1	1	1	1	1	1	1	1	1	1
K01284	dcp; peptidyl-dipeptidase Dcp [EC:3.4.15.5]		0	0	0	0	0	0	0	0	0	0	0	0	0	0	0	0	0	0	0	0	0	0	0	0	0	0	0	0	0	0	0	0	0	0	0	0	0	0	0	0	0	0	0	0	0	0	0
K01286	E3.4.16.4; D-alanyl-D-alanine carboxypeptidase [EC:3.4.16.4]		1	0	0	0	0	0	0	0	0	0	0	0	0	0	0	0	0	0	0	0	0	0	0	0	0	0	0	0	0	0	0	0	1	0	0	0	0	0	0	0	0	0	0	0	0	0	0
K01295	cpg; glutamate carboxypeptidase [EC:3.4.17.11]		0	0	0	1	0	0	0	0	0	0	0	0	0	0	0	0	1	0	0	0	0	0	0	0	0	0	0	0	0	0	0	1	0	0	0	0	0	0	0	0	0	0	0	0	0	0	0
K01297	ldcA; muramoyltetrapeptide carboxypeptidase [EC:3.4.17.13]		1	1	1	2	0	1	1	1	1	1	1	1	1	1	1	1	2	3	1	1	1	1	1	1	1	1	1	1	1	1	1	2	1	1	1	1	1	1	1	1	1	0	1	1	0	1	1
K01299	E3.4.17.19; carboxypeptidase Taq [EC:3.4.17.19]		1	0	1	1	1	1	1	1	1	1	1	1	1	1	1	1	1	1	1	1	1	1	1	1	1	1	1	1	1	1	1	1	1	1	1	1	1	1	1	1	1	1	0	1	1	1	1
K01318	sspA; glutamyl endopeptidase [EC:3.4.21.19]		0	0	0	0	0	0	0	0	0	0	0	0	0	0	0	0	0	0	0	0	0	0	0	0	0	0	0	0	0	0	0	0	0	0	0	0	0	0	0	0	0	0	0	0	0	0	0
K01338	lon; ATP-dependent Lon protease [EC:3.4.21.53]		1	1	1	2	3	1	1	1	2	2	1	2	2	1	0	1	3	1	1	1	1	1	1	1	2	1	3	2	1	1	2	1	2	1	1	1	1	1	1	1	2	2	1	1	2	2	2
K01356	lexA; repressor LexA [EC:3.4.21.88]		1	0	1	1	1	1	1	1	1	1	1	1	1	1	1	1	1	1	1	1	1	1	1	1	1	1	1	1	1	1	1	1	1	1	1	1	1	1	1	1	1	1	0	2	1	1	1
K01358	clpP, CLPP; ATP-dependent Clp protease, protease subunit [EC:3.4.21.92]		4	4	4	4	4	4	4	4	4	4	4	4	4	4	4	4	4	4	4	4	4	4	4	4	4	4	4	4	4	4	4	3	4	4	4	4	4	4	4	4	4	4	4	4	4	4	4
K01400	nprE; bacillolysin [EC:3.4.24.28]		0	0	0	0	0	0	0	0	0	0	0	1	0	0	0	0	0	0	0	0	0	0	0	0	0	0	0	0	0	0	0	0	0	0	0	0	0	0	0	0	0	0	0	0	0	0	0
K01406	prtC; serralysin [EC:3.4.24.40]		0	0	1	0	0	0	0	0	0	0	0	0	0	0	0	0	0	0	0	0	0	0	0	0	0	0	0	0	0	0	0	0	0	0	0	0	0	0	0	0	0	0	0	0	0	0	0
K01414	prlC; oligopeptidase A [EC:3.4.24.70]		2	1	1	1	1	1	1	1	1	1	1	1	1	1	1	1	1	1	1	1	1	1	1	1	1	1	1	1	1	1	1	1	1	1	1	1	1	1	1	1	1	1	1	1	1	1	1
K01421	yhgE; putative membrane protein		0	0	0	0	0	0	0	0	0	0	0	0	0	0	0	0	0	0	0	0	0	0	0	0	0	0	0	0	0	0	0	0	0	0	0	0	0	0	0	0	0	0	0	0	0	0	0
K01424	E3.5.1.1, ansA, ansB; L-asparaginase [EC:3.5.1.1]		1	1	1	1	1	1	1	1	1	1	1	1	1	1	1	1	1	1	1	1	1	1	1	1	1	1	1	1	1	0	1	1	1	1	1	1	1	1	1	1	1	1	0	2	1	1	1
K01425	glsA, GLS; glutaminase [EC:3.5.1.2]		1	0	1	2	0	0	1	0	0	2	0	0	0	4	2	2	2	2	0	1	1	1	2	1	0	0	0	0	3	0	0	1	1	2	2	2	1	1	2	2	2	2	0	0	2	2	1
K01426	E3.5.1.4, amiE; amidase [EC:3.5.1.4]		0	0	1	1	2	0	0	0	0	0	0	0	0	0	0	1	1	0	1	0	2	0	1	0	1	1	0	0	0	0	0	0	0	0	0	0	0	0	0	0	0	0	0	1	0	0	2
K01428	ureC; urease subunit alpha [EC:3.5.1.5]		1	0	1	1	2	1	1	0	1	1	1	1	1	1	0	1	1	1	1	1	1	1	1	1	1	1	1	1	1	0	1	1	1	1	1	1	1	1	1	1	1	1	1	1	1	1	1
K01429	ureB; urease subunit beta [EC:3.5.1.5]		1	0	1	1	1	1	1	0	1	1	1	1	1	1	0	1	1	1	1	1	1	1	1	1	1	1	1	1	1	0	1	1	0	1	1	1	1	1	1	1	1	1	1	1	1	1	1
K01430	ureA; urease subunit gamma [EC:3.5.1.5]		1	0	1	1	1	1	1	0	1	1	1	1	1	1	0	1	1	1	1	1	1	1	1	1	1	1	1	1	1	0	1	1	1	1	1	1	1	1	1	1	1	1	1	1	1	1	1
K01433	purU; formyltetrahydrofolate deformylase [EC:3.5.1.10]		1	1	1	1	1	1	1	1	1	1	1	1	1	1	1	1	1	1	1	1	1	1	1	1	1	1	1	1	1	1	1	1	1	1	1	1	1	1	1	1	1	1	1	1	1	1	1
K01437	ASPA, aspA; aspartoacylase [EC:3.5.1.15]		1	0	1	1	1	1	1	1	1	1	1	1	2	1	1	1	1	1	1	1	1	1	1	1	1	1	1	1	1	1	1	1	1	1	1	1	1	1	1	1	1	1	1	1	1	1	1
K01442	cbh; choloylglycine hydrolase [EC:3.5.1.24]		0	0	0	0	0	0	0	0	0	0	0	1	1	0	0	0	0	0	0	0	0	0	0	0	0	0	0	0	1	0	0	0	0	0	0	0	0	0	0	0	0	0	0	0	0	1	0
K01443	nagA, AMDHD2; N-acetylglucosamine-6-phosphate deacetylase [EC:3.5.1.25]		1	1	1	1	1	1	1	1	1	1	1	1	1	1	1	1	1	1	1	1	1	1	1	1	1	1	1	1	1	1	1	1	1	1	1	1	1	1	1	1	1	1	1	0	1	1	1
K01447	xlyAB; N-acetylmuramoyl-L-alanine amidase [EC:3.5.1.28]		0	0	0	0	0	0	0	0	0	0	0	0	0	0	0	0	0	0	0	0	0	0	0	0	0	0	0	0	0	0	0	0	0	0	0	0	0	0	0	0	0	0	0	0	0	0	0
K01448	amiABC; N-acetylmuramoyl-L-alanine amidase [EC:3.5.1.28]		1	3	1	1	1	1	1	0	1	1	1	1	1	1	1	1	1	1	1	1	1	1	1	1	1	1	1	1	1	0	1	1	0	2	2	2	1	1	2	2	1	1	1	1	1	1	1
K01455	E3.5.1.49; formamidase [EC:3.5.1.49]		1	0	2	1	0	0	0	0	0	0	0	0	0	1	0	2	1	0	0	0	1	2	1	1	0	0	0	0	1	0	0	0	1	1	1	1	1	1	1	1	0	1	0	0	1	0	1
K01457	atzF; allophanate hydrolase [EC:3.5.1.54]		0	0	0	0	0	0	0	0	0	0	0	0	0	0	0	0	0	0	0	0	0	0	0	0	0	0	0	0	0	0	0	0	0	0	0	0	0	0	0	0	0	0	0	0	0	0	0
K01462	PDF, def; peptide deformylase [EC:3.5.1.88]		2	1	2	2	1	1	1	2	2	1	1	2	2	3	1	2	2	2	1	1	2	1	2	1	1	1	1	2	2	2	2	1	1	2	2	2	2	2	2	2	1	2	1	1	2	1	2
K01463	bshB1; N-acetylglucosamine malate deacetylase 1 [EC:3.5.1.-]		0	0	0	0	0	0	0	0	0	0	0	0	0	0	0	0	0	0	0	1	0	0	0	0	0	0	0	0	0	0	0	0	0	0	0	0	0	0	0	0	0	0	0	0	0	0	0
K01464	DPYS, dht, hydA; dihydropyrimidinase [EC:3.5.2.2]		0	0	0	0	0	0	0	0	0	1	0	0	0	0	0	0	0	0	0	0	0	0	0	0	0	0	0	0	0	0	0	0	0	0	0	0	0	0	0	0	1	0	0	0	0	0	0
K01465	URA4, pyrC; dihydroorotase [EC:3.5.2.3]		2	2	2	2	2	2	2	2	2	2	2	2	2	2	2	2	2	2	2	2	2	2	2	2	2	2	2	2	2	2	2	2	2	2	2	2	2	2	2	2	2	2	2	2	2	2	2
K01469	OPLAH, OXP1, oplAH; 5-oxoprolinase (ATP-hydrolysing) [EC:3.5.2.9]		1	1	1	1	0	1	1	0	1	1	1	1	1	1	1	1	1	1	0	1	1	1	1	1	0	0	1	1	1	0	1	1	1	1	1	1	1	1	1	1	1	1	0	0	1	1	1
K01470	E3.5.2.10; creatinine amidohydrolase [EC:3.5.2.10]		2	2	2	2	1	2	2	2	2	2	2	2	2	2	2	2	2	2	2	2	2	2	2	2	2	2	2	2	2	2	2	2	2	2	2	2	2	2	2	2	2	2	2	2	2	2	2
K01476	E3.5.3.1, rocF, arg; arginase [EC:3.5.3.1]		0	0	0	0	0	0	0	0	1	0	0	1	1	0	0	0	0	0	0	1	0	0	0	0	0	0	0	0	0	0	0	0	0	0	0	0	0	0	0	0	0	0	0	0	0	0	0
K01480	speB; agmatinase [EC:3.5.3.11]		2	0	2	2	1	1	1	0	1	2	1	1	1	2	1	3	2	2	1	1	2	2	2	2	1	1	1	2	2	0	2	2	2	2	2	2	3	3	2	2	2	2	1	0	2	2	2
K01485	codA; cytosine/creatinine deaminase [EC:3.5.4.1 3.5.4.21]		2	1	1	1	0	1	1	1	1	1	1	1	1	1	1	1	1	1	0	1	1	1	1	1	0	0	1	1	1	1	1	1	1	1	1	1	1	1	1	1	1	1	0	0	1	1	1
K01487	guaD, GDA; guanine deaminase [EC:3.5.4.3]		0	1	1	2	1	0	0	0	0	0	0	0	0	0	1	1	2	1	3	0	1	0	0	0	2	2	0	0	0	0	0	0	0	0	0	0	0	0	0	0	0	1	0	1	1	1	1
K01488	add, ADA; adenosine deaminase [EC:3.5.4.4]		0	1	0	0	0	0	0	0	0	0	0	0	0	0	0	0	0	0	0	0	0	0	0	0	0	0	0	0	0	0	0	0	0	0	0	0	0	0	0	0	0	0	0	0	0	0	0
K01489	cdd, CDA; cytidine deaminase [EC:3.5.4.5]		0	1	0	0	0	0	0	0	0	0	0	0	0	0	0	0	0	0	0	0	0	0	0	0	0	0	0	0	0	0	0	0	0	0	0	0	0	0	0	0	0	0	0	0	0	0	0
K01491	folD; methylenetetrahydrofolate dehydrogenase (NADP+) / methenyltetrahydrofolate cyclohydrolase [EC:1.5.1.5 3.5.4.9]		1	1	1	1	1	1	1	1	1	1	1	1	1	1	1	1	1	1	1	1	1	1	1	1	1	1	1	1	1	1	1	1	1	1	1	1	1	1	1	1	1	1	1	1	1	1	1
K01494	dcd; dCTP deaminase [EC:3.5.4.13]		2	2	2	1	1	1	1	1	1	1	1	1	1	2	2	2	1	1	2	1	2	2	2	2	1	1	1	1	2	1	1	1	2	2	2	2	1	1	2	2	1	2	1	1	2	2	2
K01495	GCH1, folE; GTP cyclohydrolase IA [EC:3.5.4.16]		1	1	1	1	1	1	1	1	1	1	1	1	1	1	0	1	1	1	1	1	1	1	1	1	1	1	1	1	1	1	1	1	1	1	1	1	1	1	1	1	1	1	1	1	1	1	1
K01497	ribA, RIB1; GTP cyclohydrolase II [EC:3.5.4.25]		0	0	0	0	0	0	0	0	0	0	0	0	0	0	0	0	0	0	0	0	0	0	0	0	0	0	0	0	0	0	0	0	0	0	0	0	0	0	0	0	0	0	0	0	0	0	0
K01501	E3.5.5.1; nitrilase [EC:3.5.5.1]		1	1	1	0	0	0	0	0	0	0	0	1	1	0	0	1	0	1	0	0	1	1	1	1	0	0	0	0	1	0	0	0	0	2	2	2	1	1	2	2	0	0	0	0	0	0	1
K01507	ppa; inorganic pyrophosphatase [EC:3.6.1.1]		2	1	1	2	1	1	1	1	1	2	1	1	2	2	1	1	2	2	1	1	1	1	1	1	1	1	1	2	2	1	2	2	2	2	2	2	1	1	2	2	2	1	1	1	1	2	1
K01512	acyP; acylphosphatase [EC:3.6.1.7]		2	0	1	1	1	1	1	1	1	0	1	1	1	1	1	1	1	0	1	1	1	1	1	1	1	1	1	1	1	1	1	1	1	1	1	1	1	1	1	1	0	1	0	1	1	0	1
K01515	nudF; ADP-ribose diphosphatase [EC:3.6.1.13 3.6.1.-]		1	1	1	1	1	1	1	1	1	1	1	1	1	1	0	1	1	1	1	1	1	1	1	1	1	1	1	1	1	1	1	1	1	1	1	1	1	1	1	1	1	1	1	1	1	1	0
K01519	rdgB, ITPA; XTP/dITP diphosphohydrolase [EC:3.6.1.66]		3	1	2	2	2	2	2	2	2	2	2	2	2	2	2	2	2	2	2	2	2	2	2	2	2	2	2	2	2	2	2	2	2	2	2	2	2	2	2	2	2	2	1	1	2	2	2
K01521	cdh; CDP-diacylglycerol pyrophosphatase [EC:3.6.1.26]		1	0	0	0	0	0	0	0	0	0	0	0	0	0	0	0	0	0	0	0	0	0	0	0	0	0	0	0	0	0	0	0	0	0	0	0	0	0	0	0	0	0	0	0	0	0	0
K01524	ppx-gppA; exopolyphosphatase / guanosine-5'-triphosphate,3'-diphosphate pyrophosphatase [EC:3.6.1.11 3.6.1.40]		1	1	1	1	1	1	1	1	1	1	1	1	1	1	1	1	1	1	1	1	1	1	1	1	1	1	1	1	1	1	1	1	1	1	1	1	1	1	1	1	1	1	1	1	1	1	1
K01531	mgtA, mgtB; P-type Mg2+ transporter [EC:7.2.2.14]		0	0	1	0	0	0	0	0	0	1	0	0	0	1	0	0	0	1	0	0	0	1	0	0	0	0	0	0	2	0	0	0	1	0	0	0	0	0	0	0	1	0	0	0	0	0	0
K01533	copB; P-type Cu2+ transporter [EC:7.2.2.9]		1	1	1	1	1	1	1	1	1	1	1	1	1	1	0	1	1	1	1	1	1	1	1	1	1	1	1	1	1	1	1	1	1	1	1	1	1	1	1	1	2	1	1	1	1	1	1
K01534	zntA; Zn2+/Cd2+-exporting ATPase [EC:7.2.2.12 7.2.2.21]		1	0	1	0	0	0	1	0	0	0	0	1	1	0	0	1	0	0	0	2	1	1	0	1	0	0	1	0	0	0	0	0	1	1	1	1	1	1	1	1	0	0	0	0	0	1	1
K01535	PMA1, PMA2; H+-transporting ATPase [EC:7.1.2.1]		0	0	0	0	0	0	0	0	0	0	0	0	0	0	0	0	0	0	0	0	0	0	0	0	0	0	0	0	0	0	0	0	1	0	0	0	0	0	0	0	0	0	0	0	0	0	0
K01537	ATP2C; P-type Ca2+ transporter type 2C [EC:7.2.2.10]		2	1	3	3	1	1	1	1	1	2	1	1	1	1	2	2	3	2	1	1	1	1	2	1	1	1	1	2	3	0	2	3	1	3	3	3	2	2	3	3	2	2	1	1	2	0	2
K01546	kdpA; potassium-transporting ATPase potassium-binding subunit		0	1	1	1	0	0	0	0	0	1	0	0	0	0	0	1	1	1	0	1	1	1	0	1	0	0	0	1	1	0	1	0	0	0	0	0	0	0	0	0	1	0	0	0	0	0	1
K01547	kdpB; potassium-transporting ATPase ATP-binding subunit [EC:7.2.2.6]		0	1	1	1	0	0	0	0	0	1	0	0	0	0	0	1	1	1	0	1	1	1	0	1	0	0	0	1	1	0	1	0	0	0	0	0	0	0	0	0	1	0	0	0	0	0	1
K01548	kdpC; potassium-transporting ATPase KdpC subunit		0	1	1	1	0	0	0	0	0	1	0	0	0	0	0	1	1	1	0	1	1	1	0	1	0	0	0	1	1	0	1	0	0	0	0	0	0	0	0	0	1	0	0	0	0	0	1
K01551	arsA, ASNA1, GET3; arsenite/tail-anchored protein-transporting ATPase [EC:7.3.2.7 7.3.-.-]		0	1	0	0	0	0	0	0	0	0	0	0	0	0	0	0	0	0	0	0	0	0	0	0	0	0	0	0	0	0	0	0	0	0	0	0	0	0	0	0	0	0	0	0	0	0	0
K01560	E3.8.1.2; 2-haloacid dehalogenase [EC:3.8.1.2]		0	0	0	0	0	0	0	0	0	0	0	0	0	0	0	0	0	0	0	0	0	1	0	1	0	0	0	0	0	0	0	0	0	0	0	0	0	0	0	0	0	0	0	0	0	0	0
K01569	oxdD; oxalate decarboxylase [EC:4.1.1.2]		0	1	0	1	0	0	0	0	0	0	0	0	0	0	0	0	1	0	0	0	0	0	0	0	0	0	0	0	0	0	0	0	0	0	0	0	0	0	0	0	0	0	0	0	0	0	0
K01575	alsD, budA, aldC; acetolactate decarboxylase [EC:4.1.1.5]		0	0	0	0	0	1	0	0	0	0	1	0	1	0	0	0	0	0	0	1	0	0	0	0	0	0	0	1	0	0	1	0	0	0	0	0	0	0	0	0	0	0	0	0	0	0	0
K01576	mdlC; benzoylformate decarboxylase [EC:4.1.1.7]		0	0	0	0	0	0	0	0	0	0	0	0	0	0	0	0	0	0	0	0	0	0	0	0	0	0	0	1	0	0	1	0	0	0	0	0	0	0	0	0	0	0	0	0	0	1	0
K01577	oxc; oxalyl-CoA decarboxylase [EC:4.1.1.8]		0	0	0	0	0	0	0	0	0	0	0	0	0	0	0	0	0	0	0	0	0	0	0	0	0	0	0	0	0	0	0	0	0	0	0	0	0	0	0	0	0	0	0	0	0	0	0
K01580	E4.1.1.15, gadB, gadA, GAD; glutamate decarboxylase [EC:4.1.1.15]		1	0	1	1	0	0	0	1	0	1	0	1	0	3	1	1	1	1	0	0	1	0	1	0	0	0	1	0	1	1	0	1	1	0	0	0	1	1	0	0	1	1	0	0	1	0	1
K01584	adiA; arginine decarboxylase [EC:4.1.1.19]		0	0	0	0	0	0	0	0	0	0	0	0	0	0	0	0	0	0	0	0	0	0	0	0	0	0	0	0	0	0	0	0	0	0	0	0	0	0	0	0	0	0	0	0	0	0	0
K01585	speA; arginine decarboxylase [EC:4.1.1.19]		1	1	1	1	1	1	1	1	1	1	1	1	1	1	1	1	1	1	1	1	1	1	1	1	1	1	1	1	1	1	1	1	1	2	2	2	1	1	2	2	1	1	0	1	1	1	1
K01586	lysA; diaminopimelate decarboxylase [EC:4.1.1.20]		1	1	1	1	1	1	1	1	1	1	1	1	1	1	1	1	1	1	1	1	1	1	1	1	1	1	1	1	1	1	1	1	1	1	1	1	1	1	1	1	1	1	1	1	1	1	1
K01588	purE; 5-(carboxyamino)imidazole ribonucleotide mutase [EC:5.4.99.18]		1	1	1	1	1	1	1	1	1	1	1	1	1	1	1	1	1	1	1	1	1	1	1	1	1	1	1	1	1	1	1	1	1	1	1	1	1	1	1	1	1	1	1	0	1	1	1
K01589	purK; 5-(carboxyamino)imidazole ribonucleotide synthase [EC:6.3.4.18]		1	1	1	1	1	1	1	1	1	1	1	1	1	1	1	1	1	1	1	1	1	1	1	1	1	1	1	1	1	1	1	0	1	1	1	1	1	1	1	1	1	1	1	1	1	1	1
K01590	hdc, HDC; histidine decarboxylase [EC:4.1.1.22]		0	0	0	1	0	0	0	0	0	0	0	0	0	0	0	0	1	0	1	0	0	0	0	0	1	1	0	0	0	0	0	1	0	0	0	0	0	0	0	0	0	0	1	1	0	0	0
K01591	pyrF; orotidine-5'-phosphate decarboxylase [EC:4.1.1.23]		1	1	1	1	1	1	1	1	1	1	1	1	1	1	0	1	1	1	1	1	1	1	1	1	1	1	1	1	1	1	1	1	0	1	1	1	1	1	1	1	1	1	1	0	1	1	1
K01595	ppc; phosphoenolpyruvate carboxylase [EC:4.1.1.31]		1	1	1	1	1	1	1	1	1	1	1	1	1	1	1	1	1	1	1	1	1	1	1	1	1	1	1	1	1	1	1	1	0	1	1	1	1	1	1	1	1	1	1	1	1	1	1
K01599	hemE, UROD; uroporphyrinogen decarboxylase [EC:4.1.1.37]		1	1	1	1	1	1	1	1	1	1	1	1	1	1	1	1	1	1	1	1	1	1	1	1	1	1	1	1	1	1	1	1	1	1	1	1	1	1	1	1	1	1	1	1	1	1	1
K01601	rbcL, cbbL; ribulose-bisphosphate carboxylase large chain [EC:4.1.1.39]		1	1	1	1	1	1	1	1	1	1	1	1	1	1	1	1	1	1	1	1	1	2	1	2	1	1	1	1	1	1	1	1	1	1	1	1	1	1	1	1	1	1	1	1	1	1	1
K01602	rbcS, cbbS; ribulose-bisphosphate carboxylase small chain [EC:4.1.1.39]		1	1	1	1	1	1	1	1	1	1	1	1	1	1	1	1	1	1	1	1	1	1	1	1	1	1	1	1	1	1	1	1	1	1	1	1	1	1	1	1	1	1	1	1	1	1	1
K01607	pcaC; 4-carboxymuconolactone decarboxylase [EC:4.1.1.44]		0	0	0	0	0	0	0	1	0	0	0	0	0	0	0	0	0	0	0	0	0	0	0	0	0	0	0	0	0	2	0	0	0	0	0	0	0	0	0	0	0	0	1	0	0	0	0
K01609	trpC; indole-3-glycerol phosphate synthase [EC:4.1.1.48]		1	1	1	1	1	1	1	1	1	1	1	1	1	1	1	1	1	1	1	1	1	1	1	1	1	1	1	1	1	1	1	1	1	1	1	1	1	1	1	1	1	1	0	1	1	1	1
K01611	speD, AMD1; S-adenosylmethionine decarboxylase [EC:4.1.1.50]		1	2	1	3	1	1	1	2	1	1	1	1	2	1	1	1	3	1	1	1	1	1	1	1	1	1	1	1	1	2	1	2	0	1	1	1	1	1	1	1	1	1	1	1	1	0	1
K01613	psd, PISD; phosphatidylserine decarboxylase [EC:4.1.1.65]		0	0	0	0	0	0	0	0	0	0	0	0	0	0	0	0	0	0	1	0	0	0	0	0	1	1	0	0	0	0	0	0	0	0	0	0	0	0	0	0	0	0	0	0	0	0	0
K01619	deoC, DERA; deoxyribose-phosphate aldolase [EC:4.1.2.4]		1	1	1	1	1	1	1	1	1	1	1	1	1	1	1	1	1	1	1	1	1	1	1	1	1	1	1	1	1	1	1	1	1	1	1	1	1	1	1	1	1	1	1	1	1	1	1
K01620	ltaE; threonine aldolase [EC:4.1.2.48]		0	0	0	0	0	0	0	0	0	0	0	0	0	0	0	0	0	0	0	0	0	0	0	1	0	0	0	0	0	0	0	0	0	0	0	0	0	0	0	0	0	0	0	0	0	0	0
K01621	xfp, xpk; xylulose-5-phosphate/fructose-6-phosphate phosphoketolase [EC:4.1.2.9 4.1.2.22]		0	1	1	2	1	1	2	0	1	1	1	2	1	1	1	1	0	1	0	1	1	1	1	1	1	1	1	1	1	0	1	1	1	1	1	1	1	1	1	1	1	1	1	1	1	1	1
K01623	ALDO; fructose-bisphosphate aldolase, class I [EC:4.1.2.13]		0	0	1	0	0	0	0	1	0	2	0	1	1	0	1	1	0	0	0	0	1	1	1	1	0	0	1	0	0	1	0	0	0	1	1	1	1	1	1	1	2	1	0	0	1	1	1
K01624	FBA, fbaA; fructose-bisphosphate aldolase, class II [EC:4.1.2.13]		1	1	1	1	1	1	1	1	2	1	1	1	1	1	0	1	1	1	1	1	1	2	1	1	1	1	1	1	1	1	1	1	1	1	1	1	1	1	1	1	1	1	1	1	1	1	1
K01625	eda; 2-dehydro-3-deoxyphosphogluconate aldolase / (4S)-4-hydroxy-2-oxoglutarate aldolase [EC:4.1.2.14 4.1.3.42]		0	1	1	1	1	1	1	1	1	1	1	1	1	0	1	1	1	1	1	1	1	1	1	1	1	1	1	1	1	1	1	1	0	1	1	1	1	1	1	1	1	1	0	1	1	1	1
K01626	E2.5.1.54, aroF, aroG, aroH; 3-deoxy-7-phosphoheptulonate synthase [EC:2.5.1.54]		1	1	1	1	1	1	1	1	1	1	1	1	1	1	0	1	1	2	1	1	1	1	1	1	1	1	1	1	1	1	1	1	1	1	1	1	1	1	1	1	1	1	1	1	1	1	1
K01627	kdsA; 2-dehydro-3-deoxyphosphooctonate aldolase (KDO 8-P synthase) [EC:2.5.1.55]		1	1	0	1	1	1	1	1	1	1	1	1	1	1	0	0	1	1	1	1	0	1	1	1	1	1	1	0	1	1	0	1	1	1	1	1	1	1	1	1	1	1	0	1	1	1	0
K01628	fucA; L-fuculose-phosphate aldolase [EC:4.1.2.17]		0	0	0	0	1	1	1	1	1	0	1	1	1	0	0	0	0	0	1	1	0	0	0	0	1	1	1	1	0	1	1	0	0	0	0	0	0	0	0	0	0	0	0	1	0	1	0
K01633	folB; 7,8-dihydroneopterin aldolase/epimerase/oxygenase [EC:4.1.2.25 5.1.99.8 1.13.11.81]		1	1	1	1	1	1	1	1	1	1	1	1	1	1	1	1	1	1	1	1	1	1	1	1	1	1	1	1	1	1	1	1	1	1	1	1	1	1	1	1	1	1	1	1	1	1	1
K01637	E4.1.3.1, aceA; isocitrate lyase [EC:4.1.3.1]		0	0	0	0	0	0	0	0	0	0	0	0	0	0	0	0	0	0	0	0	0	0	0	0	0	0	0	0	0	0	0	0	0	0	0	0	0	0	0	0	0	0	0	0	0	0	0
K01640	HMGCL, hmgL; hydroxymethylglutaryl-CoA lyase [EC:4.1.3.4]		0	0	0	0	0	0	0	0	0	0	0	0	0	0	0	0	0	0	0	0	0	0	0	0	0	0	0	0	0	0	0	0	0	0	0	0	0	0	0	0	0	0	0	0	0	0	0
K01647	CS, gltA; citrate synthase [EC:2.3.3.1]		1	1	1	1	1	1	1	1	1	1	1	1	1	1	0	1	1	1	1	1	1	1	1	1	1	1	1	1	1	1	1	1	1	1	1	1	1	1	1	1	1	1	1	1	1	1	1
K01649	leuA, IMS; 2-isopropylmalate synthase [EC:2.3.3.13]		1	2	1	1	1	1	1	1	1	1	1	1	1	2	1	1	1	2	1	1	1	1	1	1	1	1	1	1	1	1	1	1	1	1	1	1	1	1	1	1	1	1	1	1	1	1	1
K01652	E2.2.1.6L, ilvB, ilvG, ilvI; acetolactate synthase I/II/III large subunit [EC:2.2.1.6]		1	1	1	1	1	1	1	1	1	2	1	1	1	1	1	2	1	3	1	1	1	1	1	1	1	1	1	2	1	0	2	1	1	1	1	1	2	2	1	1	2	1	1	1	1	2	1
K01653	E2.2.1.6S, ilvH, ilvN; acetolactate synthase I/III small subunit [EC:2.2.1.6]		1	1	1	1	1	1	1	1	1	1	1	1	1	1	1	1	1	1	1	1	1	1	1	1	1	1	1	1	1	1	1	1	1	1	1	1	1	1	1	1	1	1	1	1	1	1	1
K01654	neuB, nnaB; N-acetylneuraminate synthase [EC:2.5.1.56]		0	0	0	0	0	0	0	0	0	0	0	0	0	0	0	0	0	0	0	0	0	0	0	0	0	0	0	0	0	0	0	0	0	0	0	0	0	0	0	0	0	0	0	0	0	0	0
K01657	trpE; anthranilate synthase component I [EC:4.1.3.27]		1	1	1	1	1	1	1	1	1	1	1	1	1	1	1	1	1	1	1	1	1	1	1	1	1	1	1	1	1	1	1	1	0	1	1	1	1	1	1	1	1	1	1	1	1	1	1
K01658	trpG; anthranilate synthase component II [EC:4.1.3.27]		1	1	1	1	1	1	1	1	1	1	1	1	1	1	1	1	1	1	1	1	1	1	1	1	1	1	1	1	1	1	1	1	1	1	1	1	1	1	1	1	1	0	1	1	0	1	1
K01661	menB; naphthoate synthase [EC:4.1.3.36]		1	1	1	1	1	1	1	1	1	1	1	1	1	1	1	1	1	1	1	1	1	1	1	1	1	1	1	1	1	1	1	1	1	1	1	1	1	1	1	1	1	1	1	1	1	1	1
K01662	dxs; 1-deoxy-D-xylulose-5-phosphate synthase [EC:2.2.1.7]		1	1	1	1	1	1	1	1	1	1	1	1	1	1	1	1	1	1	1	1	1	1	1	1	1	1	1	1	1	1	1	1	1	1	1	1	1	1	1	1	1	1	1	1	1	1	1
K01665	pabB; para-aminobenzoate synthetase component I [EC:2.6.1.85]		1	1	1	1	1	1	1	1	1	1	1	1	0	1	0	1	1	1	1	1	1	1	1	1	1	1	1	1	1	1	1	1	1	1	1	1	1	1	1	1	1	1	0	1	1	1	1
K01666	mhpE; 4-hydroxy 2-oxovalerate aldolase [EC:4.1.3.39]		0	0	0	0	0	0	0	0	1	0	0	1	0	0	0	0	0	0	0	0	0	0	0	1	0	0	0	0	0	0	0	0	0	0	0	0	0	0	0	0	0	0	0	0	0	0	0
K01669	phr, PHR1; deoxyribodipyrimidine photo-lyase [EC:4.1.99.3]		3	2	2	3	3	3	3	2	3	2	3	3	3	3	1	2	3	2	3	3	2	3	2	3	3	3	2	3	3	2	3	3	3	3	3	3	2	2	3	3	2	2	1	3	2	3	2
K01673	cynT, can; carbonic anhydrase [EC:4.2.1.1]		2	1	3	1	2	1	1	0	0	1	1	0	0	2	2	2	1	2	2	1	1	1	2	1	2	2	1	1	2	0	1	2	3	2	2	2	2	2	2	2	1	3	2	2	3	0	2
K01674	cah; carbonic anhydrase [EC:4.2.1.1]		0	1	0	0	1	0	0	1	0	0	0	0	0	0	0	0	0	0	0	0	0	0	0	0	1	0	0	0	0	1	0	0	0	0	0	0	0	0	0	0	0	0	0	0	0	0	0
K01679	E4.2.1.2B, fumC, FH; fumarate hydratase, class II [EC:4.2.1.2]		1	1	1	1	1	1	1	1	1	1	1	2	1	1	1	1	1	1	1	1	1	1	1	1	1	1	1	1	1	1	1	2	1	1	1	1	1	1	1	1	1	1	1	2	1	1	1
K01681	ACO, acnA; aconitate hydratase [EC:4.2.1.3]		1	0	1	0	0	0	0	1	0	1	0	0	0	0	1	1	0	0	0	0	1	0	1	0	0	0	0	0	0	1	0	0	0	1	1	1	2	2	1	1	1	1	0	0	1	0	1
K01682	acnB; aconitate hydratase 2 / 2-methylisocitrate dehydratase [EC:4.2.1.3 4.2.1.99]		1	1	1	1	2	1	1	1	1	1	1	1	1	1	1	1	1	1	1	1	1	1	1	1	1	2	1	1	1	1	1	1	1	1	1	1	1	1	1	1	1	1	0	0	1	1	1
K01687	ilvD; dihydroxy-acid dehydratase [EC:4.2.1.9]		1	1	1	1	1	1	1	1	1	1	1	1	1	1	0	1	1	1	1	1	1	1	1	1	1	1	1	1	1	1	1	1	1	1	1	1	1	1	1	1	1	1	1	1	1	1	1
K01689	ENO, eno; enolase [EC:4.2.1.11]		1	1	1	1	1	2	1	1	1	1	2	1	1	1	1	1	1	1	1	1	1	1	1	1	1	1	2	1	1	2	1	1	1	1	1	1	1	1	1	1	1	1	1	1	1	1	1
K01693	hisB; imidazoleglycerol-phosphate dehydratase [EC:4.2.1.19]		1	1	1	1	1	1	1	1	1	1	1	1	1	1	1	1	1	1	1	1	1	1	1	1	1	1	1	1	1	1	1	1	1	1	1	1	1	1	1	1	1	1	1	1	1	1	1
K01695	trpA; tryptophan synthase alpha chain [EC:4.2.1.20]		1	1	1	1	1	1	1	1	1	1	1	1	1	1	1	1	1	1	1	1	1	1	1	1	1	1	1	1	1	1	1	1	1	1	1	1	1	1	1	1	1	1	1	1	1	1	1
K01696	trpB; tryptophan synthase beta chain [EC:4.2.1.20]		1	1	1	1	1	1	1	1	1	1	1	1	1	1	0	1	1	1	1	1	1	1	1	1	1	1	1	1	1	1	1	1	1	1	1	1	1	1	1	1	1	1	0	1	1	1	1
K01698	hemB, ALAD; porphobilinogen synthase [EC:4.2.1.24]		1	1	1	1	1	1	1	1	1	1	1	2	1	1	1	1	1	2	1	1	1	1	1	1	1	1	1	1	1	1	1	1	1	1	1	1	1	1	1	1	1	1	1	1	1	1	1
K01703	leuC, IPMI-L; 3-isopropylmalate/(R)-2-methylmalate dehydratase large subunit [EC:4.2.1.33 4.2.1.35]		1	1	1	1	1	1	1	1	1	1	1	1	1	1	1	1	1	1	1	1	1	1	1	1	1	1	1	1	1	1	1	1	1	1	1	1	1	1	1	1	1	1	1	0	1	1	1
K01704	leuD, IPMI-S; 3-isopropylmalate/(R)-2-methylmalate dehydratase small subunit [EC:4.2.1.33 4.2.1.35]		1	1	1	1	1	1	1	1	1	1	1	1	1	1	1	1	1	1	1	1	1	1	1	1	1	1	1	1	1	1	1	1	1	1	1	1	1	1	1	1	1	1	1	0	1	1	1
K01709	rfbG; CDP-glucose 4,6-dehydratase [EC:4.2.1.45]		0	1	1	0	0	0	1	1	1	1	0	1	0	0	0	1	0	1	1	0	1	0	1	0	0	0	1	1	1	1	1	0	1	0	0	0	3	3	0	0	1	1	0	0	1	1	1
K01710	rfbB, rmlB, rffG; dTDP-glucose 4,6-dehydratase [EC:4.2.1.46]		1	1	1	1	2	1	1	2	1	1	1	1	1	1	1	1	1	1	1	2	1	1	2	1	1	1	1	1	1	2	1	1	0	1	1	1	1	1	1	1	1	1	0	1	1	1	1
K01711	gmd, GMDS; GDPmannose 4,6-dehydratase [EC:4.2.1.47]		2	1	1	1	1	3	1	1	1	1	3	2	1	1	1	1	1	1	2	4	2	1	1	1	2	2	6	1	1	1	1	0	3	2	2	2	2	2	2	2	1	1	1	1	1	1	1
K01712	hutU, UROC1; urocanate hydratase [EC:4.2.1.49]		0	0	0	0	0	0	0	0	0	0	0	0	0	0	0	0	0	0	0	0	0	0	0	0	0	0	0	0	0	0	0	0	0	0	0	0	0	0	0	0	0	0	0	0	0	0	0
K01714	dapA; 4-hydroxy-tetrahydrodipicolinate synthase [EC:4.3.3.7]		1	1	1	1	1	1	1	2	1	1	1	1	1	1	1	1	1	1	1	1	1	1	1	1	1	2	1	1	1	2	1	1	0	1	1	1	1	1	1	1	1	1	1	1	1	1	1
K01715	crt; enoyl-CoA hydratase [EC:4.2.1.17]		0	0	0	0	0	0	0	0	0	0	0	0	0	0	0	0	0	0	0	0	0	0	0	0	0	0	0	0	0	0	0	0	0	0	0	0	0	0	0	0	0	0	0	0	0	0	0
K01720	prpD; 2-methylcitrate dehydratase [EC:4.2.1.79]		0	0	0	0	0	0	0	0	0	0	0	0	0	0	0	0	0	0	0	0	0	0	0	0	0	0	0	0	0	0	0	0	0	0	0	0	0	0	0	0	0	0	0	0	0	0	0
K01721	nthA; nitrile hydratase subunit alpha [EC:4.2.1.84]		0	0	0	0	0	0	0	0	0	0	0	0	0	0	0	0	0	0	0	0	0	0	0	0	0	0	0	0	0	0	0	0	0	0	0	0	0	0	0	0	0	0	0	0	0	0	0
K01724	PCBD, phhB; 4a-hydroxytetrahydrobiopterin dehydratase [EC:4.2.1.96]		1	1	3	1	1	1	1	1	1	1	1	1	3	1	0	1	1	2	1	1	2	1	1	1	1	1	1	1	2	1	1	1	2	2	2	2	2	2	2	2	1	1	1	1	1	2	2
K01725	cynS; cyanate lyase [EC:4.2.1.104]		0	1	0	1	1	0	1	0	0	0	0	0	0	1	0	1	1	1	1	1	0	0	0	0	0	0	0	1	1	0	1	1	1	1	1	1	0	0	1	1	0	0	1	0	0	1	0
K01733	thrC; threonine synthase [EC:4.2.3.1]		2	2	2	2	2	2	2	2	2	2	2	2	2	2	2	2	2	2	2	2	2	2	2	2	2	2	2	2	2	2	2	2	2	2	2	2	2	2	2	2	2	2	1	2	2	2	2
K01735	aroB; 3-dehydroquinate synthase [EC:4.2.3.4]		1	1	1	1	1	1	1	1	1	1	1	1	1	1	1	2	1	1	1	1	1	1	1	1	1	1	1	1	1	1	1	1	1	1	1	1	1	1	1	1	1	1	1	1	1	1	1
K01736	aroC; chorismate synthase [EC:4.2.3.5]		1	1	1	1	1	1	1	1	1	1	1	1	1	1	1	1	1	1	1	1	1	1	1	1	1	1	1	1	1	1	1	1	1	1	1	1	2	2	1	1	1	1	1	1	1	1	1
K01737	queD, ptpS, PTS; 6-pyruvoyltetrahydropterin/6-carboxytetrahydropterin synthase [EC:4.2.3.12 4.1.2.50]		2	2	2	2	2	2	2	2	2	2	2	2	2	3	1	2	2	2	2	2	2	2	2	2	2	2	2	2	2	2	2	2	2	2	2	2	2	2	2	2	3	2	2	2	2	2	2
K01738	cysK; cysteine synthase [EC:2.5.1.47]		3	2	3	4	2	2	2	2	2	3	2	2	2	2	2	2	4	2	2	2	2	2	2	2	2	2	2	2	2	2	2	3	2	2	2	2	2	2	2	2	3	3	2	2	3	2	2
K01740	metY; O-acetylhomoserine (thiol)-lyase [EC:2.5.1.49]		0	1	1	1	0	0	0	0	0	1	0	0	0	0	0	0	1	0	0	0	0	0	0	0	0	0	0	0	0	0	0	0	0	0	0	0	0	0	0	0	1	1	0	0	1	0	0
K01749	hemC, HMBS; hydroxymethylbilane synthase [EC:2.5.1.61]		1	1	1	1	1	1	1	1	1	1	1	1	1	1	1	1	1	1	1	1	1	1	1	1	1	1	1	1	1	1	1	1	1	1	1	1	1	1	1	1	1	1	1	1	1	1	1
K01752	E4.3.1.17, sdaA, sdaB, tdcG; L-serine dehydratase [EC:4.3.1.17]		0	0	0	0	0	0	0	0	0	0	0	0	0	0	0	0	0	0	0	0	0	0	0	0	0	0	0	0	0	0	0	0	0	0	0	0	0	0	0	0	0	0	0	0	0	0	0
K01754	E4.3.1.19, ilvA, tdcB; threonine dehydratase [EC:4.3.1.19]		2	0	1	1	1	1	1	1	1	1	1	1	1	1	1	1	1	1	1	1	1	1	1	1	1	1	1	1	1	1	1	1	1	1	1	1	1	1	1	1	1	1	1	1	1	1	1
K01755	argH, ASL; argininosuccinate lyase [EC:4.3.2.1]		1	2	1	1	1	1	1	1	1	1	1	1	1	1	1	1	1	1	1	1	1	1	1	1	1	1	1	1	1	1	1	1	1	1	1	1	1	1	1	1	1	1	1	1	1	1	1
K01756	purB, ADSL; adenylosuccinate lyase [EC:4.3.2.2]		1	1	1	1	1	1	1	1	1	1	1	1	1	1	1	1	1	1	1	1	1	1	1	1	1	1	1	1	1	1	1	1	1	1	1	1	1	1	1	1	1	1	1	0	1	1	1
K01759	GLO1, gloA; lactoylglutathione lyase [EC:4.4.1.5]		1	1	1	2	1	1	2	1	1	2	1	1	1	1	1	1	2	2	1	1	1	1	1	2	1	1	1	1	1	1	1	1	1	1	1	1	1	1	1	1	2	1	1	1	1	1	1
K01768	E4.6.1.1; adenylate cyclase [EC:4.6.1.1]		4	3	4	5	4	1	2	1	4	4	1	4	8	4	3	4	5	4	3	2	3	3	4	3	3	3	1	1	4	2	1	8	3	4	4	4	3	3	4	4	4	5	2	2	5	7	4
K01770	ispF; 2-C-methyl-D-erythritol 2,4-cyclodiphosphate synthase [EC:4.6.1.12]		0	1	1	1	1	1	1	1	1	1	1	1	1	0	1	1	1	1	1	1	1	1	1	1	1	1	1	1	0	1	1	1	0	0	0	0	1	1	0	0	1	1	1	1	1	1	1
K01772	hemH, FECH; protoporphyrin/coproporphyrin ferrochelatase [EC:4.98.1.1 4.99.1.9]		1	1	1	2	1	2	2	1	2	1	2	2	2	2	1	1	2	1	1	2	1	1	1	1	1	1	2	2	1	1	2	1	1	1	1	1	1	1	1	1	1	1	1	0	1	1	1
K01775	alr; alanine racemase [EC:5.1.1.1]		1	1	1	1	1	1	1	1	1	1	1	1	1	1	1	1	1	0	1	1	1	1	1	1	1	1	1	1	1	1	1	1	1	1	1	1	1	1	1	1	1	1	2	1	1	0	1
K01776	murI; glutamate racemase [EC:5.1.1.3]		1	1	1	1	1	1	1	1	1	1	1	1	1	1	1	1	1	1	1	1	1	1	1	1	1	1	1	1	1	1	1	1	0	1	1	1	1	1	1	1	1	1	1	1	1	1	1
K01777	prdF; proline racemase [EC:5.1.1.4]		0	0	0	0	0	0	0	0	0	0	0	0	0	0	0	0	0	0	0	0	0	0	0	0	0	0	0	0	0	0	0	0	0	0	0	0	0	0	0	0	0	0	0	0	0	0	0
K01778	dapF; diaminopimelate epimerase [EC:5.1.1.7]		1	1	1	1	1	1	1	1	1	1	1	1	1	1	0	1	1	1	1	1	1	1	1	1	1	1	1	1	1	1	1	1	1	1	1	1	1	1	1	1	1	1	1	1	1	1	1
K01783	rpe, RPE; ribulose-phosphate 3-epimerase [EC:5.1.3.1]		1	1	1	1	1	1	1	1	1	1	1	1	1	1	1	1	1	1	1	1	1	1	1	1	1	1	1	1	1	1	1	1	1	1	1	1	1	1	1	1	1	1	1	1	1	1	1
K01784	galE, GALE; UDP-glucose 4-epimerase [EC:5.1.3.2]		1	1	5	3	1	1	2	1	1	4	1	2	1	1	1	4	3	2	1	1	4	2	4	2	1	1	3	2	1	0	2	2	1	2	2	2	2	2	2	2	4	5	0	1	5	1	4
K01785	galM, GALM; aldose 1-epimerase [EC:5.1.3.3]		0	0	0	0	0	0	0	0	0	0	0	0	0	0	0	0	0	0	0	0	0	0	0	0	0	0	0	0	0	0	0	0	0	0	0	0	1	1	0	0	0	0	0	0	0	0	0
K01788	nanE; N-acylglucosamine-6-phosphate 2-epimerase [EC:5.1.3.9]		1	1	1	1	1	1	1	1	1	1	1	1	1	1	1	1	1	1	1	1	1	1	1	1	1	1	1	1	1	1	1	1	1	1	1	1	1	1	1	1	1	1	1	1	1	1	1
K01790	rfbC, rmlC; dTDP-4-dehydrorhamnose 3,5-epimerase [EC:5.1.3.13]		2	2	2	1	1	2	2	2	2	1	2	2	1	1	1	2	1	1	2	1	1	3	3	1	1	1	2	2	1	2	2	2	0	1	1	1	1	1	1	1	1	2	0	1	2	2	2
K01791	wecB; UDP-N-acetylglucosamine 2-epimerase (non-hydrolysing) [EC:5.1.3.14]		1	1	1	1	1	1	1	1	1	1	1	1	1	1	1	1	1	1	1	1	1	1	1	1	0	1	1	1	1	1	1	0	1	1	1	1	1	1	1	1	1	1	1	1	1	1	1
K01798	alr-murF; Alr-MurF fusion protein [EC:5.1.1.1 6.3.2.10]		0	0	0	0	0	0	0	0	0	0	0	0	0	0	0	0	0	1	0	0	0	0	0	0	0	0	0	0	0	0	0	0	0	0	0	0	0	0	0	0	0	0	0	0	0	1	0
K01799	nicE, maiA; maleate isomerase [EC:5.2.1.1]		0	0	0	0	0	0	0	0	0	0	0	0	1	0	0	0	0	0	0	1	0	0	0	0	0	0	0	0	0	0	0	1	0	0	0	0	0	0	0	0	0	0	0	0	0	0	0
K01800	maiA, GSTZ1; maleylacetoacetate isomerase [EC:5.2.1.2]		0	0	0	0	0	0	0	0	0	0	0	0	0	0	0	0	0	0	0	0	0	0	0	0	0	0	0	0	0	0	0	0	0	0	0	0	0	0	0	0	0	0	0	0	0	0	0
K01803	TPI, tpiA; triosephosphate isomerase (TIM) [EC:5.3.1.1]		1	1	1	1	1	1	1	1	1	1	1	1	1	1	1	1	1	1	1	1	1	1	1	1	1	1	1	1	1	1	1	1	0	1	1	1	1	1	1	1	1	1	1	1	1	1	1
K01807	rpiA; ribose 5-phosphate isomerase A [EC:5.3.1.6]		2	1	1	1	1	1	1	1	1	1	1	1	1	1	1	1	1	1	1	1	1	1	1	1	1	1	1	1	1	1	1	1	1	1	1	1	1	1	1	1	1	1	1	1	1	1	1
K01809	manA, MPI; mannose-6-phosphate isomerase [EC:5.3.1.8]		1	0	0	1	0	0	0	0	0	0	0	0	0	0	0	0	1	0	0	0	0	0	0	0	0	0	0	0	1	0	0	0	1	1	1	1	0	0	1	1	0	0	0	0	0	0	0
K01810	GPI, pgi; glucose-6-phosphate isomerase [EC:5.3.1.9]		1	1	1	1	1	1	1	1	1	2	1	1	1	1	2	1	1	1	1	1	1	1	2	1	1	1	1	1	1	1	1	1	1	1	1	1	1	1	1	1	2	2	1	1	2	1	1
K01813	rhaA; L-rhamnose isomerase [EC:5.3.1.14]		0	0	0	0	0	0	0	0	0	0	0	0	0	0	0	0	0	0	0	1	0	0	0	0	0	0	0	0	0	0	0	0	0	0	0	0	0	0	0	0	0	0	0	0	0	0	0
K01814	hisA; phosphoribosylformimino-5-aminoimidazole carboxamide ribotide isomerase [EC:5.3.1.16]		1	1	1	1	1	1	1	1	1	1	1	1	2	1	1	1	1	1	1	1	1	1	1	1	1	1	1	1	1	1	1	1	1	1	1	1	1	1	1	1	1	1	1	1	1	1	1
K01817	trpF; phosphoribosylanthranilate isomerase [EC:5.3.1.24]		1	1	1	1	1	1	2	1	1	1	1	1	2	1	0	1	1	1	1	1	1	1	1	1	1	1	1	1	1	1	1	1	1	1	1	1	1	1	1	1	1	1	1	1	1	1	1
K01820	rhaA; L-rhamnose isomerase / sugar isomerase [EC:5.3.1.14 5.3.1.-]		0	0	0	0	0	0	0	0	0	0	0	0	0	0	0	0	0	0	0	0	0	0	0	0	0	0	0	0	0	0	0	0	0	0	0	0	1	0	0	0	0	0	0	0	0	0	0
K01821	praC, xylH; 4-oxalocrotonate tautomerase [EC:5.3.2.6]		0	0	0	1	0	0	0	0	0	0	0	0	0	0	1	1	1	0	0	0	2	0	0	0	0	0	0	0	0	0	0	0	0	0	0	0	0	0	0	0	0	0	0	0	0	0	2
K01823	idi, IDI; isopentenyl-diphosphate Delta-isomerase [EC:5.3.3.2]		0	1	0	0	0	0	0	0	0	0	0	0	0	0	0	0	0	0	0	0	0	0	0	0	0	0	0	0	0	0	0	0	0	0	0	0	0	0	0	0	0	0	0	0	0	0	0
K01835	pgm; phosphoglucomutase [EC:5.4.2.2]		1	1	1	1	1	1	1	1	1	1	1	1	2	1	1	1	1	1	1	1	1	1	1	1	1	1	1	1	1	1	1	1	1	1	1	1	1	1	1	1	1	1	1	1	1	1	1
K01840	manB; phosphomannomutase [EC:5.4.2.8]		0	0	0	0	0	0	0	0	0	0	0	0	0	0	0	0	0	0	0	0	0	0	0	0	0	0	0	0	0	0	0	0	0	0	0	0	1	1	0	0	0	0	0	0	0	0	0
K01845	hemL; glutamate-1-semialdehyde 2,1-aminomutase [EC:5.4.3.8]		1	1	1	3	1	1	1	1	1	1	1	1	1	1	1	1	3	1	1	1	1	1	1	1	1	1	2	1	1	1	1	1	0	1	1	1	1	1	1	1	1	1	0	1	1	1	1
K01854	glf; UDP-galactopyranose mutase [EC:5.4.99.9]		0	0	1	0	0	0	0	0	0	0	0	0	0	0	2	2	0	2	0	0	2	0	1	0	0	0	0	0	0	0	0	0	0	0	0	0	1	1	0	0	0	1	0	0	1	0	2
K01866	YARS, tyrS; tyrosyl-tRNA synthetase [EC:6.1.1.1]		1	1	1	1	1	1	1	1	1	1	1	1	1	1	0	1	1	1	1	1	1	1	1	1	1	1	1	1	1	1	1	1	1	1	1	1	1	1	1	1	1	1	1	0	1	1	1
K01867	WARS, trpS; tryptophanyl-tRNA synthetase [EC:6.1.1.2]		1	1	1	1	1	1	1	1	1	1	1	1	1	1	1	1	1	1	1	1	1	1	1	1	1	1	1	1	1	1	1	1	1	1	1	1	1	1	1	1	1	1	1	1	1	1	1
K01868	TARS, thrS; threonyl-tRNA synthetase [EC:6.1.1.3]		1	1	1	1	1	1	1	1	1	1	1	1	1	1	0	1	1	1	1	1	1	1	1	1	1	1	1	1	1	1	1	1	1	1	1	1	2	2	1	1	1	1	1	1	1	1	1
K01869	LARS, leuS; leucyl-tRNA synthetase [EC:6.1.1.4]		0	1	1	1	1	1	1	1	1	1	1	1	1	1	1	1	1	1	1	1	1	1	1	1	1	1	1	1	1	1	1	1	0	1	1	1	1	1	1	1	1	1	1	1	1	1	1
K01870	IARS, ileS; isoleucyl-tRNA synthetase [EC:6.1.1.5]		1	1	1	1	1	1	1	1	1	1	1	1	1	1	0	1	1	1	1	1	1	1	1	1	1	1	1	1	1	1	1	1	0	1	1	1	1	1	1	1	1	1	1	1	1	1	1
K01872	AARS, alaS; alanyl-tRNA synthetase [EC:6.1.1.7]		1	1	1	1	1	1	1	1	1	1	1	1	0	1	1	1	1	1	1	1	1	0	1	1	1	1	1	1	1	1	1	1	1	1	1	1	1	1	1	1	1	1	0	0	1	1	1
K01873	VARS, valS; valyl-tRNA synthetase [EC:6.1.1.9]		1	1	1	1	1	1	1	1	1	1	1	1	1	1	1	1	1	1	1	1	1	1	1	1	1	1	1	1	1	1	1	1	0	1	1	1	1	1	1	1	1	2	1	0	2	1	1
K01874	MARS, metG; methionyl-tRNA synthetase [EC:6.1.1.10]		1	1	1	1	1	1	1	1	1	1	1	1	1	1	1	1	1	1	1	1	1	1	1	1	1	1	1	1	1	1	1	1	1	1	1	1	1	1	1	1	1	1	1	1	1	1	1
K01875	SARS, serS; seryl-tRNA synthetase [EC:6.1.1.11]		1	1	1	1	1	1	0	1	1	1	1	1	1	1	1	1	1	1	1	1	1	1	1	1	1	1	1	1	1	1	1	1	1	1	1	1	1	1	1	1	1	1	1	1	1	1	1
K01876	DARS2, aspS; aspartyl-tRNA synthetase [EC:6.1.1.12]		1	1	1	1	1	1	1	1	1	1	1	1	1	1	1	1	1	1	1	1	1	1	1	1	1	1	1	1	1	1	1	1	1	1	1	1	1	1	1	1	1	1	1	1	1	1	1
K01878	glyQ; glycyl-tRNA synthetase alpha chain [EC:6.1.1.14]		1	1	1	1	1	1	1	1	1	1	1	1	1	1	1	1	1	1	1	1	1	1	1	1	1	1	1	1	1	1	1	1	1	1	1	1	1	1	1	1	1	1	1	1	1	1	1
K01879	glyS; glycyl-tRNA synthetase beta chain [EC:6.1.1.14]		2	1	1	1	1	1	1	1	1	1	1	1	1	1	1	1	1	1	1	1	1	1	1	1	1	1	1	1	1	1	1	1	0	1	1	1	1	1	1	1	1	1	1	1	1	1	1
K01880	GARS, glyS1; glycyl-tRNA synthetase [EC:6.1.1.14]		0	0	0	0	0	0	0	0	0	0	0	0	0	0	0	0	0	0	0	0	0	0	0	0	0	0	0	0	0	0	0	0	0	0	0	0	0	0	0	0	0	0	0	0	0	0	0
K01881	PARS, proS; prolyl-tRNA synthetase [EC:6.1.1.15]		1	1	1	1	1	1	1	1	1	1	1	1	1	1	1	1	1	1	1	1	1	1	1	1	1	1	1	1	1	1	1	1	0	1	1	1	1	1	1	1	1	1	1	1	1	1	1
K01883	CARS, cysS; cysteinyl-tRNA synthetase [EC:6.1.1.16]		1	1	1	1	1	1	1	1	1	1	1	1	1	1	1	1	1	1	1	1	1	2	1	1	1	1	1	1	1	1	1	1	1	1	1	1	1	1	1	1	1	1	1	1	1	1	1
K01885	EARS, gltX; glutamyl-tRNA synthetase [EC:6.1.1.17]		1	1	2	2	2	2	2	2	2	2	2	2	2	2	2	2	2	2	2	2	2	2	2	2	2	2	2	2	2	2	2	1	2	2	2	2	2	2	2	2	2	2	1	2	2	2	2
K01887	RARS, argS; arginyl-tRNA synthetase [EC:6.1.1.19]		1	1	1	1	1	1	1	1	1	1	1	1	1	1	1	1	1	1	1	1	1	1	1	1	1	1	1	1	1	1	1	1	0	1	1	1	1	1	1	1	1	1	1	1	1	1	1
K01889	FARSA, pheS; phenylalanyl-tRNA synthetase alpha chain [EC:6.1.1.20]		2	1	1	1	1	1	1	1	1	1	1	1	1	1	1	1	1	1	1	1	1	1	1	1	1	1	1	1	1	1	1	1	2	1	1	1	1	1	1	1	1	1	1	1	1	1	1
K01890	FARSB, pheT; phenylalanyl-tRNA synthetase beta chain [EC:6.1.1.20]		1	1	1	1	1	1	1	1	1	1	1	1	1	1	1	1	1	1	1	1	1	1	1	1	1	1	1	1	1	0	1	1	1	1	1	1	1	1	1	1	1	1	1	3	1	1	1
K01892	HARS, hisS; histidyl-tRNA synthetase [EC:6.1.1.21]		1	1	1	1	1	1	1	1	1	1	1	1	1	1	0	1	1	1	1	1	1	1	1	1	2	1	1	1	1	1	1	1	1	1	1	1	1	1	1	1	1	1	0	1	1	1	1
K01893	NARS, asnS; asparaginyl-tRNA synthetase [EC:6.1.1.22]		0	1	0	0	0	0	0	0	0	0	0	0	0	0	0	0	0	0	0	0	0	0	0	0	0	0	0	0	0	0	0	0	0	0	0	0	0	0	0	0	0	0	0	0	0	0	0
K01894	gluQ; glutamyl-Q tRNA(Asp) synthetase [EC:6.1.1.-]		0	1	0	0	0	0	0	0	0	0	0	0	0	0	0	0	0	0	0	0	0	0	0	0	0	0	0	0	0	0	0	0	0	0	0	0	0	0	0	0	0	0	0	0	0	0	0
K01895	ACSS1_2, acs; acetyl-CoA synthetase [EC:6.2.1.1]		1	1	1	1	1	1	1	0	1	1	1	1	1	1	1	1	1	1	1	1	1	1	1	1	1	1	1	2	1	0	2	1	1	1	1	1	1	1	1	1	1	1	1	1	1	1	1
K01897	ACSL, fadD; long-chain acyl-CoA synthetase [EC:6.2.1.3]		2	1	2	2	1	1	1	1	1	1	1	1	1	1	2	2	2	2	1	1	2	1	2	2	1	1	1	1	1	1	1	2	2	1	1	1	1	1	1	1	1	1	1	1	1	2	2
K01902	sucD; succinyl-CoA synthetase alpha subunit [EC:6.2.1.5]		0	0	0	0	0	0	0	0	0	0	0	1	0	0	0	0	0	0	0	0	0	0	0	0	0	0	0	0	0	0	0	0	0	0	0	0	0	0	0	0	0	0	0	0	0	0	0
K01911	menE; o-succinylbenzoate---CoA ligase [EC:6.2.1.26]		1	1	1	1	1	1	1	1	1	1	1	1	1	1	1	1	1	1	0	1	1	1	0	1	0	1	1	1	1	1	1	1	2	1	1	1	1	1	1	1	1	1	0	1	1	1	1
K01912	paaK; phenylacetate-CoA ligase [EC:6.2.1.30]		0	0	0	0	0	0	0	0	0	0	0	0	0	0	0	0	0	0	0	0	0	0	0	0	0	0	0	0	0	0	0	0	0	0	0	0	0	0	0	0	0	0	0	0	0	0	0
K01915	glnA, GLUL; glutamine synthetase [EC:6.3.1.2]		4	2	3	5	2	3	3	2	4	3	3	4	4	4	2	4	5	4	2	3	3	4	4	4	2	2	3	3	4	2	3	4	3	4	4	4	4	4	4	4	3	3	1	2	3	3	4
K01918	panC; pantoate--beta-alanine ligase [EC:6.3.2.1]		0	0	0	0	0	0	0	0	0	0	0	0	0	0	0	0	0	0	0	0	0	0	0	0	0	0	0	0	0	0	0	0	0	0	0	0	0	0	0	0	0	0	0	0	0	0	0
K01920	gshB; glutathione synthase [EC:6.3.2.3]		1	1	1	1	1	1	1	1	2	1	1	2	1	1	1	1	1	1	1	1	1	1	1	1	1	1	1	1	1	1	1	1	1	1	1	1	1	1	1	1	1	1	1	1	1	1	1
K01921	ddl; D-alanine-D-alanine ligase [EC:6.3.2.4]		1	1	1	1	1	1	2	1	1	1	1	1	1	1	1	1	1	1	1	1	1	1	1	1	1	1	1	1	1	1	1	1	1	1	1	1	1	1	1	1	1	1	1	1	1	1	1
K01923	purC; phosphoribosylaminoimidazole-succinocarboxamide synthase [EC:6.3.2.6]		1	1	1	1	1	1	1	1	1	1	1	1	1	1	1	1	1	1	1	1	0	1	1	1	1	1	1	1	1	1	1	1	1	1	1	1	1	1	1	1	1	1	1	1	1	1	1
K01924	murC; UDP-N-acetylmuramate--alanine ligase [EC:6.3.2.8]		2	1	1	1	1	1	1	1	1	1	1	1	1	1	1	1	1	1	1	1	1	1	1	1	1	1	1	1	1	1	1	1	1	1	1	1	1	1	1	1	1	1	1	1	1	1	1
K01925	murD; UDP-N-acetylmuramoylalanine--D-glutamate ligase [EC:6.3.2.9]		1	1	1	1	1	1	1	1	1	1	1	1	1	1	1	1	1	1	1	1	1	1	1	1	1	1	1	1	1	1	1	1	1	1	1	1	1	1	1	1	1	1	0	2	1	1	1
K01928	murE; UDP-N-acetylmuramoyl-L-alanyl-D-glutamate--2,6-diaminopimelate ligase [EC:6.3.2.13]		1	1	1	1	1	1	1	1	1	1	1	1	1	1	1	1	1	1	1	1	1	1	1	1	1	1	1	1	1	1	1	1	1	1	1	1	1	1	1	1	1	1	1	1	1	1	1
K01929	murF; UDP-N-acetylmuramoyl-tripeptide--D-alanyl-D-alanine ligase [EC:6.3.2.10]		1	1	1	1	1	1	1	1	1	1	1	1	1	1	1	1	1	1	1	1	1	1	1	2	1	1	1	1	1	1	1	2	0	1	1	1	1	1	1	1	1	1	1	1	1	1	1
K01932	capB, pgsB; gamma-polyglutamate synthase [EC:6.3.2.-]		0	0	0	0	0	0	0	0	0	0	0	0	0	0	0	0	0	0	0	0	0	0	0	0	0	0	0	0	0	0	0	0	0	0	0	0	0	0	0	0	0	0	0	0	0	0	0
K01933	purM; phosphoribosylformylglycinamidine cyclo-ligase [EC:6.3.3.1]		1	1	1	1	1	1	1	1	1	1	1	1	2	1	1	1	1	1	1	1	1	1	1	1	1	1	1	1	1	1	1	1	1	1	1	1	1	1	1	1	1	1	1	1	1	1	1
K01934	MTHFS; 5-formyltetrahydrofolate cyclo-ligase [EC:6.3.3.2]		1	1	1	1	1	1	1	1	1	1	1	1	1	1	1	1	1	1	1	1	1	1	1	1	1	1	1	1	1	1	1	1	1	1	1	1	1	1	1	1	1	1	1	1	1	1	1
K01935	bioD; dethiobiotin synthetase [EC:6.3.3.3]		1	2	1	1	1	1	1	1	1	1	1	1	1	1	1	1	1	1	1	1	1	1	1	1	2	1	1	1	1	0	1	1	1	1	1	1	1	1	1	1	1	1	1	0	1	1	1
K01937	pyrG, CTPS; CTP synthase [EC:6.3.4.2]		1	1	1	1	1	1	1	1	1	1	1	1	1	1	1	1	1	1	1	1	1	1	1	1	1	1	1	1	1	1	1	0	2	1	1	1	1	1	1	1	1	1	1	1	1	1	1
K01938	fhs; formate--tetrahydrofolate ligase [EC:6.3.4.3]		0	0	0	0	0	0	0	0	0	0	0	0	0	0	0	0	0	0	0	0	0	0	0	0	0	0	0	0	0	0	0	0	0	0	0	0	0	0	0	0	0	0	0	0	0	0	0
K01939	purA, ADSS; adenylosuccinate synthase [EC:6.3.4.4]		1	1	1	1	1	1	1	1	1	1	1	1	1	1	1	1	1	1	1	1	1	1	1	1	1	1	1	1	1	1	1	1	1	1	1	1	1	1	1	1	1	1	1	1	1	1	1
K01940	argG, ASS1; argininosuccinate synthase [EC:6.3.4.5]		1	1	1	1	1	1	1	1	1	1	1	1	1	1	1	1	1	1	1	1	1	1	2	1	1	1	1	1	1	1	1	1	1	1	1	1	1	1	1	1	1	1	1	0	1	1	1
K01945	purD; phosphoribosylamine---glycine ligase [EC:6.3.4.13]		1	1	1	1	1	1	1	1	1	1	1	1	1	1	1	1	1	1	1	1	1	1	1	1	1	1	1	1	1	1	1	1	1	1	1	1	2	2	1	1	1	1	1	1	1	1	1
K01949	gmaS; glutamate---methylamine ligase [EC:6.3.4.12]		1	1	1	1	0	1	1	0	0	1	1	0	1	1	1	1	1	1	0	1	1	1	2	1	0	0	1	1	1	1	1	1	1	1	1	1	1	1	1	1	1	1	0	0	1	1	1
K01950	E6.3.5.1, NADSYN1, QNS1, nadE; NAD+ synthase (glutamine-hydrolysing) [EC:6.3.5.1]		1	1	1	1	1	1	1	1	1	1	1	1	1	1	1	1	1	1	1	1	1	1	1	1	1	1	1	1	1	1	1	1	1	1	1	1	1	1	1	1	1	1	1	1	1	1	1
K01951	guaA, GMPS; GMP synthase (glutamine-hydrolysing) [EC:6.3.5.2]		1	1	1	1	1	1	1	1	1	1	1	1	1	1	1	2	1	1	1	1	1	1	1	1	1	1	1	1	1	1	1	1	1	1	1	1	1	1	1	1	1	1	1	1	1	1	2
K01952	PFAS, purL; phosphoribosylformylglycinamidine synthase [EC:6.3.5.3]		0	0	0	0	0	0	0	0	0	0	0	0	0	0	0	0	0	0	0	0	0	0	0	0	0	0	0	0	0	0	0	0	0	0	0	0	0	0	0	0	0	0	0	0	0	0	0
K01953	asnB, ASNS; asparagine synthase (glutamine-hydrolysing) [EC:6.3.5.4]		0	0	1	0	1	0	1	0	0	0	1	0	0	0	1	1	1	1	3	1	1	0	1	0	1	1	0	4	0	0	4	0	1	1	1	1	2	2	1	1	0	1	0	0	1	1	1
K01955	carB, CPA2; carbamoyl-phosphate synthase large subunit [EC:6.3.5.5]		1	1	1	1	1	1	1	1	1	1	1	1	1	1	1	1	1	1	1	1	1	1	2	1	1	1	1	1	1	1	1	1	1	1	1	1	1	1	1	1	1	1	1	1	1	1	1
K01956	carA, CPA1; carbamoyl-phosphate synthase small subunit [EC:6.3.5.5]		1	1	1	1	1	1	1	1	1	1	1	1	1	1	0	1	1	1	1	1	1	1	1	1	1	1	1	1	1	1	1	1	1	1	1	1	1	1	1	1	1	1	1	1	1	1	1
K01958	PC, pyc; pyruvate carboxylase [EC:6.4.1.1]		0	0	0	0	0	0	0	0	0	0	0	0	0	0	0	0	0	0	0	0	0	0	0	0	0	0	0	0	0	0	0	0	0	0	0	0	0	0	0	0	0	0	0	0	0	0	0
K01961	accC; acetyl-CoA carboxylase, biotin carboxylase subunit [EC:6.4.1.2 6.3.4.14]		0	1	1	1	1	1	1	1	1	1	1	1	1	1	1	1	1	1	1	1	1	1	1	1	1	1	1	1	1	1	1	1	0	0	0	0	2	2	0	0	1	1	1	1	1	1	1
K01962	accA; acetyl-CoA carboxylase carboxyl transferase subunit alpha [EC:6.4.1.2 2.1.3.15]		1	1	1	1	1	1	1	1	1	1	1	1	1	1	1	1	1	1	1	1	1	1	1	1	1	1	1	1	1	1	1	1	1	1	1	1	1	1	1	1	1	1	1	1	1	1	1
K01963	accD; acetyl-CoA carboxylase carboxyl transferase subunit beta [EC:6.4.1.2 2.1.3.15]		1	1	1	1	1	1	1	1	1	1	1	1	1	1	1	1	1	1	1	1	1	1	1	1	1	1	1	1	1	1	1	1	1	1	1	1	1	1	1	1	1	1	1	1	1	1	1
K01972	E6.5.1.2, ligA, ligB; DNA ligase (NAD+) [EC:6.5.1.2]		1	1	1	1	3	1	2	1	1	1	1	1	0	1	1	1	1	1	1	1	1	1	1	1	1	1	1	2	1	1	2	1	1	1	1	1	1	1	1	1	1	1	0	2	1	1	1
K01975	thpR; RNA 2',3'-cyclic 3'-phosphodiesterase [EC:3.1.4.58]		0	0	0	1	0	0	0	0	0	0	0	0	0	0	0	0	1	0	0	0	0	0	0	0	0	0	0	0	0	0	0	0	0	0	0	0	0	0	0	0	0	0	0	0	0	1	0
K01989	K01989; putative tryptophan/tyrosine transport system substrate-binding protein		0	0	1	1	1	1	1	1	1	0	1	1	1	0	0	1	1	0	1	1	1	0	1	0	1	1	1	1	0	1	1	1	0	0	0	0	1	1	0	0	0	1	1	1	1	0	1
K01990	ABC-2.A; ABC-2 type transport system ATP-binding protein		2	2	1	1	1	1	1	1	1	1	1	1	1	1	1	1	1	2	1	1	1	1	1	1	1	1	1	1	1	1	1	1	1	1	1	1	1	1	1	1	1	1	1	1	1	1	1
K01991	wza, gfcE; polysaccharide biosynthesis/export protein		2	0	2	1	3	1	1	0	1	3	1	1	1	2	2	2	1	3	2	2	2	1	3	1	1	1	1	0	1	1	0	0	1	2	2	2	3	2	2	2	3	2	0	1	2	2	1
K01992	ABC-2.P; ABC-2 type transport system permease protein		1	1	1	1	1	1	1	1	1	1	1	1	1	1	2	1	1	1	1	1	1	2	1	2	1	1	1	1	1	1	1	1	1	1	1	1	1	1	1	1	1	1	1	1	1	2	1
K01993	ABC-2.TX; HlyD family secretion protein		0	0	0	0	0	0	0	0	0	0	0	0	0	0	1	0	0	0	0	0	0	1	0	1	0	0	0	0	0	0	0	0	0	0	0	0	0	0	0	0	0	0	0	0	0	1	0
K01995	livG; branched-chain amino acid transport system ATP-binding protein		1	1	1	1	1	1	1	1	1	1	1	1	1	1	1	1	1	1	1	1	1	1	1	1	1	1	1	1	1	1	1	1	0	1	1	1	1	1	1	1	1	1	1	1	1	0	1
K01996	livF; branched-chain amino acid transport system ATP-binding protein		1	1	1	1	1	1	1	1	1	1	1	1	1	1	1	1	1	1	1	1	1	1	1	1	1	1	1	1	1	1	1	1	0	1	1	1	1	1	1	1	1	1	1	1	1	0	1
K01997	livH; branched-chain amino acid transport system permease protein		1	1	1	1	1	1	1	1	1	1	1	1	1	1	1	1	1	1	1	1	1	1	1	1	1	1	1	1	1	1	1	1	0	1	1	1	1	1	1	1	1	1	1	1	1	0	1
K01998	livM; branched-chain amino acid transport system permease protein		1	1	1	1	1	1	1	1	1	1	1	1	1	1	1	1	1	1	1	1	1	1	1	1	1	1	1	1	1	1	1	1	0	1	1	1	1	1	1	1	1	1	1	1	1	0	1
K01999	livK; branched-chain amino acid transport system substrate-binding protein		1	1	1	1	1	1	1	2	2	1	1	2	2	1	1	1	1	1	1	1	1	1	1	1	2	1	1	1	1	2	1	1	0	1	1	1	1	1	1	1	1	1	1	1	1	0	1
K02003	ABC.CD.A; putative ABC transport system ATP-binding protein		2	1	7	5	3	3	3	3	3	2	3	4	2	3	5	5	5	4	4	3	6	4	7	3	4	4	3	3	4	3	3	4	3	4	4	4	5	5	4	4	2	4	2	3	4	2	6
K02004	ABC.CD.P; putative ABC transport system permease protein		1	1	5	2	3	2	2	2	2	1	2	3	1	2	1	3	2	2	3	2	4	3	5	2	3	3	2	2	3	2	2	2	3	4	4	4	4	4	4	4	2	3	3	2	3	1	4
K02005	ABC.CD.TX; HlyD family secretion protein		3	2	6	4	3	3	3	3	3	2	3	4	2	3	3	4	4	4	4	3	5	4	3	3	3	3	3	3	4	3	3	3	4	5	5	5	3	3	5	5	2	3	3	3	3	2	5
K02006	cbiO; cobalt/nickel transport system ATP-binding protein		0	0	0	0	0	0	0	0	0	0	0	0	0	0	2	0	0	0	0	0	0	0	0	0	0	0	0	0	0	0	0	0	1	0	0	0	0	0	0	0	0	0	0	0	0	0	0
K02007	cbiM; cobalt/nickel transport system permease protein		0	0	0	0	0	0	0	0	0	0	0	0	0	0	2	0	0	0	0	0	0	0	0	0	0	0	0	0	0	0	0	0	1	0	0	0	0	0	0	0	0	0	0	0	0	0	0
K02008	cbiQ; cobalt/nickel transport system permease protein		0	0	0	0	0	0	0	0	0	0	0	0	0	0	2	0	0	0	0	0	0	0	0	0	0	0	0	0	0	0	0	0	1	0	0	0	0	0	0	0	0	0	0	0	0	0	0
K02009	cbiN; cobalt/nickel transport protein		0	0	0	0	0	0	0	0	0	0	0	0	0	0	1	0	0	0	0	0	0	0	0	0	0	0	0	0	0	0	0	0	1	0	0	0	0	0	0	0	0	0	0	0	0	0	0
K02010	afuC, fbpC; iron(III) transport system ATP-binding protein [EC:7.2.2.7]		1	1	1	1	1	1	1	1	1	1	1	1	1	1	1	1	1	1	1	1	1	2	1	2	1	1	1	1	1	1	1	1	1	1	1	1	1	1	1	1	1	1	1	1	1	1	1
K02011	afuB, fbpB; iron(III) transport system permease protein		2	1	1	1	1	1	1	1	1	1	1	1	1	1	0	1	1	1	1	1	1	1	1	1	1	1	1	1	1	1	1	1	1	1	1	1	1	1	1	1	1	1	1	1	1	1	1
K02012	afuA, fbpA; iron(III) transport system substrate-binding protein		1	2	1	1	1	1	1	1	1	1	1	1	1	1	0	1	1	1	1	1	1	1	1	1	1	1	1	1	3	1	1	1	0	3	3	3	1	1	3	3	1	1	1	1	1	1	1
K02013	ABC.FEV.A; iron complex transport system ATP-binding protein [EC:7.2.2.-]		1	0	1	1	0	0	0	0	0	1	0	0	0	1	1	1	1	1	0	0	1	1	1	1	0	0	0	0	1	0	0	0	1	1	1	1	1	1	1	1	1	1	0	0	1	1	1
K02014	TC.FEV.OM; iron complex outermembrane recepter protein		0	0	0	0	0	0	0	0	0	0	0	0	0	0	0	0	0	0	0	0	0	0	0	0	0	0	0	0	0	0	0	0	0	0	0	0	0	0	0	0	0	0	0	0	0	2	0
K02017	modC; molybdate transport system ATP-binding protein [EC:7.3.2.5]		1	1	0	1	0	0	0	0	0	1	0	0	0	1	1	0	1	0	0	0	1	1	0	1	0	0	0	1	1	0	1	0	0	0	0	0	0	0	0	0	1	0	0	0	0	0	1
K02018	modB; molybdate transport system permease protein		1	1	0	1	0	0	0	0	0	1	0	0	0	1	1	0	1	0	0	0	1	1	0	1	0	0	0	1	1	0	1	0	0	0	0	0	0	0	0	0	1	0	0	0	0	0	1
K02019	modE; molybdate transport system regulatory protein		0	0	0	0	0	0	0	0	0	0	0	0	0	0	0	0	0	0	0	0	0	0	0	0	0	0	0	0	0	0	0	0	0	0	0	0	0	0	0	0	0	0	0	0	0	0	0
K02020	modA; molybdate transport system substrate-binding protein		1	1	0	1	0	0	0	0	0	1	0	0	0	1	1	0	1	0	0	0	1	1	0	1	0	0	0	1	1	0	1	0	0	0	0	0	0	0	0	0	1	0	0	0	0	0	1
K02027	ABC.MS.S; multiple sugar transport system substrate-binding protein		0	0	0	0	0	0	0	0	0	0	0	0	0	0	0	0	0	0	0	0	0	0	0	0	0	0	0	0	0	0	0	0	1	0	0	0	0	0	0	0	0	0	0	0	0	0	0
K02028	ABC.PA.A; polar amino acid transport system ATP-binding protein [EC:7.4.2.1]		0	0	0	0	0	0	0	0	0	0	0	0	0	0	0	0	0	0	0	1	0	0	0	0	0	0	0	0	0	0	0	0	0	0	0	0	0	0	0	0	0	0	0	0	0	0	0
K02029	ABC.PA.P; polar amino acid transport system permease protein		0	0	0	0	0	0	0	0	0	0	0	0	0	0	0	0	0	0	0	1	0	0	0	0	0	0	0	0	0	0	0	0	0	0	0	0	0	0	0	0	0	0	0	0	0	0	0
K02030	ABC.PA.S; polar amino acid transport system substrate-binding protein		4	1	2	1	0	2	2	2	2	3	2	2	1	4	3	3	1	1	1	3	3	3	3	3	1	0	2	2	3	2	2	2	2	3	3	3	3	3	3	3	3	2	0	0	2	1	2
K02031	ddpD; peptide/nickel transport system ATP-binding protein		1	2	1	1	1	1	1	1	1	1	1	1	1	1	1	1	1	1	1	1	1	1	1	1	1	1	1	1	1	1	1	1	1	1	1	1	1	1	1	1	1	1	1	1	1	1	1
K02032	ddpF; peptide/nickel transport system ATP-binding protein		1	2	1	1	1	1	1	1	1	1	1	1	1	1	1	1	1	1	1	1	1	1	1	1	1	1	1	1	1	1	1	1	1	1	1	1	1	1	1	1	1	1	1	1	1	1	1
K02033	ABC.PE.P; peptide/nickel transport system permease protein		1	2	1	1	1	1	1	1	1	1	1	1	1	1	1	1	1	1	1	1	1	1	1	1	1	1	1	1	1	1	1	1	1	1	1	1	1	1	1	1	1	1	1	1	1	1	1
K02034	ABC.PE.P1; peptide/nickel transport system permease protein		1	2	1	1	1	1	1	1	1	1	1	1	1	1	1	1	1	1	1	1	1	1	1	1	1	1	1	1	0	1	1	0	1	1	1	1	1	1	1	1	1	2	1	1	2	1	1
K02035	ABC.PE.S; peptide/nickel transport system substrate-binding protein		1	2	1	1	1	1	1	1	1	1	1	1	1	1	1	1	1	1	1	1	1	1	1	1	1	1	1	1	1	1	1	1	1	1	1	1	1	1	1	1	1	1	1	1	1	1	1
K02036	pstB; phosphate transport system ATP-binding protein [EC:7.3.2.1]		1	2	1	1	1	1	1	1	1	2	1	1	1	1	1	1	1	1	1	1	1	1	2	1	1	1	1	2	1	1	2	1	1	2	2	2	1	1	2	2	2	1	1	1	1	1	1
K02037	pstC; phosphate transport system permease protein		2	1	1	1	1	1	1	1	1	2	1	1	1	1	1	1	1	1	1	1	1	1	2	1	1	1	1	2	1	1	2	1	1	2	2	2	1	1	2	2	2	1	1	1	1	1	1
K02038	pstA; phosphate transport system permease protein		1	1	1	1	1	1	1	1	1	2	1	1	1	1	1	1	1	1	1	1	1	1	2	1	1	1	1	2	1	1	2	1	1	2	2	2	1	1	2	2	2	1	1	1	1	1	1
K02039	phoU; phosphate transport system protein		0	1	0	0	1	0	0	0	0	0	0	0	0	0	0	0	0	0	1	0	0	0	0	0	1	1	0	0	0	0	0	0	0	0	0	0	0	0	0	0	0	0	1	1	0	0	0
K02040	pstS; phosphate transport system substrate-binding protein		5	2	3	6	2	2	2	1	4	4	2	4	3	4	3	3	6	3	2	4	3	4	4	4	2	2	2	3	3	1	3	3	2	4	4	4	3	3	4	4	4	3	3	2	3	3	3
K02041	phnC; phosphonate transport system ATP-binding protein [EC:7.3.2.2]		1	0	1	1	1	1	1	1	2	1	1	2	2	1	1	1	1	1	1	1	1	1	1	1	1	1	1	1	1	1	1	1	0	1	1	1	1	1	1	1	1	1	1	1	1	1	1
K02042	phnE; phosphonate transport system permease protein		1	0	1	1	1	1	1	1	2	1	1	2	3	1	1	1	1	1	1	1	1	1	1	1	1	1	1	1	1	1	1	1	1	1	1	1	1	1	1	1	1	1	0	1	1	1	1
K02044	phnD; phosphonate transport system substrate-binding protein		1	0	1	1	1	1	1	1	2	1	1	2	3	1	1	1	1	1	1	1	0	1	1	1	1	1	1	1	1	1	1	1	0	1	1	1	1	1	1	1	2	1	1	1	1	1	1
K02045	cysA; sulfate/thiosulfate transport system ATP-binding protein [EC:7.3.2.3]		0	1	1	1	1	0	0	0	0	2	0	0	0	0	0	1	1	2	0	0	1	1	1	1	0	0	0	1	1	0	1	1	0	1	1	1	1	1	1	1	2	1	0	1	1	0	1
K02046	cysU; sulfate/thiosulfate transport system permease protein		0	2	1	2	1	0	0	0	0	1	0	0	0	0	0	1	2	1	0	0	1	1	1	1	0	0	0	1	1	0	1	0	0	1	1	1	1	1	1	1	1	1	0	1	1	0	1
K02047	cysW; sulfate/thiosulfate transport system permease protein		0	2	1	2	1	0	0	0	0	1	0	0	0	0	0	1	2	1	0	0	1	1	1	1	0	0	0	1	1	0	1	0	0	1	1	1	1	1	1	1	1	1	0	1	1	0	1
K02049	ABC.SN.A; NitT/TauT family transport system ATP-binding protein		1	1	1	2	0	0	0	0	0	2	0	0	0	1	0	1	2	1	0	0	1	1	1	1	0	0	0	1	1	0	1	1	1	1	1	1	1	1	1	1	2	1	0	0	1	1	1
K02050	ABC.SN.P; NitT/TauT family transport system permease protein		1	0	1	2	0	0	0	0	0	3	0	0	0	1	0	1	2	1	0	0	1	1	1	1	0	0	0	1	1	0	1	1	1	1	1	1	1	1	1	1	3	1	0	0	1	1	1
K02051	ABC.SN.S; NitT/TauT family transport system substrate-binding protein		1	0	1	3	0	2	0	0	3	1	2	2	4	1	1	3	3	1	0	1	3	2	2	2	0	0	0	2	1	0	2	2	1	1	1	1	2	2	1	1	1	2	0	0	2	1	3
K02052	ABC.SP.A; putative spermidine/putrescine transport system ATP-binding protein		0	0	0	0	0	0	0	0	0	0	0	0	0	0	0	0	0	0	0	0	0	0	0	0	0	0	0	0	0	0	0	0	0	0	0	0	0	0	0	0	0	0	0	0	0	0	0
K02055	ABC.SP.S; putative spermidine/putrescine transport system substrate-binding protein		0	1	0	0	0	0	0	0	0	0	0	0	0	0	0	0	0	0	0	0	0	0	0	0	0	0	0	0	0	0	0	0	0	0	0	0	0	0	0	0	0	0	0	0	0	0	0
K02065	mlaF, linL, mkl; phospholipid/cholesterol/gamma-HCH transport system ATP-binding protein		1	1	1	1	1	1	1	1	1	1	1	1	1	1	1	1	1	1	1	1	1	1	1	1	1	1	1	1	1	1	1	1	0	1	1	1	1	1	1	1	1	1	1	1	1	1	1
K02066	mlaE, linK; phospholipid/cholesterol/gamma-HCH transport system permease protein		1	1	1	1	1	1	1	1	1	1	1	1	1	1	1	1	1	1	1	1	1	1	1	1	1	1	1	1	1	1	1	1	1	1	1	1	1	1	1	1	1	1	1	1	1	1	1
K02067	mlaD, linM; phospholipid/cholesterol/gamma-HCH transport system substrate-binding protein		1	1	1	1	1	1	1	1	1	1	1	1	2	1	1	2	1	1	1	1	2	1	1	1	1	1	1	1	2	2	1	1	0	1	1	1	1	1	1	1	1	2	0	1	2	1	2
K02068	STAR1, fetA; UDP-glucose/iron transport system ATP-binding protein		1	0	1	0	0	0	0	0	0	1	0	0	0	1	1	1	0	1	0	0	1	0	1	0	0	0	0	0	1	0	0	0	1	1	1	1	1	1	1	1	1	1	0	0	1	0	1
K02069	STAR2, fetB; UDP-glucose/iron transport system permease protein		1	0	1	0	0	0	0	0	0	1	0	0	0	1	1	1	0	1	0	0	1	0	1	0	0	0	0	0	1	0	0	0	1	1	1	1	1	1	1	1	1	1	0	0	1	0	1
K02072	metI; D-methionine transport system permease protein		0	0	0	0	0	0	0	0	0	0	0	0	0	0	0	0	0	0	0	0	0	0	0	0	0	0	0	0	0	0	0	0	0	0	0	0	0	0	0	0	0	0	0	0	0	0	0
K02078	acpP; acyl carrier protein		1	1	1	1	1	1	1	1	2	1	1	2	1	1	1	1	1	3	1	1	1	1	2	1	1	1	1	1	1	1	1	0	1	1	1	1	2	2	1	1	1	2	0	1	2	2	1
K02092	apcA; allophycocyanin alpha subunit		1	1	1	1	1	1	1	1	1	1	1	1	1	1	1	1	1	1	1	1	1	1	1	1	1	1	1	1	1	1	1	1	1	1	1	1	1	1	1	1	1	1	1	1	1	1	1
K02093	apcB; allophycocyanin beta subunit		1	1	1	1	1	1	1	1	1	1	1	1	1	1	1	1	1	1	1	1	1	1	1	1	1	1	1	1	1	1	1	1	1	1	1	1	1	1	1	1	1	1	1	1	1	1	1
K02094	apcC; phycobilisome core linker protein		1	1	1	1	1	1	1	1	1	1	1	1	1	1	1	1	1	1	1	1	1	1	1	1	1	1	1	1	1	1	1	1	1	1	1	1	1	1	1	1	1	1	1	1	1	1	1
K02095	apcD; allophycocyanin-B		2	1	1	1	1	1	1	1	1	1	1	1	1	1	1	1	1	1	1	1	1	1	1	1	1	1	1	1	1	0	1	1	1	1	1	1	1	1	1	1	1	1	2	1	1	1	1
K02096	apcE; phycobilisome core-membrane linker protein		1	1	1	1	1	1	1	1	1	1	1	1	1	2	0	1	1	1	1	1	1	1	1	1	1	1	1	1	1	1	1	1	1	1	1	1	1	1	1	1	1	1	1	1	1	1	1
K02097	apcF; phycobilisome core component		1	1	1	1	1	1	1	1	1	1	1	1	1	1	1	1	1	1	1	1	1	1	1	1	1	1	1	1	1	1	1	1	1	1	1	1	1	1	1	1	1	1	1	1	1	1	1
K02108	ATPF0A, atpB; F-type H+-transporting ATPase subunit a		1	1	1	1	1	1	1	1	1	1	1	1	1	1	1	1	1	1	1	1	1	1	1	1	1	1	1	1	1	1	1	1	1	1	1	1	1	1	1	1	1	1	1	1	1	1	1
K02109	ATPF0B, atpF; F-type H+-transporting ATPase subunit b		2	2	2	2	2	2	2	2	2	2	2	2	2	2	2	2	2	2	2	2	2	2	2	2	2	2	2	2	2	2	2	2	2	2	2	2	2	2	2	2	2	2	1	2	2	2	2
K02110	ATPF0C, atpE; F-type H+-transporting ATPase subunit c		1	1	1	1	1	1	1	1	1	1	1	1	1	1	1	1	1	1	1	1	1	1	1	1	1	1	1	1	1	1	1	1	1	1	1	1	1	1	1	1	1	1	1	1	1	1	1
K02111	ATPF1A, atpA; F-type H+/Na+-transporting ATPase subunit alpha [EC:7.1.2.2 7.2.2.1]		1	1	1	1	1	1	1	1	1	1	1	1	1	1	0	1	1	1	1	1	1	1	1	1	1	1	1	1	1	1	1	1	1	1	1	1	1	1	1	1	1	1	1	1	1	1	1
K02112	ATPF1B, atpD; F-type H+/Na+-transporting ATPase subunit beta [EC:7.1.2.2 7.2.2.1]		1	1	1	1	1	1	1	1	1	1	1	1	1	1	0	1	1	1	1	1	1	1	1	1	1	1	1	1	1	1	1	1	1	1	1	1	1	1	1	1	1	1	1	1	1	1	1
K02113	ATPF1D, atpH; F-type H+-transporting ATPase subunit delta		1	1	1	1	1	1	1	1	1	1	1	1	1	1	1	1	1	1	1	1	1	1	1	1	1	1	1	1	1	1	1	1	1	1	1	1	1	1	1	1	1	1	1	1	1	1	1
K02114	ATPF1E, atpC; F-type H+-transporting ATPase subunit epsilon		1	1	1	1	1	1	1	1	1	1	1	1	1	1	0	1	1	1	1	1	1	1	1	1	1	1	1	1	1	1	1	1	1	1	1	1	1	1	1	1	1	1	1	1	1	1	1
K02115	ATPF1G, atpG; F-type H+-transporting ATPase subunit gamma		1	1	1	1	1	1	1	1	1	1	1	1	1	1	1	1	1	1	1	1	1	1	1	1	1	1	1	1	1	1	1	1	1	1	1	1	1	1	1	1	1	1	1	1	1	1	1
K02116	atpI; ATP synthase protein I		1	1	1	0	0	0	0	0	0	0	0	0	0	1	0	1	0	0	0	0	0	0	1	0	0	0	0	1	1	0	1	0	1	1	1	1	0	0	1	1	0	0	0	0	0	0	0
K02117	ATPVA, ntpA, atpA; V/A-type H+/Na+-transporting ATPase subunit A [EC:7.1.2.2 7.2.2.1]		1	0	0	0	0	0	0	0	0	0	0	0	0	0	1	1	0	0	0	0	0	0	1	0	0	0	0	0	0	0	0	0	0	0	0	0	1	1	0	0	0	0	0	0	0	1	0
K02118	ATPVB, ntpB, atpB; V/A-type H+/Na+-transporting ATPase subunit B		1	0	0	0	0	0	0	0	0	0	0	0	0	0	1	1	0	0	0	0	0	0	1	0	0	0	0	0	0	0	0	0	1	0	0	0	1	1	0	0	0	0	0	0	0	1	0
K02120	ATPVD, ntpD, atpD; V/A-type H+/Na+-transporting ATPase subunit D		1	0	0	0	0	0	0	0	0	0	0	0	0	0	1	1	0	0	0	0	0	0	1	0	0	0	0	0	0	0	0	0	1	0	0	0	1	1	0	0	0	0	0	0	0	1	0
K02121	ATPVE, ntpE, atpE; V/A-type H+/Na+-transporting ATPase subunit E		1	0	0	0	0	0	0	0	0	0	0	0	0	0	0	1	0	0	0	0	0	0	1	0	0	0	0	0	0	0	0	0	1	0	0	0	1	1	0	0	0	0	0	0	0	1	0
K02123	ATPVI, ntpI, atpI; V/A-type H+/Na+-transporting ATPase subunit I		1	0	0	0	0	0	0	0	0	0	0	0	0	0	0	1	0	0	0	0	0	0	1	0	0	0	0	0	0	0	0	0	1	0	0	0	1	1	0	0	0	0	0	0	0	1	0
K02124	ATPVK, ntpK, atpK; V/A-type H+/Na+-transporting ATPase subunit K		1	0	0	0	0	0	0	0	0	0	0	0	0	0	0	1	0	0	0	0	0	0	1	0	0	0	0	0	0	0	0	0	1	0	0	0	1	1	0	0	0	0	0	0	0	1	0
K02160	accB, bccP; acetyl-CoA carboxylase biotin carboxyl carrier protein		1	1	1	1	1	1	1	1	1	1	1	1	1	1	1	1	1	1	1	1	1	1	1	1	1	1	1	1	1	1	1	1	1	1	1	1	1	1	1	1	1	1	1	1	1	1	1
K02169	bioC; malonyl-CoA O-methyltransferase [EC:2.1.1.197]		1	1	1	0	0	1	1	1	1	1	1	1	1	1	1	1	0	1	1	0	0	1	1	1	0	0	0	1	1	0	1	1	1	1	1	1	1	1	1	1	1	1	0	0	1	1	1
K02188	cbiD; cobalt-precorrin-5B (C1)-methyltransferase [EC:2.1.1.195]		1	1	1	1	1	1	1	1	1	1	1	1	1	1	1	1	1	1	1	1	1	1	1	1	1	1	1	1	1	1	1	1	1	1	1	1	1	1	1	1	1	1	1	1	1	1	1
K02191	cbiT; cobalt-precorrin-6B (C15)-methyltransferase [EC:2.1.1.196]		1	1	1	1	1	1	1	1	1	1	1	1	1	0	1	1	1	1	1	1	1	1	1	1	1	1	1	1	0	1	1	1	0	0	0	0	1	1	0	0	1	1	1	1	1	1	1
K02198	ccmF; cytochrome c-type biogenesis protein CcmF		0	0	0	0	0	0	1	0	0	0	0	0	0	0	0	0	0	0	0	0	0	0	0	0	0	0	0	0	0	0	0	0	0	0	0	0	0	0	0	0	0	0	0	0	0	0	0
K02217	ftnA, ftn; ferritin [EC:1.16.3.2]		0	0	1	0	0	0	0	0	0	0	0	0	0	0	1	1	0	1	0	0	1	1	1	1	0	0	0	0	0	0	0	0	0	1	1	1	1	1	1	1	0	1	0	0	1	2	1
K02221	yggT; YggT family protein		2	2	2	2	2	2	2	2	2	2	2	2	2	2	2	2	2	2	2	2	2	2	2	2	2	2	2	2	2	2	2	2	2	2	2	2	2	2	2	2	2	2	2	2	2	2	2
K02224	cobB-cbiA; cobyrinic acid a,c-diamide synthase [EC:6.3.5.9 6.3.5.11]		2	1	1	1	1	1	1	1	1	1	1	1	1	1	1	1	1	1	1	1	1	1	1	1	1	1	1	1	1	1	1	1	1	1	1	1	1	1	1	1	1	1	2	1	1	1	1
K02227	cbiB, cobD; adenosylcobinamide-phosphate synthase [EC:6.3.1.10]		1	1	1	1	1	1	1	1	1	1	1	1	1	1	1	1	1	1	1	1	1	1	1	1	1	1	1	1	1	1	1	1	1	1	1	1	1	1	1	1	1	1	1	1	1	1	1
K02230	cobN; cobaltochelatase CobN [EC:6.6.1.2]		1	1	1	1	1	1	1	1	1	1	1	1	1	1	1	1	1	1	1	1	1	1	1	1	1	1	1	1	1	0	1	1	1	1	1	1	1	1	1	1	1	1	1	1	1	1	1
K02231	cobP, cobU; adenosylcobinamide kinase / adenosylcobinamide-phosphate guanylyltransferase [EC:2.7.1.156 2.7.7.62]		1	1	1	1	1	1	1	1	1	1	1	1	1	1	1	1	1	1	1	1	1	1	1	1	1	1	1	1	1	1	1	1	1	1	1	1	1	1	1	1	1	1	1	1	1	1	1
K02232	cobQ, cbiP; adenosylcobyric acid synthase [EC:6.3.5.10]		1	1	1	1	1	1	1	1	1	1	1	1	1	1	0	1	1	1	1	1	1	1	1	1	1	1	1	1	1	1	1	1	1	1	1	1	1	1	1	1	1	1	1	1	1	1	1
K02233	E2.7.8.26, cobS, cobV; adenosylcobinamide-GDP ribazoletransferase [EC:2.7.8.26]		2	1	1	1	1	1	1	1	1	1	1	1	1	1	1	1	1	1	1	1	1	1	1	1	1	1	1	1	1	1	1	1	1	1	1	1	1	1	1	1	1	1	1	1	1	1	1
K02234	cobW; cobalamin biosynthesis protein CobW		1	1	1	1	1	1	1	1	1	1	1	1	1	1	1	1	1	1	1	1	1	1	1	1	1	1	1	1	1	1	1	1	1	1	1	1	1	1	1	1	1	1	1	1	1	1	1
K02238	comEC; competence protein ComEC		1	1	1	1	1	1	1	1	1	1	1	1	1	1	1	1	1	1	1	1	0	1	0	1	1	1	1	1	1	1	1	1	1	1	1	1	0	0	1	1	1	1	1	1	1	1	1
K02257	COX10, ctaB, cyoE; heme o synthase [EC:2.5.1.141]		2	1	1	1	1	1	1	1	1	1	1	1	1	1	1	1	1	1	1	1	1	1	1	1	1	1	1	1	1	1	1	1	1	1	1	1	1	1	1	1	1	1	1	1	1	1	1
K02259	COX15, ctaA; heme a synthase [EC:1.17.99.9]		1	1	1	1	1	1	1	1	1	1	1	1	1	1	1	1	1	1	1	1	1	1	1	1	1	1	1	1	1	1	1	1	0	1	1	1	1	1	1	1	1	1	1	1	1	1	1
K02274	coxA, ctaD; cytochrome c oxidase subunit I [EC:7.1.1.9]		3	1	2	2	2	2	1	2	2	2	2	2	2	2	1	2	2	2	2	2	2	2	2	2	2	2	2	2	2	2	2	2	1	2	2	2	2	2	2	2	2	2	2	2	2	2	2
K02275	coxB, ctaC; cytochrome c oxidase subunit II [EC:7.1.1.9]		2	1	2	2	2	2	1	2	2	2	2	2	2	2	1	2	2	2	2	2	2	2	2	2	2	2	2	2	2	1	2	2	1	3	3	3	2	2	3	3	2	2	1	2	2	2	2
K02276	coxC, ctaE; cytochrome c oxidase subunit III [EC:7.1.1.9]		2	1	2	2	2	2	1	2	2	2	2	2	2	2	1	2	2	2	2	2	2	2	2	2	2	2	2	2	2	2	2	2	1	2	2	2	2	2	2	2	2	2	2	2	2	2	2
K02284	cpcA; phycocyanin alpha chain		2	2	2	4	1	1	1	1	1	1	1	1	1	1	0	2	4	1	1	1	2	2	1	0	1	1	1	1	0	1	1	0	0	0	0	0	2	1	0	0	1	3	1	1	3	1	1
K02285	cpcB; phycocyanin beta chain		4	2	3	4	1	2	1	1	2	0	2	2	2	2	1	3	4	1	1	2	3	2	2	0	1	1	2	2	1	1	2	1	0	1	1	1	3	2	1	1	0	4	1	1	4	2	1
K02286	cpcC; phycocyanin-associated rod linker protein		1	2	1	2	0	0	0	0	0	1	0	0	0	0	1	1	1	1	0	0	1	1	1	1	0	0	0	1	1	0	1	1	1	1	1	1	0	0	1	1	1	1	0	0	1	0	1
K02287	cpcD; phycocyanin-associated, rod		0	1	0	0	0	0	0	0	0	0	0	0	0	0	0	0	0	0	0	0	0	0	0	0	0	0	0	1	0	0	1	0	0	0	0	0	0	0	0	0	0	0	0	0	0	0	0
K02288	cpcE; phycocyanobilin lyase subunit alpha [EC:4.4.1.32]		1	1	1	1	1	1	1	1	1	1	1	0	1	1	0	1	1	1	1	1	1	1	1	1	1	1	1	1	1	1	1	0	0	1	1	1	1	1	1	1	1	1	1	1	1	1	1
K02289	cpcF; phycocyanobilin lyase subunit beta [EC:4.4.1.32]		1	1	1	1	1	1	1	1	1	1	1	1	2	1	0	1	1	1	1	1	1	1	1	1	1	1	1	1	1	1	1	0	0	1	1	1	1	1	1	1	1	1	1	1	1	1	1
K02290	cpcG; phycobilisome rod-core linker protein		2	1	2	4	2	2	2	2	2	2	2	2	2	2	2	2	2	2	2	2	2	2	3	2	2	2	2	3	2	2	3	2	2	2	2	2	2	2	2	2	2	2	2	2	2	2	2
K02291	crtB; 15-cis-phytoene synthase [EC:2.5.1.32]		1	1	1	1	1	1	1	1	1	1	1	1	1	1	0	1	1	1	1	1	1	1	1	1	1	1	1	1	1	1	1	1	1	1	1	1	1	1	1	1	1	1	1	1	1	1	1
K02293	PDS, crtP; 15-cis-phytoene desaturase [EC:1.3.5.5]		1	1	1	1	1	1	1	1	1	1	1	1	1	1	1	1	1	1	1	1	1	1	1	1	1	1	1	1	1	0	1	1	1	1	1	1	1	1	1	1	1	1	1	1	1	1	1
K02294	crtR; beta-carotene hydroxylase [EC:1.14.13.-]		1	1	1	1	1	1	1	1	1	1	1	1	1	1	1	1	1	1	1	1	1	1	1	1	1	1	1	1	1	1	1	1	1	1	1	1	1	1	1	1	1	1	1	1	1	1	1
K02298	cyoB; cytochrome o ubiquinol oxidase subunit I [EC:7.1.1.3]		0	0	0	0	0	0	0	0	0	0	0	0	0	0	0	0	0	0	0	0	0	0	0	0	0	0	0	0	0	0	0	0	0	0	0	0	0	0	0	0	0	0	0	0	0	0	0
K02302	cysG; uroporphyrin-III C-methyltransferase / precorrin-2 dehydrogenase / sirohydrochlorin ferrochelatase [EC:2.1.1.107 1.3.1.76 4.99.1.4]		0	0	0	0	0	0	0	0	0	0	0	0	0	0	0	0	0	0	0	0	0	0	0	0	0	0	0	0	0	0	0	0	0	0	0	0	0	0	0	0	0	0	0	0	0	0	0
K02303	cobA; uroporphyrin-III C-methyltransferase [EC:2.1.1.107]		1	1	1	1	1	1	1	1	1	1	1	1	1	1	1	1	1	1	1	1	1	1	1	1	1	1	1	1	1	1	1	1	1	1	1	1	1	1	1	1	1	1	1	1	1	1	1
K02313	dnaA; chromosomal replication initiator protein		1	1	1	1	1	1	1	1	1	1	1	1	1	1	1	1	1	1	1	1	1	1	1	1	1	1	1	1	1	1	1	1	1	1	1	1	1	1	1	1	1	1	1	1	1	1	1
K02314	dnaB; replicative DNA helicase [EC:5.6.2.3]		1	1	1	3	1	1	2	1	1	1	1	1	1	1	1	1	2	1	1	1	1	1	1	1	1	1	1	2	1	1	2	2	0	1	1	1	1	1	1	1	1	1	1	1	1	1	1
K02316	dnaG; DNA primase [EC:2.7.7.101]		1	1	1	1	1	1	2	1	1	1	1	1	1	1	1	1	2	1	1	1	1	1	1	1	1	1	1	1	1	1	1	2	1	1	1	1	1	1	1	1	1	1	1	1	1	1	1
K02335	polA; DNA polymerase I [EC:2.7.7.7]		0	0	0	0	0	0	0	0	0	0	0	0	0	0	0	0	0	0	0	0	0	1	0	0	0	0	0	0	0	0	0	0	0	0	0	0	0	0	0	0	0	0	0	0	0	0	0
K02337	dnaE; DNA polymerase III subunit alpha [EC:2.7.7.7]		2	2	1	1	1	1	1	1	1	1	1	1	1	1	0	1	1	1	1	1	1	1	1	1	1	1	1	1	1	1	1	1	1	1	1	1	1	1	1	1	1	1	1	1	1	1	1
K02338	dnaN; DNA polymerase III subunit beta [EC:2.7.7.7]		1	1	1	1	1	1	1	1	1	1	1	1	1	1	1	1	1	1	1	1	1	1	1	1	1	1	1	1	1	1	1	1	1	1	1	1	1	1	1	1	1	1	1	1	1	1	1
K02340	holA; DNA polymerase III subunit delta [EC:2.7.7.7]		1	1	1	1	1	1	2	1	1	1	1	1	1	1	1	1	1	1	1	1	1	1	1	1	1	1	1	1	1	0	1	1	1	1	1	1	1	1	1	1	1	1	1	1	1	1	1
K02341	holB; DNA polymerase III subunit delta' [EC:2.7.7.7]		1	1	1	1	1	1	1	1	1	1	1	1	1	1	0	1	1	1	1	2	1	1	1	1	1	1	1	1	1	1	1	1	1	1	1	1	1	1	1	1	1	1	1	1	1	1	1
K02342	dnaQ; DNA polymerase III subunit epsilon [EC:2.7.7.7]		2	1	2	1	1	1	1	1	1	1	1	1	1	1	1	2	1	1	1	1	2	1	2	1	1	1	1	1	2	1	1	1	1	2	2	2	5	5	2	2	1	3	1	1	3	1	2
K02343	dnaX; DNA polymerase III subunit gamma/tau [EC:2.7.7.7]		1	1	1	1	1	1	2	1	1	1	1	1	1	1	1	1	1	1	1	1	0	1	1	1	1	1	1	1	1	1	1	1	1	1	1	1	1	1	1	1	1	1	1	0	1	1	1
K02355	fusA, GFM, EFG; elongation factor G		1	2	1	1	1	1	1	1	1	1	1	1	1	1	0	1	1	1	1	1	1	1	1	1	1	1	1	1	1	1	1	1	1	1	1	1	1	1	1	1	2	1	1	1	1	1	1
K02356	efp; elongation factor P		1	1	1	1	1	1	1	1	1	1	1	1	1	1	1	1	1	1	1	1	1	1	1	1	1	1	1	1	1	1	1	1	1	1	1	1	1	1	1	1	1	1	1	1	1	1	1
K02357	tsf, TSFM; elongation factor Ts		1	1	1	1	1	1	1	1	1	1	1	1	1	1	1	1	1	1	1	1	1	1	1	1	1	1	1	1	1	1	1	1	0	1	1	1	1	1	1	1	1	1	1	1	1	1	1
K02358	tuf, TUFM; elongation factor Tu		1	1	1	1	1	1	1	1	1	1	1	1	1	1	0	1	1	1	1	1	1	1	1	1	1	1	1	1	1	1	1	1	1	1	1	1	1	1	1	1	1	1	1	1	1	1	1
K02372	fabZ; 3-hydroxyacyl-[acyl-carrier-protein] dehydratase [EC:4.2.1.59]		1	1	1	1	1	1	1	1	1	1	1	1	1	1	1	1	1	1	1	1	1	1	1	1	1	1	1	1	1	1	1	1	1	1	1	1	1	1	1	1	1	1	1	1	1	1	1
K02377	TSTA3, fcl; GDP-L-fucose synthase [EC:1.1.1.271]		2	1	1	1	4	2	1	1	2	1	2	2	0	1	1	1	1	1	1	4	1	2	1	1	1	1	4	1	1	1	1	0	1	2	2	2	1	1	2	2	1	1	1	1	1	1	1
K02379	fdhD; FdhD protein		0	0	0	0	0	0	0	0	0	0	0	0	0	0	0	0	0	0	0	0	0	0	0	0	0	0	0	0	0	0	0	0	0	0	0	0	0	0	0	0	0	0	0	0	0	0	0
K02401	flhB; flagellar biosynthesis protein FlhB		0	0	0	0	0	0	0	0	0	0	0	0	0	0	0	0	0	0	0	0	0	0	0	0	0	0	0	0	0	0	0	0	0	0	0	0	0	0	0	0	0	0	0	0	0	0	0
K02405	fliA, whiG; RNA polymerase sigma factor FliA		0	0	0	0	0	0	0	0	0	0	0	0	0	0	0	0	0	0	0	0	0	0	0	0	0	0	0	0	0	0	0	0	0	0	0	0	0	0	0	0	0	0	0	0	0	0	0
K02426	sufE; cysteine desulfuration protein SufE		2	0	1	1	1	1	1	1	1	1	1	1	1	1	1	1	1	1	1	1	1	1	1	1	1	2	1	1	1	1	1	1	1	1	1	1	1	1	1	1	1	1	2	1	1	1	1
K02433	gatA, QRSL1; aspartyl-tRNA(Asn)/glutamyl-tRNA(Gln) amidotransferase subunit A [EC:6.3.5.6 6.3.5.7]		2	1	1	1	1	1	2	1	1	1	1	1	1	1	1	1	1	1	1	1	1	1	1	1	1	1	1	1	1	1	1	1	1	1	1	1	1	1	1	1	1	1	1	1	1	1	1
K02434	gatB, PET112; aspartyl-tRNA(Asn)/glutamyl-tRNA(Gln) amidotransferase subunit B [EC:6.3.5.6 6.3.5.7]		1	1	1	1	1	1	1	1	1	1	1	1	1	1	1	1	1	1	1	1	0	1	1	1	1	1	1	1	1	1	1	1	1	1	1	1	1	1	1	1	1	3	1	1	3	1	1
K02435	gatC, GATC; aspartyl-tRNA(Asn)/glutamyl-tRNA(Gln) amidotransferase subunit C [EC:6.3.5.6 6.3.5.7]		1	1	1	1	2	1	1	1	1	1	1	1	1	1	1	1	1	1	1	1	1	1	1	1	1	1	1	1	1	1	1	1	1	1	1	1	1	1	1	1	1	1	1	1	1	1	1
K02437	gcvH, GCSH; glycine cleavage system H protein		1	1	1	1	1	1	1	1	1	1	1	1	1	1	1	1	1	1	1	1	1	1	1	1	1	1	1	1	1	1	1	1	1	1	1	1	1	1	1	1	2	1	1	1	1	1	1
K02440	glpF; glycerol uptake facilitator		0	0	0	0	1	0	0	0	0	0	0	0	0	0	0	0	0	0	1	0	0	0	0	0	1	1	0	0	0	0	0	0	0	0	0	0	0	0	0	0	0	0	0	1	0	0	0
K02456	gspG; general secretion pathway protein G		0	0	0	0	0	0	0	0	0	0	0	0	0	0	0	0	0	0	0	0	0	0	0	0	0	0	0	0	0	0	0	0	0	0	0	0	0	0	0	0	0	0	0	0	0	0	0
K02469	gyrA; DNA gyrase subunit A [EC:5.6.2.2]		2	2	2	2	2	2	2	2	2	2	2	2	2	2	2	2	2	2	2	2	2	2	2	2	2	2	2	2	2	2	2	2	2	2	2	2	2	2	2	2	2	2	2	3	2	2	2
K02470	gyrB; DNA gyrase subunit B [EC:5.6.2.2]		1	1	1	1	1	1	1	1	1	1	1	1	1	1	1	1	1	1	1	1	1	1	1	1	1	1	1	2	1	1	2	1	1	1	1	1	1	1	1	1	1	1	0	1	1	1	1
K02471	bacA, bclA; vitamin B12/bleomycin/antimicrobial peptide transport system ATP-binding/permease protein		1	1	1	1	1	1	1	1	1	2	1	1	1	1	1	1	1	2	1	1	0	1	1	1	1	1	1	1	1	1	1	1	1	1	1	1	1	1	1	1	2	2	1	1	2	1	1
K02472	wecC; UDP-N-acetyl-D-mannosaminuronic acid dehydrogenase [EC:1.1.1.336]		0	0	0	0	0	0	0	0	0	0	0	0	0	0	0	0	0	0	0	0	0	0	0	0	0	0	1	0	0	0	0	0	0	0	0	0	0	0	0	0	0	0	0	0	0	0	0
K02473	wbpP; UDP-N-acetylglucosamine/UDP-N-acetylgalactosamine 4-epimerase [EC:5.1.3.7 5.1.3.-]		0	0	0	0	0	0	0	0	0	0	0	0	0	0	0	0	0	0	0	0	0	0	0	0	0	0	0	0	0	0	0	0	0	0	0	0	0	0	0	0	0	0	0	0	0	0	0
K02474	wbpO; UDP-N-acetyl-D-glucosamine/UDP-N-acetyl-D-galactosamine dehydrogenase [EC:1.1.1.136 1.1.1.-]		0	0	0	0	1	0	1	0	0	0	0	0	0	0	0	0	0	0	0	0	0	0	0	0	0	0	1	1	0	0	1	0	1	0	0	0	0	0	0	0	0	0	0	0	0	0	0
K02480	K02480; two-component system, NarL family, sensor kinase [EC:2.7.13.3]		0	0	1	1	0	0	0	0	0	1	0	0	0	0	0	1	1	1	0	0	1	1	0	1	0	0	0	1	1	0	1	0	0	0	0	0	0	0	0	0	1	0	0	0	0	0	1
K02483	K02483; two-component system, OmpR family, response regulator		0	1	1	1	0	1	1	1	1	0	1	1	1	0	1	1	1	0	0	0	1	0	3	0	0	0	0	1	0	1	1	1	0	0	0	0	2	2	0	0	0	1	0	0	1	0	1
K02492	hemA; glutamyl-tRNA reductase [EC:1.2.1.70]		1	1	1	1	1	1	1	1	1	1	1	1	1	1	0	1	1	1	1	1	1	1	1	1	1	1	1	1	1	1	1	1	2	1	1	1	1	1	1	1	1	1	1	1	1	1	1
K02493	hemK, prmC, HEMK; release factor glutamine methyltransferase [EC:2.1.1.297]		1	1	1	1	1	1	1	1	1	1	1	1	1	0	1	1	1	1	1	1	1	1	1	1	1	1	1	1	1	1	1	1	1	1	1	1	1	1	1	1	1	1	1	1	1	1	1
K02495	hemN, hemZ; oxygen-independent coproporphyrinogen III oxidase [EC:1.3.98.3]		0	0	1	1	1	0	0	0	0	1	0	0	0	1	1	1	1	1	0	1	1	1	1	1	1	1	0	0	1	0	0	1	1	1	1	1	1	1	1	1	1	1	1	1	1	1	2
K02500	hisF; imidazole glycerol-phosphate synthase subunit HisF [EC:4.3.2.10]		1	1	1	1	1	1	2	1	1	1	1	1	1	1	1	1	1	1	3	2	1	1	1	1	1	1	2	1	1	1	1	1	0	1	1	1	1	1	1	1	1	1	1	1	1	1	1
K02501	hisH; imidazole glycerol-phosphate synthase subunit HisH [EC:4.3.2.10]		1	1	1	1	1	1	2	1	1	1	1	1	1	1	0	1	1	1	3	2	1	1	1	1	1	1	2	1	1	1	1	1	1	1	1	1	1	1	1	1	1	1	1	1	1	1	1
K02502	hisZ; ATP phosphoribosyltransferase regulatory subunit		0	1	1	1	1	1	1	1	1	1	1	1	1	1	1	1	1	1	1	1	1	1	1	1	1	1	1	1	1	0	1	1	1	1	1	1	1	1	1	1	1	1	1	0	1	1	1
K02503	HINT1_2, hinT, hit; histidine triad (HIT) family protein [EC:3.9.1.-]		1	1	1	1	1	1	1	1	1	1	1	1	1	1	1	1	1	1	1	1	0	1	1	1	1	1	1	1	1	0	1	1	1	1	1	1	1	1	1	1	1	1	1	1	1	1	1
K02510	hpaI, hpcH; 4-hydroxy-2-oxoheptanedioate aldolase [EC:4.1.2.52]		0	0	0	0	0	0	0	0	0	0	0	0	0	0	0	0	0	0	0	0	0	0	0	0	0	0	0	0	0	0	0	0	0	0	0	0	0	0	0	0	0	0	0	0	0	0	0
K02517	lpxL, htrB; Kdo2-lipid IVA lauroyltransferase/acyltransferase [EC:2.3.1.241 2.3.1.-]		0	0	0	0	0	1	1	1	1	0	1	1	1	0	0	0	0	0	0	1	0	0	0	0	0	0	1	0	0	1	0	0	0	0	0	0	0	0	0	0	0	0	0	0	0	1	0
K02518	infA; translation initiation factor IF-1		1	1	1	1	1	1	1	1	1	1	1	1	1	1	1	1	1	1	1	1	1	1	1	1	1	1	1	1	1	1	1	1	0	1	1	1	1	1	1	1	1	1	1	1	1	1	1
K02519	infB, MTIF2; translation initiation factor IF-2		1	1	1	1	2	1	1	1	1	1	1	1	2	2	1	1	1	1	1	1	1	1	1	1	1	1	1	0	1	1	1	1	1	1	1	1	1	1	1	1	1	1	1	0	1	1	1
K02520	infC, MTIF3; translation initiation factor IF-3		1	1	1	1	1	1	1	1	1	1	1	1	1	1	0	1	1	1	1	1	1	1	1	1	1	1	1	1	1	1	1	1	1	1	1	1	1	1	1	1	2	1	0	1	1	1	1
K02527	kdtA, waaA; 3-deoxy-D-manno-octulosonic-acid transferase [EC:2.4.99.12 2.4.99.13 2.4.99.14 2.4.99.15]		0	0	0	0	0	1	1	1	1	0	1	1	1	0	0	0	0	0	0	1	0	0	0	0	0	0	1	0	0	1	0	0	0	0	0	0	0	0	0	0	0	0	0	0	0	1	0
K02528	ksgA; 16S rRNA (adenine1518-N6/adenine1519-N6)-dimethyltransferase [EC:2.1.1.182]		1	1	1	1	1	1	1	1	1	1	1	1	1	1	1	1	1	1	1	1	1	1	1	1	1	1	1	1	1	1	1	1	0	1	1	1	1	1	1	1	1	1	1	1	1	1	1
K02533	lasT; tRNA/rRNA methyltransferase [EC:2.1.1.-]		1	1	1	1	1	1	1	1	1	1	1	1	1	1	0	1	1	1	1	1	1	1	1	1	1	1	1	1	1	1	1	1	1	1	1	1	1	1	1	1	1	1	1	1	1	1	1
K02535	lpxC; UDP-3-O-[3-hydroxymyristoyl] N-acetylglucosamine deacetylase [EC:3.5.1.108]		1	1	1	1	1	1	1	1	1	1	1	1	1	1	1	1	1	1	1	1	1	1	1	1	1	1	1	1	1	1	1	1	1	1	1	1	1	1	1	1	1	1	1	1	1	1	1
K02536	lpxD; UDP-3-O-[3-hydroxymyristoyl] glucosamine N-acyltransferase [EC:2.3.1.191]		1	1	1	1	1	1	1	1	1	1	1	1	1	1	1	1	1	1	1	1	1	1	1	1	1	1	1	1	1	1	1	1	1	1	1	1	1	1	1	1	1	1	1	1	1	1	1
K02549	menC; o-succinylbenzoate synthase [EC:4.2.1.113]		2	1	1	1	0	1	1	1	1	1	1	1	1	1	1	1	1	1	1	1	0	1	1	1	1	1	1	1	1	1	1	1	1	1	1	1	1	1	1	1	1	1	0	0	1	1	1
K02551	menD; 2-succinyl-5-enolpyruvyl-6-hydroxy-3-cyclohexene-1-carboxylate synthase [EC:2.2.1.9]		1	1	1	1	1	1	1	1	1	1	1	1	1	1	1	1	1	1	1	1	1	1	1	1	1	1	1	1	1	1	1	1	1	1	1	1	1	1	1	1	1	1	1	1	1	1	1
K02552	menF; menaquinone-specific isochorismate synthase [EC:5.4.4.2]		1	1	1	1	1	1	1	1	1	1	1	1	1	1	1	1	1	1	1	1	1	1	1	1	1	1	1	1	1	1	1	1	1	1	1	1	1	1	1	1	1	1	1	1	1	1	1
K02554	mhpD; 2-keto-4-pentenoate hydratase [EC:4.2.1.80]		0	0	0	0	0	0	0	0	0	0	0	0	0	0	0	0	0	0	0	0	0	0	0	0	0	0	0	0	0	0	0	0	0	0	0	0	0	0	0	0	0	0	0	0	0	1	0
K02563	murG; UDP-N-acetylglucosamine--N-acetylmuramyl-(pentapeptide) pyrophosphoryl-undecaprenol N-acetylglucosamine transferase [EC:2.4.1.227]		1	1	1	1	1	1	1	1	1	1	1	1	1	1	1	1	1	1	1	1	0	1	1	1	1	1	1	1	1	0	1	1	1	1	1	1	1	1	1	1	1	1	1	1	1	1	1
K02564	nagB, GNPDA; glucosamine-6-phosphate deaminase [EC:3.5.99.6]		1	1	1	1	1	1	1	1	1	1	1	1	2	1	1	1	1	1	1	1	1	1	1	1	1	1	1	1	1	1	1	1	1	1	1	1	1	1	1	1	1	1	1	1	1	1	1
K02567	napA; nitrate reductase (cytochrome) [EC:1.9.6.1]		0	0	0	0	0	0	0	0	0	0	0	0	0	0	0	0	0	0	0	0	0	0	0	0	0	0	0	1	0	0	1	0	0	0	0	0	0	0	0	0	0	0	0	0	0	0	0
K02575	NRT2, narK, nrtP, nasA; MFS transporter, NNP family, nitrate/nitrite transporter		0	0	0	0	0	0	0	0	0	0	0	0	0	0	0	0	0	0	0	0	0	0	0	0	0	0	0	0	0	0	0	0	0	0	0	0	0	0	0	0	0	0	0	0	0	0	0
K02585	nifB; nitrogen fixation protein NifB		0	0	0	1	0	0	0	0	0	0	0	0	0	0	0	0	1	0	0	0	0	0	0	0	0	0	0	0	0	0	0	0	0	0	0	0	0	0	0	0	0	0	0	0	0	0	0
K02586	nifD; nitrogenase molybdenum-iron protein alpha chain [EC:1.18.6.1]		0	0	0	1	0	0	0	0	0	0	0	0	0	0	0	0	1	0	0	0	0	0	0	0	0	0	0	0	0	0	0	0	0	0	0	0	0	0	0	0	0	0	0	0	0	0	0
K02587	nifE; nitrogenase molybdenum-cofactor synthesis protein NifE		0	0	0	1	0	0	0	0	0	0	0	0	0	0	0	0	1	0	0	0	0	0	0	0	0	0	0	0	0	0	0	0	0	0	0	0	0	0	0	0	0	0	0	0	0	0	0
K02588	nifH; nitrogenase iron protein NifH		0	0	0	1	0	0	0	0	0	0	0	0	0	0	0	0	1	0	0	0	0	0	0	0	0	0	0	0	0	0	0	0	0	0	0	0	0	0	0	0	0	0	0	0	0	0	0
K02591	nifK; nitrogenase molybdenum-iron protein beta chain [EC:1.18.6.1]		0	0	0	1	0	0	0	0	0	0	0	0	0	0	0	0	1	0	0	0	0	0	0	0	0	0	0	0	0	0	0	0	0	0	0	0	0	0	0	0	0	0	0	0	0	0	0
K02592	nifN; nitrogenase molybdenum-iron protein NifN		0	0	0	1	0	0	0	0	0	0	0	0	0	0	0	0	1	0	0	0	0	0	0	0	0	0	0	0	0	0	0	0	0	0	0	0	0	0	0	0	0	0	0	0	0	0	0
K02593	nifT; nitrogen fixation protein NifT		0	0	0	1	0	0	0	0	0	0	0	0	0	0	0	0	1	0	0	0	0	0	0	0	0	0	0	0	0	0	0	0	0	0	0	0	0	0	0	0	0	0	0	0	0	0	0
K02594	nifV; homocitrate synthase NifV [EC:2.3.3.14]		0	0	0	1	0	0	0	0	0	0	0	0	0	0	0	0	1	0	0	0	0	0	0	0	0	0	0	0	0	0	0	0	0	0	0	0	0	0	0	0	0	0	0	0	0	0	0
K02595	nifW; nitrogenase-stabilizing/protective protein		0	0	0	1	0	0	0	0	0	0	0	0	0	0	0	0	1	0	0	0	0	0	0	0	0	0	0	0	0	0	0	0	0	0	0	0	0	0	0	0	0	0	0	0	0	0	0
K02596	nifX; nitrogen fixation protein NifX		0	0	0	1	0	0	0	0	0	0	0	0	0	0	0	0	1	0	0	0	0	0	0	0	0	0	0	0	0	0	0	0	0	0	0	0	0	0	0	0	0	0	0	0	0	0	0
[truncated: 1,460 more rows]
[truncated: 187 more columns]

## Sheet: Table S7
Table S7. KEGG annotation results of the heterotrophic bacteria
[truncated: 3,532 more rows]

[truncated: 2 more sheets: Table S8, Table S9]
